# Supplementary material for: Integrated genomic analysis and CRISPRi implicates EGFR in Alzheimer’s disease risk
Source: NPJ Dement. 2025 Dec 16;1(1):42. doi: 10.1038/s44400-025-00049-5 (PMC12711570; doi:10.1038/s44400-025-00049-5)
Supplement: Supplementary file 2 — Supplementary Data 1 [file 44400_2025_49_MOESM2_ESM.xlsx]

## Sheet: summary
Steps	Variants	Regions	Genes
Preprocessing	9144	1043	NA
Characterization	393	229	338
In silico validation	14	12	33
Functional validation	1	1	1

## Sheet: preprocessing
Variant	Region
chr1:161108126:C:A	chr1:161170161:C:T
chr1:161125044:C:T	chr1:161170161:C:T
chr1:161127451:T:A	chr1:161170161:C:T
chr1:161128338:C:T	chr1:161170161:C:T
chr1:161130546:T:A	chr1:161170161:C:T
chr1:161132100:A:C	chr1:161170161:C:T
chr1:161133655:T:G	chr1:161170161:C:T
chr1:161134232:G:A	chr1:161170161:C:T
chr1:161134334:G:A	chr1:161170161:C:T
chr1:161134669:T:C	chr1:161170161:C:T
chr1:161136564:T:G	chr1:161170161:C:T
chr1:161137391:A:G	chr1:161170161:C:T
chr1:161140557:G:A	chr1:161170161:C:T
chr1:161141573:C:T	chr1:161170161:C:T
chr1:161141656:C:A	chr1:161170161:C:T
chr1:161142141:A:G	chr1:161170161:C:T
chr1:161143891:T:C	chr1:161170161:C:T
chr1:161145525:C:G	chr1:161170161:C:T
chr1:161146232:G:T	chr1:161170161:C:T
chr1:161148344:T:C	chr1:161170161:C:T
chr1:161149085:T:C	chr1:161170161:C:T
chr1:161151520:C:T	chr1:161170161:C:T
chr1:161151881:A:G	chr1:161170161:C:T
chr1:161153113:G:A	chr1:161170161:C:T
chr1:161156344:T:C	chr1:161170161:C:T
chr1:161156643:A:T	chr1:161170161:C:T
chr1:161157185:C:G	chr1:161170161:C:T
chr1:161166434:C:A	chr1:161170161:C:T
chr1:161167053:C:G	chr1:161170161:C:T
chr1:161170161:C:T	chr1:161170161:C:T
chr1:161171642:C:G	chr1:161170161:C:T
chr1:161173522:T:C	chr1:161170161:C:T
chr1:161174179:A:G	chr1:161170161:C:T
chr1:161180073:T:A	chr1:161170161:C:T
chr1:161182054:G:A	chr1:161185602:G:A
chr1:161185602:G:A	chr1:161185602:G:A
chr1:161186243:C:A	chr1:161185602:G:A
chr1:161189357:C:T	chr1:161215268:G:T
chr1:161198214:C:T	chr1:161215268:G:T
chr1:161215268:G:T	chr1:161215268:G:T
chr1:161217875:C:T	chr1:161215268:G:T
chr1:207172474:T:G	chr1:207172474:T:G
chr1:207195244:CCA:C	chr1:207195244:CCA:C
chr1:207199596:G:C	chr1:207199596:G:C
chr1:207200794:A:G	chr1:207200794:A:G
chr1:207204546:C:T	chr1:207204546:C:T
chr1:207209384:G:A	chr1:207209384:G:A
chr1:207210723:T:C	chr1:207210723:T:C
chr1:207216859:C:T	chr1:207216859:C:T
chr1:207221638:T:C	chr1:207221638:T:C
chr1:207221686:C:T	chr1:207221686:C:T
chr1:207228335:G:C	chr1:207228335:G:C
chr1:207228898:C:T	chr1:207228898:C:T
chr1:207230999:T:C	chr1:207230999:T:C
chr1:207234357:T:C	chr1:207234357:T:C
chr1:207235253:C:A	chr1:207235253:C:A
chr1:207235624:C:G	chr1:207235624:C:G
chr1:207238567:T:C	chr1:207297070:G:T
chr1:207239696:G:A	chr1:207297070:G:T
chr1:207240098:A:G	chr1:207297070:G:T
chr1:207240370:C:G	chr1:207297070:G:T
chr1:207241031:T:C	chr1:207297070:G:T
chr1:207241050:G:A	chr1:207297070:G:T
chr1:207241387:C:T	chr1:207297070:G:T
chr1:207241788:C:T	chr1:207297070:G:T
chr1:207243122:A:C	chr1:207297070:G:T
chr1:207243462:G:C	chr1:207297070:G:T
chr1:207244081:A:G	chr1:207297070:G:T
chr1:207244306:AC:A	chr1:207244306:AC:A
chr1:207245047:A:C	chr1:207297070:G:T
chr1:207245063:A:G	chr1:207297070:G:T
chr1:207246998:G:A	chr1:207297070:G:T
chr1:207247869:G:A	chr1:207297070:G:T
chr1:207251041:C:G	chr1:207297070:G:T
chr1:207253598:C:T	chr1:207297070:G:T
chr1:207255597:C:T	chr1:207297070:G:T
chr1:207256095:A:G	chr1:207297070:G:T
chr1:207256323:T:C	chr1:207297070:G:T
chr1:207259285:C:A	chr1:207297070:G:T
chr1:207261013:A:G	chr1:207297070:G:T
chr1:207262382:G:A	chr1:207297070:G:T
chr1:207262438:T:C	chr1:207297070:G:T
chr1:207262693:C:T	chr1:207297070:G:T
chr1:207263378:T:C	chr1:207297070:G:T
chr1:207264783:A:T	chr1:207297070:G:T
chr1:207264991:C:T	chr1:207297070:G:T
chr1:207265261:G:C	chr1:207297070:G:T
chr1:207265351:T:C	chr1:207297070:G:T
chr1:207265670:C:T	chr1:207297070:G:T
chr1:207268263:G:A	chr1:207297070:G:T
chr1:207268630:A:G	chr1:207297070:G:T
chr1:207272746:C:G	chr1:207297070:G:T
chr1:207281251:G:C	chr1:207297070:G:T
chr1:207283802:A:G	chr1:207297070:G:T
chr1:207283922:G:C	chr1:207297070:G:T
chr1:207284075:G:A	chr1:207297070:G:T
chr1:207284500:G:A	chr1:207297070:G:T
chr1:207285561:G:T	chr1:207297070:G:T
chr1:207285802:A:G	chr1:207297070:G:T
chr1:207285846:C:T	chr1:207297070:G:T
chr1:207286963:C:T	chr1:207297070:G:T
chr1:207288539:A:C	chr1:207297070:G:T
chr1:207289369:A:G	chr1:207297070:G:T
chr1:207290696:C:A	chr1:207297070:G:T
chr1:207290730:G:A	chr1:207297070:G:T
chr1:207291298:C:T	chr1:207297070:G:T
chr1:207291479:A:T	chr1:207297070:G:T
chr1:207291717:C:T	chr1:207297070:G:T
chr1:207292092:A:T	chr1:207297070:G:T
chr1:207293407:T:G	chr1:207297070:G:T
chr1:207294228:T:C	chr1:207297070:G:T
chr1:207294806:A:G	chr1:207297070:G:T
chr1:207295766:C:T	chr1:207297070:G:T
chr1:207296194:G:T	chr1:207297070:G:T
chr1:207296197:C:A	chr1:207297070:G:T
chr1:207297070:G:T	chr1:207297070:G:T
chr1:207298454:G:A	chr1:207297070:G:T
chr1:207300495:A:G	chr1:207297070:G:T
chr1:207300825:C:G	chr1:207297070:G:T
chr1:207301052:C:T	chr1:207297070:G:T
chr1:207304124:T:C	chr1:207297070:G:T
chr1:207306759:T:C	chr1:207297070:G:T
chr1:207307971:G:A	chr1:207297070:G:T
chr1:207310231:C:T	chr1:207297070:G:T
chr1:207310593:A:T	chr1:207297070:G:T
chr1:207310838:C:T	chr1:207297070:G:T
chr1:207311666:C:T	chr1:207297070:G:T
chr1:207311819:C:T	chr1:207297070:G:T
chr1:207321334:A:G	chr1:207297070:G:T
chr1:207322784:C:T	chr1:207297070:G:T
chr1:207323551:G:T	chr1:207297070:G:T
chr1:207331929:C:T	chr1:207297070:G:T
chr1:207341000:A:C	chr1:207297070:G:T
chr1:207342411:C:A	chr1:207297070:G:T
chr1:207347031:T:C	chr1:207297070:G:T
chr1:207352025:G:A	chr1:207297070:G:T
chr1:207353940:G:A	chr1:207297070:G:T
chr1:207355882:C:T	chr1:207297070:G:T
chr1:207356231:T:G	chr1:207297070:G:T
chr1:207480050:C:A	chr1:207480050:C:A
chr1:207486726:C:T	chr1:207503259:C:T
chr1:207486999:T:A	chr1:207503259:C:T
chr1:207492716:C:T	chr1:207503259:C:T
chr1:207493845:G:C	chr1:207503259:C:T
chr1:207493877:G:T	chr1:207503259:C:T
chr1:207493958:T:A	chr1:207503259:C:T
chr1:207495102:G:A	chr1:207503259:C:T
chr1:207497924:C:T	chr1:207503259:C:T
chr1:207498131:C:T	chr1:207503259:C:T
chr1:207500600:A:G	chr1:207503259:C:T
chr1:207503259:C:T	chr1:207503259:C:T
chr1:207503423:T:C	chr1:207503259:C:T
chr1:207505962:A:G	chr1:207512441:T:C
chr1:207510847:T:G	chr1:207512441:T:C
chr1:207512441:T:C	chr1:207512441:T:C
chr1:207512620:A:C	chr1:207512441:T:C
chr1:207518704:A:G	chr1:207512441:T:C
chr1:207524699:T:C	chr1:207512441:T:C
chr1:207537608:G:A	chr1:207537608:G:A
chr1:207556163:G:A	chr1:207556163:G:A
chr1:207562635:T:A	chr1:207562635:T:A
chr1:207564732:T:C	chr1:207512441:T:C
chr1:207565782:A:G	chr1:207565782:A:G
chr1:207573951:A:G	chr1:207512441:T:C
chr1:207577223:T:C	chr1:207512441:T:C
chr1:207580000:C:T	chr1:207565782:A:G
chr1:207581502:GATAA:G	chr1:207581502:GATAA:G
chr1:207611623:A:G	chr1:207512441:T:C
chr1:207612807:G:A	chr1:207565782:A:G
chr1:207612878:C:A	chr1:207565782:A:G
chr1:207612944:A:G	chr1:207512441:T:C
chr1:207613197:A:G	chr1:207512441:T:C
chr1:207613483:A:G	chr1:207512441:T:C
chr1:207615924:A:G	chr1:207565782:A:G
chr1:207619564:C:A	chr1:207565782:A:G
chr1:207621975:A:G	chr1:207512441:T:C
chr1:207622720:G:A	chr1:207565782:A:G
chr1:207623493:G:A	chr1:207565782:A:G
chr1:207623552:A:T	chr1:207512441:T:C
chr1:207624893:C:G	chr1:207512441:T:C
chr1:207625349:C:T	chr1:207512441:T:C
chr1:207625371:T:G	chr1:207512441:T:C
chr1:207625796:A:G	chr1:207565782:A:G
chr1:207626529:A:C	chr1:207512441:T:C
chr1:207627044:C:A	chr1:207512441:T:C
chr1:207627064:A:T	chr1:207565782:A:G
chr1:207627210:T:C	chr1:207512441:T:C
chr1:207629207:A:C	chr1:207512441:T:C
chr1:207629676:T:C	chr1:207565782:A:G
chr1:207629919:C:A	chr1:207565782:A:G
chr1:207630250:G:A	chr1:207565782:A:G
chr1:207630796:A:C	chr1:207512441:T:C
chr1:207631538:T:C	chr1:207565782:A:G
chr1:207633385:G:A	chr1:207512441:T:C
chr1:207633644:T:C	chr1:207565782:A:G
chr1:207664601:GTACTAA:G	chr1:207664601:GTACTAA:G
chr1:207669277:C:T	chr1:207669277:C:T
chr1:207677194:C:T	chr1:207677194:C:T
chr2:105749599:T:C	chr2:105749599:T:C
chr2:127014471:T:C	chr2:127014471:T:C
chr2:127014561:C:T	chr2:127014471:T:C
chr2:127014573:C:G	chr2:127041625:C:T
chr2:127015387:C:T	chr2:127041625:C:T
chr2:127015951:G:A	chr2:127031509:C:T
chr2:127016162:G:A	chr2:127041625:C:T
chr2:127016304:G:T	chr2:127031509:C:T
chr2:127016322:C:A	chr2:127014471:T:C
chr2:127020298:T:C	chr2:127020298:T:C
chr2:127021066:C:G	chr2:127020298:T:C
chr2:127024178:G:C	chr2:127020298:T:C
chr2:127024976:C:T	chr2:127041625:C:T
chr2:127025023:G:A	chr2:127020298:T:C
chr2:127025080:C:G	chr2:127020298:T:C
chr2:127025700:G:C	chr2:127020298:T:C
chr2:127026197:A:C	chr2:127020298:T:C
chr2:127026315:C:T	chr2:127020298:T:C
chr2:127027508:C:T	chr2:127020298:T:C
chr2:127027636:A:G	chr2:127041625:C:T
chr2:127027673:T:A	chr2:127020298:T:C
chr2:127028477:G:A	chr2:127041625:C:T
chr2:127031459:G:A	chr2:127020298:T:C
chr2:127031509:C:T	chr2:127031509:C:T
chr2:127031913:G:A	chr2:127020298:T:C
chr2:127032065:C:T	chr2:127020298:T:C
chr2:127033705:G:A	chr2:127041625:C:T
chr2:127035663:T:C	chr2:127031509:C:T
chr2:127037488:T:A	chr2:127041625:C:T
chr2:127040153:C:T	chr2:127041625:C:T
chr2:127040165:G:A	chr2:127020298:T:C
chr2:127040694:G:A	chr2:127020298:T:C
chr2:127041619:C:A	chr2:127041625:C:T
chr2:127041625:C:T	chr2:127041625:C:T
chr2:127042474:C:T	chr2:127031509:C:T
chr2:127042739:T:G	chr2:127020298:T:C
chr2:127043129:G:A	chr2:127020298:T:C
chr2:127045024:G:C	chr2:127020298:T:C
chr2:127045128:G:T	chr2:127031509:C:T
chr2:127049029:G:C	chr2:127020298:T:C
chr2:127049249:CCTAT:C	chr2:127049249:CCTAT:C
chr2:127049451:C:T	chr2:127020298:T:C
chr2:127053466:G:A	chr2:127041625:C:T
chr2:127054680:G:A	chr2:127031509:C:T
chr2:127054698:C:T	chr2:127041625:C:T
chr2:127055056:C:A	chr2:127041625:C:T
chr2:127056845:A:G	chr2:127058848:A:G
chr2:127057200:G:A	chr2:127020298:T:C
chr2:127057259:T:C	chr2:127020298:T:C
chr2:127058848:A:G	chr2:127058848:A:G
chr2:127059056:G:A	chr2:127020298:T:C
chr2:127060445:C:T	chr2:127041625:C:T
chr2:127061981:C:A	chr2:127072545:C:T
chr2:127062201:C:T	chr2:127041625:C:T
chr2:127063876:C:T	chr2:127020298:T:C
chr2:127063877:G:A	chr2:127041625:C:T
chr2:127064471:T:C	chr2:127041625:C:T
chr2:127064584:C:T	chr2:127020298:T:C
chr2:127066110:A:G	chr2:127020298:T:C
chr2:127068392:G:A	chr2:127068392:G:A
chr2:127068683:A:G	chr2:127068392:G:A
chr2:127068957:A:G	chr2:127068957:A:G
chr2:127069257:G:A	chr2:127020298:T:C
chr2:127069479:T:A	chr2:127068392:G:A
chr2:127069480:C:T	chr2:127068392:G:A
chr2:127071422:G:A	chr2:127068392:G:A
chr2:127071706:C:T	chr2:127020298:T:C
chr2:127072128:T:C	chr2:127068392:G:A
chr2:127072367:T:C	chr2:127020298:T:C
chr2:127072545:C:T	chr2:127072545:C:T
chr2:127072643:A:C	chr2:127072545:C:T
chr2:127081898:G:A	chr2:127085031:A:G
chr2:127081958:T:C	chr2:127081958:T:C
chr2:127082205:C:A	chr2:127085031:A:G
chr2:127083138:G:A	chr2:127081958:T:C
chr2:127083291:T:G	chr2:127083291:T:G
chr2:127084193:C:T	chr2:127083291:T:G
chr2:127084354:C:T	chr2:127110859:G:T
chr2:127084369:C:T	chr2:127081958:T:C
chr2:127084586:A:G	chr2:127084586:A:G
chr2:127084807:C:T	chr2:127084586:A:G
chr2:127085031:A:G	chr2:127085031:A:G
chr2:127086585:G:A	chr2:127086585:G:A
chr2:127088745:A:C	chr2:127110859:G:T
chr2:127088929:T:C	chr2:127104190:T:A
chr2:127089231:G:A	chr2:127084586:A:G
chr2:127090160:A:C	chr2:127090160:A:C
chr2:127090354:G:A	chr2:127131181:A:C
chr2:127090465:C:T	chr2:127110859:G:T
chr2:127091360:A:C	chr2:127110859:G:T
chr2:127091966:AT:A	chr2:127091966:AT:A
chr2:127092716:A:G	chr2:127104190:T:A
chr2:127093042:C:G	chr2:127110859:G:T
chr2:127094445:G:C	chr2:127110859:G:T
chr2:127094480:G:A	chr2:127110859:G:T
chr2:127094628:G:A	chr2:127084586:A:G
chr2:127097210:G:A	chr2:127084586:A:G
chr2:127097816:C:T	chr2:127104190:T:A
chr2:127101434:G:A	chr2:127137275:T:C
chr2:127101837:G:A	chr2:127110859:G:T
chr2:127101842:T:C	chr2:127104190:T:A
chr2:127102126:C:T	chr2:127084586:A:G
chr2:127102190:G:A	chr2:127110859:G:T
chr2:127103304:C:T	chr2:127084586:A:G
chr2:127103870:C:T	chr2:127084586:A:G
chr2:127104190:T:A	chr2:127104190:T:A
chr2:127104330:G:C	chr2:127104190:T:A
chr2:127104478:G:A	chr2:127137275:T:C
chr2:127104557:C:T	chr2:127086585:G:A
chr2:127105077:T:G	chr2:127122873:A:G
chr2:127105453:C:T	chr2:127104190:T:A
chr2:127106624:C:A	chr2:127120558:G:A
chr2:127106970:G:A	chr2:127137275:T:C
chr2:127107345:C:G	chr2:127104190:T:A
chr2:127107346:G:C	chr2:127104190:T:A
chr2:127107524:G:A	chr2:127107524:G:A
chr2:127107528:C:T	chr2:127137275:T:C
chr2:127108471:C:T	chr2:127104190:T:A
chr2:127110239:T:C	chr2:127122873:A:G
chr2:127110859:G:T	chr2:127110859:G:T
chr2:127111157:C:T	chr2:127110859:G:T
chr2:127111491:G:A	chr2:127110859:G:T
chr2:127111790:A:G	chr2:127137275:T:C
chr2:127111886:G:A	chr2:127110859:G:T
chr2:127112406:C:T	chr2:127104190:T:A
chr2:127113532:T:C	chr2:127120558:G:A
chr2:127115046:A:G	chr2:127104190:T:A
chr2:127115370:G:A	chr2:127104190:T:A
chr2:127115459:T:C	chr2:127122873:A:G
chr2:127115585:T:A	chr2:127104190:T:A
chr2:127115992:G:A	chr2:127110859:G:T
chr2:127116444:T:C	chr2:127104190:T:A
chr2:127116650:T:A	chr2:127104190:T:A
chr2:127116759:T:C	chr2:127137275:T:C
chr2:127116773:G:A	chr2:127110859:G:T
chr2:127117808:C:T	chr2:127104190:T:A
chr2:127117813:T:G	chr2:127122873:A:G
chr2:127118084:A:G	chr2:127122873:A:G
chr2:127118666:C:T	chr2:127104190:T:A
chr2:127118906:T:A	chr2:127104190:T:A
chr2:127120481:A:G	chr2:127104190:T:A
chr2:127120512:G:A	chr2:127137275:T:C
chr2:127120558:G:A	chr2:127120558:G:A
chr2:127120856:C:A	chr2:127122873:A:G
chr2:127120862:C:G	chr2:127122873:A:G
chr2:127121263:T:C	chr2:127122873:A:G
chr2:127121925:G:A	chr2:127137275:T:C
chr2:127122530:C:G	chr2:127084586:A:G
chr2:127122873:A:G	chr2:127122873:A:G
chr2:127123300:C:T	chr2:127133508:A:G
chr2:127123357:T:A	chr2:127110859:G:T
chr2:127123643:G:A	chr2:127123643:G:A
chr2:127123667:G:A	chr2:127110859:G:T
chr2:127123792:A:G	chr2:127122873:A:G
chr2:127124439:T:A	chr2:127104190:T:A
chr2:127124606:T:C	chr2:127124606:T:C
chr2:127124766:T:C	chr2:127137275:T:C
chr2:127125294:T:C	chr2:127133508:A:G
chr2:127125710:A:G	chr2:127137275:T:C
chr2:127126323:G:A	chr2:127122873:A:G
chr2:127126329:A:C	chr2:127137275:T:C
chr2:127126547:A:C	chr2:127110859:G:T
chr2:127127671:A:G	chr2:127127671:A:G
chr2:127127783:A:T	chr2:127137275:T:C
chr2:127128048:T:A	chr2:127137275:T:C
chr2:127128075:G:A	chr2:127127671:A:G
chr2:127128582:C:T	chr2:127107524:G:A
chr2:127128657:C:T	chr2:127107524:G:A
chr2:127128795:T:C	chr2:127107524:G:A
chr2:127128840:A:C	chr2:127107524:G:A
chr2:127128970:AAAG:A	chr2:127128970:AAAG:A
chr2:127129099:C:T	chr2:127133508:A:G
chr2:127129984:T:C	chr2:127104190:T:A
chr2:127130174:C:T	chr2:127127671:A:G
chr2:127130289:T:C	chr2:127137275:T:C
chr2:127130409:C:A	chr2:127104190:T:A
chr2:127130537:G:A	chr2:127133508:A:G
chr2:127130545:C:T	chr2:127137275:T:C
chr2:127130757:T:C	chr2:127104190:T:A
chr2:127130759:C:T	chr2:127137275:T:C
chr2:127130761:T:C	chr2:127104190:T:A
chr2:127131181:A:C	chr2:127131181:A:C
chr2:127131208:C:G	chr2:127137275:T:C
chr2:127131542:C:T	chr2:127104190:T:A
chr2:127131548:CG:C	chr2:127131548:CG:C
chr2:127132061:G:A	chr2:127131181:A:C
chr2:127132356:G:A	chr2:127104190:T:A
chr2:127132677:G:T	chr2:127137275:T:C
chr2:127132740:C:A	chr2:127137275:T:C
chr2:127132886:G:C	chr2:127132886:G:C
chr2:127133095:C:T	chr2:127127671:A:G
chr2:127133210:G:C	chr2:127137275:T:C
chr2:127133302:G:C	chr2:127137275:T:C
chr2:127133357:T:C	chr2:127133508:A:G
chr2:127133508:A:G	chr2:127133508:A:G
chr2:127133540:T:C	chr2:127137275:T:C
chr2:127133631:C:G	chr2:127137275:T:C
chr2:127133750:G:A	chr2:127137275:T:C
chr2:127133780:G:A	chr2:127137275:T:C
chr2:127133851:A:C	chr2:127133851:A:C
chr2:127133935:G:A	chr2:127137275:T:C
chr2:127134047:C:T	chr2:127137275:T:C
chr2:127134087:T:C	chr2:127137275:T:C
chr2:127134219:A:G	chr2:127137275:T:C
chr2:127135192:G:T	chr2:127133851:A:C
chr2:127135234:C:T	chr2:127133851:A:C
chr2:127135380:C:G	chr2:127137275:T:C
chr2:127135449:C:A	chr2:127137275:T:C
chr2:127136321:G:C	chr2:127136321:G:C
chr2:127136522:G:A	chr2:127136522:G:A
chr2:127136908:A:T	chr2:127136908:A:T
chr2:127137039:A:G	chr2:127136908:A:T
chr2:127137181:G:A	chr2:127137275:T:C
chr2:127137182:C:G	chr2:127137275:T:C
chr2:127137275:T:C	chr2:127137275:T:C
chr2:127137911:G:A	chr2:127137911:G:A
chr2:233112697:C:A	chr2:233113113:T:C
chr2:233113113:T:C	chr2:233113113:T:C
chr2:233113502:A:C	chr2:233113113:T:C
chr2:233114036:A:G	chr2:233113113:T:C
chr2:233114150:T:C	chr2:233113113:T:C
chr2:233115109:C:T	chr2:233115109:C:T
chr2:233116689:T:C	chr2:233116689:T:C
chr2:233117202:G:C	chr2:233117202:G:C
chr2:233117297:C:G	chr2:233117297:C:G
chr2:233117495:T:C	chr2:233117495:T:C
chr2:233119626:G:C	chr2:233119626:G:C
chr2:233121203:T:C	chr2:233123012:T:C
chr2:233121427:T:C	chr2:233128186:T:C
chr2:233121886:C:T	chr2:233123012:T:C
chr2:233122404:T:C	chr2:233128186:T:C
chr2:233122848:A:C	chr2:233128186:T:C
chr2:233123012:T:C	chr2:233123012:T:C
chr2:233123633:G:A	chr2:233128186:T:C
chr2:233123797:C:T	chr2:233128186:T:C
chr2:233125702:C:T	chr2:233128186:T:C
chr2:233127039:G:T	chr2:233128186:T:C
chr2:233127368:T:G	chr2:233146358:T:C
chr2:233127516:G:A	chr2:233128186:T:C
chr2:233127983:T:A	chr2:233146358:T:C
chr2:233128186:T:C	chr2:233128186:T:C
chr2:233128488:T:A	chr2:233128186:T:C
chr2:233128860:T:A	chr2:233146358:T:C
chr2:233128928:C:G	chr2:233128186:T:C
chr2:233129919:A:T	chr2:233128186:T:C
chr2:233130218:C:T	chr2:233146358:T:C
chr2:233131742:T:C	chr2:233128186:T:C
chr2:233133189:C:T	chr2:233128186:T:C
chr2:233133272:C:G	chr2:233128186:T:C
chr2:233133398:G:T	chr2:233128186:T:C
chr2:233133436:A:G	chr2:233128186:T:C
chr2:233133771:C:A	chr2:233128186:T:C
chr2:233133936:C:T	chr2:233128186:T:C
chr2:233134371:A:G	chr2:233128186:T:C
chr2:233134491:G:A	chr2:233128186:T:C
chr2:233134520:C:G	chr2:233128186:T:C
chr2:233134543:C:T	chr2:233128186:T:C
chr2:233134553:G:A	chr2:233128186:T:C
chr2:233134876:G:A	chr2:233128186:T:C
chr2:233134956:T:C	chr2:233128186:T:C
chr2:233134970:AT:A	chr2:233134970:AT:A
chr2:233134987:A:G	chr2:233128186:T:C
chr2:233135580:C:T	chr2:233128186:T:C
chr2:233135794:A:C	chr2:233128186:T:C
chr2:233136395:C:T	chr2:233128186:T:C
chr2:233136656:T:C	chr2:233128186:T:C
chr2:233136837:G:A	chr2:233128186:T:C
chr2:233137237:C:T	chr2:233128186:T:C
chr2:233137353:T:A	chr2:233128186:T:C
chr2:233137657:T:C	chr2:233128186:T:C
chr2:233137702:C:T	chr2:233137702:C:T
chr2:233137985:G:A	chr2:233123012:T:C
chr2:233138074:G:A	chr2:233128186:T:C
chr2:233138094:C:G	chr2:233128186:T:C
chr2:233138286:C:A	chr2:233128186:T:C
chr2:233138309:A:T	chr2:233146358:T:C
chr2:233138407:A:C	chr2:233128186:T:C
chr2:233138649:T:C	chr2:233128186:T:C
chr2:233141364:T:C	chr2:233128186:T:C
chr2:233141435:C:T	chr2:233128186:T:C
chr2:233141881:G:A	chr2:233128186:T:C
chr2:233142192:A:G	chr2:233146358:T:C
chr2:233146227:G:A	chr2:233146358:T:C
chr2:233146343:T:G	chr2:233146358:T:C
chr2:233146358:T:C	chr2:233146358:T:C
chr2:233146630:A:G	chr2:233146358:T:C
chr2:233147086:A:G	chr2:233146358:T:C
chr2:233148098:C:T	chr2:233146358:T:C
chr2:233148168:G:A	chr2:233146358:T:C
chr2:233148317:C:T	chr2:233146358:T:C
chr2:233148532:C:T	chr2:233146358:T:C
chr2:233148634:G:C	chr2:233146358:T:C
chr2:233148968:G:A	chr2:233146358:T:C
chr2:233149135:G:A	chr2:233146358:T:C
chr2:233149142:C:T	chr2:233146358:T:C
chr2:233149205:G:T	chr2:233146358:T:C
chr2:233149213:T:C	chr2:233146358:T:C
chr2:233149259:G:A	chr2:233146358:T:C
chr2:233149420:G:A	chr2:233146358:T:C
chr2:233149436:A:G	chr2:233146358:T:C
chr2:233150505:G:A	chr2:233146358:T:C
chr2:233150518:GC:G	chr2:233150518:GC:G
chr2:233150565:C:T	chr2:233150565:C:T
chr2:233150931:G:T	chr2:233150931:G:T
chr2:233150991:A:G	chr2:233150991:A:G
chr2:233151014:C:A	chr2:233151014:C:A
chr2:233151079:T:C	chr2:233151079:T:C
chr2:233151091:T:G	chr2:233151091:T:G
chr2:233151175:G:C	chr2:233151175:G:C
chr2:233151424:A:G	chr2:233151424:A:G
chr2:233151719:C:G	chr2:233151719:C:G
chr2:233151801:G:A	chr2:233151801:G:A
chr2:233151840:C:T	chr2:233151840:C:T
chr2:233152232:GTTA:G	chr2:233152232:GTTA:G
chr2:233152507:T:C	chr2:233152507:T:C
chr2:233152588:T:C	chr2:233152588:T:C
chr2:233152671:C:A	chr2:233146358:T:C
chr2:233152877:T:C	chr2:233152877:T:C
chr2:233152984:T:C	chr2:233146358:T:C
chr2:233153217:G:A	chr2:233153217:G:A
chr2:233153331:G:A	chr2:233153331:G:A
chr2:233153405:C:T	chr2:233153405:C:T
chr2:233153591:A:G	chr2:233153591:A:G
chr2:233153905:C:A	chr2:233153905:C:A
chr2:233153907:C:T	chr2:233153907:C:T
chr2:233154110:A:G	chr2:233154110:A:G
chr2:233154309:C:T	chr2:233154309:C:T
chr2:233154527:G:A	chr2:233154527:G:A
chr2:233154947:C:A	chr2:233154947:C:A
chr2:233154965:A:C	chr2:233154965:A:C
chr2:233154992:G:A	chr2:233154992:G:A
chr2:233155134:A:G	chr2:233146358:T:C
chr2:233155264:C:T	chr2:233146358:T:C
chr2:233155358:C:T	chr2:233146358:T:C
chr2:233155478:T:C	chr2:233146358:T:C
chr2:233155479:G:A	chr2:233146358:T:C
chr2:233155514:C:T	chr2:233155514:C:T
chr2:233155706:A:T	chr2:233146358:T:C
chr2:233157049:C:T	chr2:233146358:T:C
chr2:233157818:G:A	chr2:233146358:T:C
chr2:233157888:CTT:C	chr2:233157888:CTT:C
chr2:233158095:A:C	chr2:233146358:T:C
chr2:233158323:C:G	chr2:233146358:T:C
chr2:233158443:A:G	chr2:233146358:T:C
chr2:233158577:T:C	chr2:233146358:T:C
chr2:233158580:T:C	chr2:233146358:T:C
chr2:233159016:A:G	chr2:233159016:A:G
chr2:233159139:G:A	chr2:233146358:T:C
chr2:233159173:G:A	chr2:233146358:T:C
chr2:233159238:G:A	chr2:233146358:T:C
chr2:233159360:C:T	chr2:233159360:C:T
chr2:233159422:A:G	chr2:233146358:T:C
chr2:233159546:T:A	chr2:233146358:T:C
chr2:233159636:G:A	chr2:233146358:T:C
chr2:233159830:C:T	chr2:233146358:T:C
chr2:233160059:C:T	chr2:233146358:T:C
chr2:233160620:C:A	chr2:233146358:T:C
chr2:233160677:C:A	chr2:233146358:T:C
chr2:233160866:A:C	chr2:233146358:T:C
chr2:233161118:C:A	chr2:233146358:T:C
chr2:233161165:C:T	chr2:233146358:T:C
chr2:233161334:C:T	chr2:233146358:T:C
chr2:233161396:G:A	chr2:233146358:T:C
chr2:233161439:C:T	chr2:233146358:T:C
chr2:233161525:G:C	chr2:233146358:T:C
chr2:233161544:G:A	chr2:233146358:T:C
chr2:233161587:T:C	chr2:233146358:T:C
chr2:233161941:A:T	chr2:233161941:A:T
chr2:233162252:A:G	chr2:233162252:A:G
chr2:233162496:G:A	chr2:233146358:T:C
chr2:233162516:G:A	chr2:233146358:T:C
chr2:233162595:A:G	chr2:233146358:T:C
chr2:233162603:A:C	chr2:233146358:T:C
chr2:233164597:C:T	chr2:233164597:C:T
chr2:233165655:C:T	chr2:233146358:T:C
chr2:233166171:G:A	chr2:233146358:T:C
chr2:233166618:C:T	chr2:233146358:T:C
chr2:233166771:A:G	chr2:233176290:C:T
chr2:233167045:C:A	chr2:233146358:T:C
chr2:233167788:A:G	chr2:233176290:C:T
chr2:233168576:G:A	chr2:233146358:T:C
chr2:233168594:A:C	chr2:233146358:T:C
chr2:233168637:G:T	chr2:233176290:C:T
chr2:233169410:AC:A	chr2:233169410:AC:A
chr2:233169760:T:C	chr2:233169760:T:C
chr2:233169936:G:A	chr2:233146358:T:C
chr2:233171907:A:G	chr2:233146358:T:C
chr2:233172101:C:T	chr2:233172101:C:T
chr2:233172293:G:A	chr2:233146358:T:C
chr2:233172583:GA:G	chr2:233172583:GA:G
chr2:233172678:C:T	chr2:233172101:C:T
chr2:233173738:C:G	chr2:233146358:T:C
chr2:233173931:A:C	chr2:233146358:T:C
chr2:233176290:C:T	chr2:233176290:C:T
chr2:233176823:A:C	chr2:233178254:T:C
chr2:233178078:G:A	chr2:233178254:T:C
chr2:233178254:T:C	chr2:233178254:T:C
chr2:233180566:A:G	chr2:233178254:T:C
chr2:233182512:T:C	chr2:233178254:T:C
chr3:155084189:A:G	chr3:155084189:A:G
chr3:155135932:G:C	chr3:155084189:A:G
chr4:959727:T:TG	chr4:959727:T:TG
chr4:960186:T:G	chr4:960186:T:G
chr4:960489:T:C	chr4:960489:T:C
chr4:965703:A:G	chr4:965703:A:G
chr4:973547:G:T	chr4:993555:G:T
chr4:975517:G:T	chr4:993555:G:T
chr4:975534:T:C	chr4:993555:G:T
chr4:977051:T:C	chr4:977051:T:C
chr4:981349:T:C	chr4:993555:G:T
chr4:983482:G:A	chr4:993555:G:T
chr4:984600:A:G	chr4:993555:G:T
chr4:989272:T:C	chr4:993555:G:T
chr4:991939:A:G	chr4:993555:G:T
chr4:993488:T:C	chr4:993555:G:T
chr4:993555:G:T	chr4:993555:G:T
chr4:10954887:C:G	chr4:11009974:G:T
chr4:10960756:A:G	chr4:11009974:G:T
chr4:10961211:T:A	chr4:11009974:G:T
chr4:10961431:G:A	chr4:10985093:A:G
chr4:10961637:G:A	chr4:11009974:G:T
chr4:10962091:C:T	chr4:11009974:G:T
chr4:10962110:A:G	chr4:11009974:G:T
chr4:10962245:T:C	chr4:11009974:G:T
chr4:10963435:C:A	chr4:11009974:G:T
chr4:10963653:T:G	chr4:11009974:G:T
chr4:10964139:A:C	chr4:11009974:G:T
chr4:10964369:A:G	chr4:11009974:G:T
chr4:10966394:A:C	chr4:10985093:A:G
chr4:10966897:G:A	chr4:10985093:A:G
chr4:10966919:C:T	chr4:11009974:G:T
chr4:10969160:A:G	chr4:11009974:G:T
chr4:10969397:T:A	chr4:11009974:G:T
chr4:10969449:A:C	chr4:11009974:G:T
chr4:10970447:T:C	chr4:11009974:G:T
chr4:10971601:C:T	chr4:11009974:G:T
chr4:10980772:A:G	chr4:11009974:G:T
chr4:10983844:T:C	chr4:11009974:G:T
chr4:10984126:C:G	chr4:11009974:G:T
chr4:10985093:A:G	chr4:10985093:A:G
chr4:10985114:C:A	chr4:10985093:A:G
chr4:10991495:A:G	chr4:11009974:G:T
chr4:11009974:G:T	chr4:11009974:G:T
chr4:11011716:G:A	chr4:11009974:G:T
chr4:11013198:A:G	chr4:11013198:A:G
chr4:11013261:C:T	chr4:11018850:C:A
chr4:11016078:G:A	chr4:11018850:C:A
chr4:11016327:T:G	chr4:11018850:C:A
chr4:11017234:G:A	chr4:11018850:C:A
chr4:11017466:A:G	chr4:11038666:C:T
chr4:11017604:G:T	chr4:11018850:C:A
chr4:11018187:A:G	chr4:11018850:C:A
chr4:11018278:C:T	chr4:11018850:C:A
chr4:11018850:C:A	chr4:11018850:C:A
chr4:11021175:T:G	chr4:11038666:C:T
chr4:11021619:G:A	chr4:11038666:C:T
chr4:11022058:A:G	chr4:11038666:C:T
chr4:11022544:A:G	chr4:11038666:C:T
chr4:11023058:G:C	chr4:11038666:C:T
chr4:11023398:T:G	chr4:11038666:C:T
chr4:11023507:C:T	chr4:11038666:C:T
chr4:11023508:C:G	chr4:11018850:C:A
chr4:11024404:A:G	chr4:11038666:C:T
chr4:11025995:T:C	chr4:11038666:C:T
chr4:11026080:T:C	chr4:11038666:C:T
chr4:11026145:A:G	chr4:11038666:C:T
chr4:11026190:T:C	chr4:11038666:C:T
chr4:11030398:C:T	chr4:11018850:C:A
chr4:11030401:C:T	chr4:11018850:C:A
chr4:11030715:C:A	chr4:11018850:C:A
chr4:11031299:G:A	chr4:11018850:C:A
chr4:11031512:A:G	chr4:11038666:C:T
chr4:11032344:T:C	chr4:11018850:C:A
chr4:11033930:T:G	chr4:11018850:C:A
chr4:11034403:A:G	chr4:11018850:C:A
chr4:11035790:G:C	chr4:11038666:C:T
chr4:11036832:G:A	chr4:11038666:C:T
chr4:11038666:C:T	chr4:11038666:C:T
chr4:11038782:G:C	chr4:11038666:C:T
chr4:11043333:A:G	chr4:11018850:C:A
chr4:11048947:A:G	chr4:11018850:C:A
chr5:86885886:G:A	chr5:87002714:C:T
chr5:86890673:A:G	chr5:87002714:C:T
chr5:86890964:A:C	chr5:87002714:C:T
chr5:86891169:G:A	chr5:86953975:T:C
chr5:86891499:T:C	chr5:87002714:C:T
chr5:86899832:C:T	chr5:87111682:G:A
chr5:86901191:C:A	chr5:87002714:C:T
chr5:86901713:A:G	chr5:87111682:G:A
chr5:86904210:C:T	chr5:86953975:T:C
chr5:86908728:G:T	chr5:87111682:G:A
chr5:86909767:G:A	chr5:86953975:T:C
chr5:86914412:T:TA	chr5:86914412:T:TA
chr5:86917438:C:A	chr5:87111682:G:A
chr5:86918730:C:A	chr5:86953975:T:C
chr5:86918915:A:G	chr5:86953975:T:C
chr5:86919604:A:T	chr5:86953975:T:C
chr5:86921172:A:G	chr5:86953975:T:C
chr5:86921558:T:G	chr5:87002714:C:T
chr5:86923485:A:G	chr5:87002714:C:T
chr5:86926155:G:A	chr5:86953975:T:C
chr5:86927378:T:C	chr5:87002714:C:T
chr5:86935935:A:G	chr5:87111682:G:A
chr5:86938373:C:T	chr5:87002714:C:T
chr5:86939563:T:C	chr5:87002714:C:T
chr5:86942061:T:C	chr5:87111682:G:A
chr5:86953975:T:C	chr5:86953975:T:C
chr5:86959885:C:G	chr5:87111682:G:A
chr5:86963078:T:C	chr5:87002714:C:T
chr5:86963408:G:C	chr5:87002714:C:T
chr5:86967367:A:G	chr5:87002714:C:T
chr5:86969332:G:T	chr5:87111682:G:A
chr5:86969633:T:G	chr5:87002714:C:T
chr5:86969964:T:G	chr5:87002714:C:T
chr5:86972412:T:C	chr5:87002714:C:T
chr5:86977768:C:CT	chr5:86977768:C:CT
chr5:86978367:A:G	chr5:87002714:C:T
chr5:86978375:T:G	chr5:87002714:C:T
chr5:86985269:C:T	chr5:87002714:C:T
chr5:86986612:A:G	chr5:87111682:G:A
chr5:86988888:C:A	chr5:87002714:C:T
chr5:86990337:T:G	chr5:87002714:C:T
chr5:86991236:T:G	chr5:87002714:C:T
chr5:86994384:C:T	chr5:87002714:C:T
chr5:86995048:A:G	chr5:87002714:C:T
chr5:86997803:A:G	chr5:87002714:C:T
chr5:87002102:T:C	chr5:87002714:C:T
chr5:87002714:C:T	chr5:87002714:C:T
chr5:87002832:A:G	chr5:87111682:G:A
chr5:87003353:C:T	chr5:87111682:G:A
chr5:87003654:C:T	chr5:87002714:C:T
chr5:87004641:C:T	chr5:87002714:C:T
chr5:87006556:T:C	chr5:87111682:G:A
chr5:87006620:C:T	chr5:87111682:G:A
chr5:87007114:T:C	chr5:87111682:G:A
chr5:87010272:T:G	chr5:87111682:G:A
chr5:87010802:G:A	chr5:87111682:G:A
chr5:87013081:T:G	chr5:87111682:G:A
chr5:87013307:A:C	chr5:87111682:G:A
chr5:87013401:A:T	chr5:87111682:G:A
chr5:87015638:A:G	chr5:87111682:G:A
chr5:87020609:C:T	chr5:87111682:G:A
chr5:87021376:T:C	chr5:87111682:G:A
chr5:87023211:A:G	chr5:87111682:G:A
chr5:87023378:T:C	chr5:87111682:G:A
chr5:87023522:A:C	chr5:87111682:G:A
chr5:87024119:C:T	chr5:87111682:G:A
chr5:87027805:T:C	chr5:87111682:G:A
chr5:87031884:T:G	chr5:87002714:C:T
chr5:87032459:C:T	chr5:87002714:C:T
chr5:87032637:G:A	chr5:87111682:G:A
chr5:87034784:T:C	chr5:87111682:G:A
chr5:87035931:C:T	chr5:87111682:G:A
chr5:87036658:T:A	chr5:87111682:G:A
chr5:87037866:T:A	chr5:87111682:G:A
chr5:87038048:T:C	chr5:87111682:G:A
chr5:87038115:C:A	chr5:87111682:G:A
chr5:87038203:T:C	chr5:87111682:G:A
chr5:87039899:A:G	chr5:87111682:G:A
chr5:87040255:G:A	chr5:87111682:G:A
chr5:87040761:C:T	chr5:87111682:G:A
chr5:87042178:T:G	chr5:87111682:G:A
chr5:87042454:T:G	chr5:87111682:G:A
chr5:87043746:G:A	chr5:87111682:G:A
chr5:87045180:C:G	chr5:87111682:G:A
chr5:87046116:G:A	chr5:87111682:G:A
chr5:87047651:G:A	chr5:87002714:C:T
chr5:87048441:C:G	chr5:87111682:G:A
chr5:87053236:T:C	chr5:87111682:G:A
chr5:87055049:A:G	chr5:87111682:G:A
chr5:87055061:A:C	chr5:87111682:G:A
chr5:87057174:T:C	chr5:87111682:G:A
chr5:87058442:A:T	chr5:87111682:G:A
chr5:87059241:C:A	chr5:87111682:G:A
chr5:87060289:A:G	chr5:87111682:G:A
chr5:87060872:C:A	chr5:87111682:G:A
chr5:87061379:T:G	chr5:87002714:C:T
chr5:87064935:C:A	chr5:87111682:G:A
chr5:87067374:A:G	chr5:87111682:G:A
chr5:87068261:A:G	chr5:87111682:G:A
chr5:87072522:T:G	chr5:87002714:C:T
chr5:87077297:A:G	chr5:87111682:G:A
chr5:87078941:C:T	chr5:87111682:G:A
chr5:87079198:C:G	chr5:87111682:G:A
chr5:87079868:G:A	chr5:87111682:G:A
chr5:87079937:C:T	chr5:87002714:C:T
chr5:87080051:C:G	chr5:87111682:G:A
chr5:87080062:G:C	chr5:87111682:G:A
chr5:87080476:A:G	chr5:87111682:G:A
chr5:87080606:T:G	chr5:87111682:G:A
chr5:87082688:A:G	chr5:87111682:G:A
chr5:87084525:G:A	chr5:87111682:G:A
chr5:87084526:G:C	chr5:87111682:G:A
chr5:87085734:A:G	chr5:87111682:G:A
chr5:87085826:G:A	chr5:87111682:G:A
chr5:87087317:C:T	chr5:87111682:G:A
chr5:87088118:T:A	chr5:87111682:G:A
chr5:87088151:T:A	chr5:87111682:G:A
chr5:87088379:A:G	chr5:87111682:G:A
chr5:87090748:G:A	chr5:87111682:G:A
chr5:87091871:C:T	chr5:87111682:G:A
chr5:87091943:G:A	chr5:87111682:G:A
chr5:87092877:G:A	chr5:87111682:G:A
chr5:87093006:C:G	chr5:87111682:G:A
chr5:87093145:G:A	chr5:87111682:G:A
chr5:87093192:A:C	chr5:87111682:G:A
chr5:87094404:T:C	chr5:87111682:G:A
chr5:87094601:T:C	chr5:87111682:G:A
chr5:87095340:G:A	chr5:87111682:G:A
chr5:87095754:C:T	chr5:87111682:G:A
chr5:87102194:G:A	chr5:87002714:C:T
chr5:87102657:C:G	chr5:87111682:G:A
chr5:87103445:G:C	chr5:87111682:G:A
chr5:87103837:G:T	chr5:87111682:G:A
chr5:87103935:C:T	chr5:87111682:G:A
chr5:87104887:C:T	chr5:87111682:G:A
chr5:87106528:A:G	chr5:87111682:G:A
chr5:87109073:C:T	chr5:87111682:G:A
chr5:87111682:G:A	chr5:87111682:G:A
chr5:87112161:G:C	chr5:87111682:G:A
chr5:87113619:A:G	chr5:87111682:G:A
chr5:87121196:C:T	chr5:87122271:A:G
chr5:87122271:A:G	chr5:87122271:A:G
chr5:87123060:T:C	chr5:87122271:A:G
chr5:87123786:TAA:T	chr5:87123786:TAA:T
chr5:87124575:G:A	chr5:87122271:A:G
chr5:87124691:C:T	chr5:87122271:A:G
chr5:87124883:G:A	chr5:87122271:A:G
chr5:87125420:GA:G	chr5:87125420:GA:G
chr5:87126527:T:C	chr5:87122271:A:G
chr5:87126568:C:A	chr5:87122271:A:G
chr5:87128224:G:A	chr5:87122271:A:G
chr5:87128242:G:A	chr5:87122271:A:G
chr5:87128859:C:T	chr5:87122271:A:G
chr5:87132049:T:C	chr5:87122271:A:G
chr5:87133217:G:A	chr5:87122271:A:G
chr5:87134112:C:T	chr5:87122271:A:G
chr5:87136800:T:C	chr5:87122271:A:G
chr5:87137902:G:T	chr5:87122271:A:G
chr5:87142280:A:G	chr5:87122271:A:G
chr5:87142344:C:T	chr5:87122271:A:G
chr5:87144262:C:T	chr5:87122271:A:G
chr5:87144295:C:T	chr5:87122271:A:G
chr5:87144330:T:C	chr5:87122271:A:G
chr5:87145193:A:T	chr5:87122271:A:G
chr5:87146631:C:T	chr5:87122271:A:G
chr5:87146639:T:C	chr5:87122271:A:G
chr5:87147112:G:A	chr5:87111682:G:A
chr5:87147702:G:T	chr5:87122271:A:G
chr5:87148346:G:A	chr5:87122271:A:G
chr5:87149815:A:G	chr5:87111682:G:A
chr5:87151854:A:T	chr5:87111682:G:A
chr5:87155587:G:A	chr5:87122271:A:G
chr5:87156440:G:A	chr5:87122271:A:G
chr5:87157147:C:T	chr5:87122271:A:G
chr5:87157550:G:A	chr5:87122271:A:G
chr5:87159014:C:G	chr5:87122271:A:G
chr5:87161418:C:T	chr5:87122271:A:G
chr5:87161710:G:A	chr5:87122271:A:G
chr5:87161723:C:G	chr5:87122271:A:G
chr5:87162660:G:A	chr5:87122271:A:G
chr5:87164722:G:A	chr5:87122271:A:G
chr5:87165882:C:A	chr5:87122271:A:G
chr5:180196966:G:A	chr5:180207615:G:A
chr5:180197032:G:A	chr5:180207615:G:A
chr5:180201150:G:A	chr5:180207615:G:A
chr5:180202485:A:C	chr5:180207615:G:A
chr5:180207615:G:A	chr5:180207615:G:A
chr5:180211753:C:T	chr5:180207615:G:A
chr5:180212107:G:A	chr5:180207615:G:A
chr5:180212256:G:A	chr5:180207615:G:A
chr5:180212951:C:T	chr5:180207615:G:A
chr5:180215472:G:A	chr5:180207615:G:A
chr5:180217970:G:A	chr5:180207615:G:A
chr5:180232094:C:T	chr5:180207615:G:A
chr5:180232528:G:A	chr5:180207615:G:A
chr5:180232585:A:C	chr5:180207615:G:A
chr5:180246914:A:G	chr5:180207615:G:A
chr5:180249798:C:T	chr5:180207615:G:A
chr5:180250778:C:G	chr5:180207615:G:A
chr5:180250940:T:G	chr5:180207615:G:A
chr6:32372293:C:T	chr6:32372293:C:T
chr6:32372877:G:A	chr6:32407575:A:C
chr6:32373431:T:C	chr6:32373431:T:C
chr6:32373541:A:G	chr6:32407575:A:C
chr6:32373621:A:G	chr6:32373431:T:C
chr6:32373696:T:C	chr6:32407575:A:C
chr6:32373942:C:T	chr6:32407575:A:C
chr6:32374310:C:T	chr6:32407575:A:C
chr6:32374352:C:T	chr6:32407575:A:C
chr6:32374389:T:C	chr6:32407575:A:C
chr6:32374862:A:C	chr6:32407575:A:C
chr6:32375241:T:A	chr6:32407575:A:C
chr6:32375318:T:C	chr6:32407575:A:C
chr6:32375319:G:A	chr6:32407575:A:C
chr6:32375490:G:C	chr6:32407575:A:C
chr6:32375607:A:G	chr6:32407575:A:C
chr6:32375839:A:G	chr6:32407575:A:C
chr6:32375909:T:C	chr6:32407575:A:C
chr6:32376019:C:T	chr6:32407575:A:C
chr6:32376092:A:G	chr6:32407575:A:C
chr6:32376096:G:A	chr6:32407575:A:C
chr6:32376105:C:T	chr6:32407575:A:C
chr6:32376208:T:C	chr6:32407575:A:C
chr6:32376599:C:T	chr6:32407575:A:C
chr6:32376954:A:G	chr6:32407575:A:C
chr6:32377031:C:T	chr6:32407575:A:C
chr6:32377196:G:T	chr6:32407575:A:C
chr6:32377230:AAAG:A	chr6:32377230:AAAG:A
chr6:32377275:A:G	chr6:32407575:A:C
chr6:32377666:G:T	chr6:32407575:A:C
chr6:32377737:T:G	chr6:32407575:A:C
chr6:32377890:A:G	chr6:32407575:A:C
chr6:32378114:T:G	chr6:32413597:G:C
chr6:32378860:A:G	chr6:32407575:A:C
chr6:32378885:A:T	chr6:32407575:A:C
chr6:32378886:T:G	chr6:32407575:A:C
chr6:32378924:G:A	chr6:32407575:A:C
chr6:32379017:A:C	chr6:32407575:A:C
chr6:32379239:A:G	chr6:32407575:A:C
chr6:32379503:C:T	chr6:32407575:A:C
chr6:32379713:C:T	chr6:32407575:A:C
chr6:32379755:C:T	chr6:32407575:A:C
chr6:32379756:A:G	chr6:32407575:A:C
chr6:32379972:A:G	chr6:32407575:A:C
chr6:32380054:T:C	chr6:32407575:A:C
chr6:32380120:C:T	chr6:32407575:A:C
chr6:32380321:C:A	chr6:32407575:A:C
chr6:32380368:A:G	chr6:32407575:A:C
chr6:32380686:C:G	chr6:32407575:A:C
chr6:32380690:G:A	chr6:32407575:A:C
chr6:32380913:G:A	chr6:32407575:A:C
chr6:32381309:T:C	chr6:32413597:G:C
chr6:32381717:A:G	chr6:32407575:A:C
chr6:32381794:T:C	chr6:32407575:A:C
chr6:32381934:A:G	chr6:32407575:A:C
chr6:32381995:C:T	chr6:32413597:G:C
chr6:32382169:C:A	chr6:32407575:A:C
chr6:32382259:A:G	chr6:32407575:A:C
chr6:32382607:C:A	chr6:32407575:A:C
chr6:32382999:G:A	chr6:32407575:A:C
chr6:32384124:C:A	chr6:32407575:A:C
chr6:32384214:C:A	chr6:32407575:A:C
chr6:32389388:T:C	chr6:32407575:A:C
chr6:32390454:C:T	chr6:32407575:A:C
chr6:32391344:G:A	chr6:32407575:A:C
chr6:32392481:G:A	chr6:32407575:A:C
chr6:32392539:A:G	chr6:32407575:A:C
chr6:32396067:C:T	chr6:32407575:A:C
chr6:32396579:A:G	chr6:32407575:A:C
chr6:32397114:GCA:G	chr6:32397114:GCA:G
chr6:32399945:A:G	chr6:32407575:A:C
chr6:32400000:A:T	chr6:32407575:A:C
chr6:32400070:T:C	chr6:32407575:A:C
chr6:32400310:T:C	chr6:32407575:A:C
chr6:32400537:C:A	chr6:32407575:A:C
chr6:32400736:C:T	chr6:32407575:A:C
chr6:32402839:T:C	chr6:32407575:A:C
chr6:32402907:A:G	chr6:32407575:A:C
chr6:32403402:G:C	chr6:32407575:A:C
chr6:32403492:C:T	chr6:32407575:A:C
chr6:32403842:A:G	chr6:32407575:A:C
chr6:32404138:C:T	chr6:32413597:G:C
chr6:32405818:G:T	chr6:32407575:A:C
chr6:32406354:C:G	chr6:32407575:A:C
chr6:32406845:A:T	chr6:32407575:A:C
chr6:32407503:C:G	chr6:32407575:A:C
chr6:32407553:G:A	chr6:32407575:A:C
chr6:32407575:A:C	chr6:32407575:A:C
chr6:32407594:A:T	chr6:32407575:A:C
chr6:32407597:G:A	chr6:32407575:A:C
chr6:32407647:G:A	chr6:32407575:A:C
chr6:32407869:AAC:A	chr6:32407869:AAC:A
chr6:32407918:G:A	chr6:32407575:A:C
chr6:32408196:C:A	chr6:32413597:G:C
chr6:32408399:C:T	chr6:32407575:A:C
chr6:32408571:G:A	chr6:32413597:G:C
chr6:32408694:A:C	chr6:32411770:C:T
chr6:32408969:C:T	chr6:32407575:A:C
chr6:32409631:T:A	chr6:32407575:A:C
chr6:32409631:T:C	chr6:32411770:C:T
chr6:32409935:C:T	chr6:32409935:C:T
chr6:32411168:T:A	chr6:32407575:A:C
chr6:32411518:G:C	chr6:32413597:G:C
chr6:32411606:G:C	chr6:32411770:C:T
chr6:32411712:C:T	chr6:32407575:A:C
chr6:32411770:C:T	chr6:32411770:C:T
chr6:32413115:C:T	chr6:32411770:C:T
chr6:32413597:G:C	chr6:32413597:G:C
chr6:32413666:A:T	chr6:32413597:G:C
chr6:32415479:A:C	chr6:32415479:A:C
chr6:32417024:A:T	chr6:32417024:A:T
chr6:32417342:C:T	chr6:32373431:T:C
chr6:32418842:T:C	chr6:32415479:A:C
chr6:32419596:GGAAA:G	chr6:32419596:GGAAA:G
chr6:32420032:T:C	chr6:32413597:G:C
chr6:32420498:C:T	chr6:32415479:A:C
chr6:32423080:G:A	chr6:32373431:T:C
chr6:32423918:T:C	chr6:32373431:T:C
chr6:32427259:C:T	chr6:32427259:C:T
chr6:32429153:G:A	chr6:32413597:G:C
chr6:32435001:T:G	chr6:32413597:G:C
chr6:32437249:G:A	chr6:32437249:G:A
chr6:32438044:T:C	chr6:32413597:G:C
chr6:32443585:A:C	chr6:32373431:T:C
chr6:32444611:T:A	chr6:32373431:T:C
chr6:32444658:G:A	chr6:32373431:T:C
chr6:32446201:C:A	chr6:32373431:T:C
chr6:32447171:T:C	chr6:32373431:T:C
chr6:32447376:C:T	chr6:32373431:T:C
chr6:32447434:G:A	chr6:32373431:T:C
chr6:32447860:G:T	chr6:32373431:T:C
chr6:32447985:A:G	chr6:32373431:T:C
chr6:32448028:T:C	chr6:32373431:T:C
chr6:32448081:A:G	chr6:32373431:T:C
chr6:32448198:G:A	chr6:32373431:T:C
chr6:32448205:T:C	chr6:32373431:T:C
chr6:32448275:A:G	chr6:32373431:T:C
chr6:32448301:A:G	chr6:32373431:T:C
chr6:32448384:G:A	chr6:32373431:T:C
chr6:32448398:G:A	chr6:32373431:T:C
chr6:32448412:T:A	chr6:32373431:T:C
chr6:32448689:C:A	chr6:32373431:T:C
chr6:32448702:C:T	chr6:32373431:T:C
chr6:32448755:T:A	chr6:32373431:T:C
chr6:32448757:T:C	chr6:32373431:T:C
chr6:32448773:A:G	chr6:32373431:T:C
chr6:32448796:A:G	chr6:32373431:T:C
chr6:32448797:T:C	chr6:32373431:T:C
chr6:32448807:T:A	chr6:32373431:T:C
chr6:32448814:A:T	chr6:32373431:T:C
chr6:32448856:C:T	chr6:32373431:T:C
chr6:32448868:G:T	chr6:32373431:T:C
chr6:32448889:C:T	chr6:32373431:T:C
chr6:32449008:T:C	chr6:32449008:T:C
chr6:32449029:A:G	chr6:32449029:A:G
chr6:32449629:T:C	chr6:32373431:T:C
chr6:32449692:T:C	chr6:32373431:T:C
chr6:32449745:T:C	chr6:32373431:T:C
chr6:32449768:T:C	chr6:32373431:T:C
chr6:32449827:T:C	chr6:32373431:T:C
chr6:32449828:G:A	chr6:32373431:T:C
chr6:32449897:T:C	chr6:32373431:T:C
chr6:32449938:G:A	chr6:32373431:T:C
chr6:32449943:C:T	chr6:32373431:T:C
chr6:32449946:A:G	chr6:32373431:T:C
chr6:32449989:T:C	chr6:32373431:T:C
chr6:32450048:G:T	chr6:32373431:T:C
chr6:32450068:T:C	chr6:32373431:T:C
chr6:32450100:A:G	chr6:32373431:T:C
chr6:32450114:C:G	chr6:32373431:T:C
chr6:32450124:C:T	chr6:32373431:T:C
chr6:32450155:C:T	chr6:32373431:T:C
chr6:32450185:TGTG:T	chr6:32450185:TGTG:T
chr6:32450290:G:T	chr6:32373431:T:C
chr6:32450337:T:C	chr6:32373431:T:C
chr6:32450375:C:G	chr6:32373431:T:C
chr6:32450392:C:T	chr6:32373431:T:C
chr6:32450474:T:C	chr6:32373431:T:C
chr6:32450523:G:C	chr6:32373431:T:C
chr6:32450553:C:A	chr6:32373431:T:C
chr6:32450619:C:A	chr6:32373431:T:C
chr6:32450657:C:T	chr6:32373431:T:C
chr6:32450769:A:G	chr6:32373431:T:C
chr6:32450845:T:G	chr6:32373431:T:C
chr6:32450872:C:A	chr6:32373431:T:C
chr6:32450880:G:A	chr6:32373431:T:C
chr6:32451066:A:T	chr6:32373431:T:C
chr6:32451071:G:A	chr6:32373431:T:C
chr6:32451082:G:C	chr6:32373431:T:C
chr6:32451092:C:T	chr6:32373431:T:C
chr6:32451103:T:C	chr6:32373431:T:C
chr6:32451116:C:T	chr6:32373431:T:C
chr6:32451146:T:G	chr6:32373431:T:C
chr6:32451209:G:T	chr6:32373431:T:C
chr6:32451235:A:C	chr6:32373431:T:C
chr6:32451292:G:A	chr6:32373431:T:C
chr6:32451300:T:A	chr6:32373431:T:C
chr6:32451323:G:A	chr6:32373431:T:C
chr6:32451340:C:T	chr6:32373431:T:C
chr6:32451361:G:T	chr6:32373431:T:C
chr6:32451535:A:G	chr6:32373431:T:C
chr6:32451638:A:G	chr6:32373431:T:C
chr6:32451662:C:T	chr6:32373431:T:C
chr6:32451670:C:A	chr6:32373431:T:C
chr6:32451687:G:A	chr6:32373431:T:C
chr6:32451750:T:C	chr6:32373431:T:C
chr6:32451776:T:C	chr6:32373431:T:C
chr6:32451799:G:A	chr6:32373431:T:C
chr6:32452005:T:C	chr6:32373431:T:C
chr6:32452083:T:G	chr6:32373431:T:C
chr6:32452103:T:C	chr6:32373431:T:C
chr6:32452157:C:G	chr6:32373431:T:C
chr6:32452185:G:A	chr6:32373431:T:C
chr6:32452195:C:T	chr6:32373431:T:C
chr6:32452211:C:G	chr6:32373431:T:C
chr6:32452294:T:C	chr6:32373431:T:C
chr6:32452356:C:A	chr6:32373431:T:C
chr6:32452387:G:T	chr6:32373431:T:C
chr6:32452547:G:T	chr6:32373431:T:C
chr6:32452620:T:A	chr6:32373431:T:C
chr6:32452692:C:T	chr6:32373431:T:C
chr6:32452725:G:C	chr6:32373431:T:C
chr6:32452748:G:A	chr6:32373431:T:C
chr6:32452823:G:A	chr6:32373431:T:C
chr6:32452924:G:A	chr6:32373431:T:C
chr6:32452952:T:TG	chr6:32452952:T:TG
chr6:32452962:C:T	chr6:32373431:T:C
chr6:32452981:T:C	chr6:32373431:T:C
chr6:32453039:C:T	chr6:32373431:T:C
chr6:32453048:C:T	chr6:32373431:T:C
chr6:32453051:T:C	chr6:32373431:T:C
chr6:32453108:G:C	chr6:32373431:T:C
chr6:32453112:G:C	chr6:32373431:T:C
chr6:32453143:A:G	chr6:32373431:T:C
chr6:32453148:G:C	chr6:32373431:T:C
chr6:32453164:T:C	chr6:32373431:T:C
chr6:32453249:C:T	chr6:32373431:T:C
chr6:32453297:G:A	chr6:32373431:T:C
chr6:32453333:T:C	chr6:32373431:T:C
chr6:32453352:A:G	chr6:32373431:T:C
chr6:32453375:G:A	chr6:32373431:T:C
chr6:32453413:T:C	chr6:32373431:T:C
chr6:32453494:G:A	chr6:32373431:T:C
chr6:32453614:A:C	chr6:32373431:T:C
chr6:32453646:C:T	chr6:32373431:T:C
chr6:32453665:T:G	chr6:32373431:T:C
chr6:32453727:T:C	chr6:32373431:T:C
chr6:32453787:G:A	chr6:32373431:T:C
chr6:32453849:C:A	chr6:32453849:C:A
chr6:32453894:G:A	chr6:32373431:T:C
chr6:32453895:G:A	chr6:32373431:T:C
chr6:32453912:C:A	chr6:32373431:T:C
chr6:32453932:T:C	chr6:32373431:T:C
chr6:32453962:A:G	chr6:32373431:T:C
chr6:32454017:A:G	chr6:32373431:T:C
chr6:32454084:T:C	chr6:32373431:T:C
chr6:32454133:A:G	chr6:32373431:T:C
chr6:32454258:A:G	chr6:32373431:T:C
chr6:32454264:G:A	chr6:32373431:T:C
chr6:32454285:G:A	chr6:32373431:T:C
chr6:32454309:C:T	chr6:32373431:T:C
chr6:32454359:A:G	chr6:32373431:T:C
chr6:32454528:C:T	chr6:32373431:T:C
chr6:32454571:C:T	chr6:32373431:T:C
chr6:32454596:G:A	chr6:32373431:T:C
chr6:32454642:G:A	chr6:32373431:T:C
chr6:32454653:A:G	chr6:32373431:T:C
chr6:32454789:C:T	chr6:32373431:T:C
chr6:32454900:T:G	chr6:32373431:T:C
chr6:32454931:T:C	chr6:32373431:T:C
chr6:32454937:T:C	chr6:32373431:T:C
chr6:32454972:T:C	chr6:32373431:T:C
chr6:32455056:C:T	chr6:32373431:T:C
chr6:32455067:C:T	chr6:32373431:T:C
chr6:32455090:A:G	chr6:32373431:T:C
chr6:32455143:A:G	chr6:32373431:T:C
chr6:32455157:G:A	chr6:32373431:T:C
chr6:32455244:G:A	chr6:32373431:T:C
chr6:32455281:A:G	chr6:32373431:T:C
chr6:32455331:T:C	chr6:32373431:T:C
chr6:32455358:C:T	chr6:32373431:T:C
chr6:32455375:C:T	chr6:32373431:T:C
chr6:32455458:C:G	chr6:32373431:T:C
chr6:32455459:C:T	chr6:32373431:T:C
chr6:32455517:C:G	chr6:32373431:T:C
chr6:32455521:A:T	chr6:32373431:T:C
chr6:32455825:G:A	chr6:32373431:T:C
chr6:32455930:C:T	chr6:32373431:T:C
chr6:32455931:A:G	chr6:32373431:T:C
chr6:32455950:G:A	chr6:32373431:T:C
chr6:32456011:G:A	chr6:32373431:T:C
chr6:32456013:A:G	chr6:32373431:T:C
chr6:32456156:C:T	chr6:32373431:T:C
chr6:32456214:T:C	chr6:32373431:T:C
chr6:32456236:T:C	chr6:32373431:T:C
chr6:32456254:C:T	chr6:32373431:T:C
chr6:32456317:A:G	chr6:32373431:T:C
chr6:32456603:G:A	chr6:32373431:T:C
chr6:32456797:G:A	chr6:32373431:T:C
chr6:32456833:T:C	chr6:32373431:T:C
chr6:32457118:G:A	chr6:32373431:T:C
chr6:32457141:G:A	chr6:32373431:T:C
chr6:32457166:A:G	chr6:32373431:T:C
chr6:32457177:G:A	chr6:32373431:T:C
chr6:32457189:T:G	chr6:32373431:T:C
chr6:32457192:C:T	chr6:32373431:T:C
chr6:32457204:A:G	chr6:32373431:T:C
chr6:32457243:C:T	chr6:32373431:T:C
chr6:32457267:T:C	chr6:32373431:T:C
chr6:32457268:A:G	chr6:32373431:T:C
chr6:32457297:G:A	chr6:32373431:T:C
chr6:32457332:C:T	chr6:32373431:T:C
chr6:32457370:C:A	chr6:32373431:T:C
chr6:32457408:C:T	chr6:32373431:T:C
chr6:32457413:T:C	chr6:32373431:T:C
chr6:32457414:G:A	chr6:32373431:T:C
chr6:32457419:A:G	chr6:32373431:T:C
chr6:32457470:T:C	chr6:32373431:T:C
chr6:32457527:A:G	chr6:32373431:T:C
chr6:32457559:A:G	chr6:32373431:T:C
chr6:32457617:AACC:A	chr6:32457617:AACC:A
chr6:32457695:C:T	chr6:32373431:T:C
chr6:32457709:C:T	chr6:32373431:T:C
chr6:32457895:G:T	chr6:32373431:T:C
chr6:32458010:C:T	chr6:32373431:T:C
chr6:32458046:A:G	chr6:32373431:T:C
chr6:32458181:C:A	chr6:32373431:T:C
chr6:32458187:A:G	chr6:32373431:T:C
chr6:32458262:G:A	chr6:32373431:T:C
chr6:32458272:A:G	chr6:32373431:T:C
chr6:32458375:T:C	chr6:32373431:T:C
chr6:32458386:A:G	chr6:32373431:T:C
chr6:32458411:C:T	chr6:32373431:T:C
chr6:32458439:T:C	chr6:32373431:T:C
chr6:32458475:G:A	chr6:32373431:T:C
chr6:32458503:G:A	chr6:32373431:T:C
chr6:32458545:A:C	chr6:32373431:T:C
chr6:32458612:CAA:C	chr6:32458612:CAA:C
chr6:32458761:T:C	chr6:32373431:T:C
chr6:32458764:C:T	chr6:32373431:T:C
chr6:32458800:A:G	chr6:32373431:T:C
chr6:32458933:T:C	chr6:32373431:T:C
chr6:32458946:A:T	chr6:32373431:T:C
chr6:32459122:A:G	chr6:32373431:T:C
chr6:32459158:G:C	chr6:32373431:T:C
chr6:32459185:A:G	chr6:32373431:T:C
chr6:32459265:T:C	chr6:32373431:T:C
chr6:32459296:T:C	chr6:32373431:T:C
chr6:32459321:T:C	chr6:32373431:T:C
chr6:32459322:C:T	chr6:32373431:T:C
chr6:32459363:C:G	chr6:32373431:T:C
chr6:32459393:C:T	chr6:32373431:T:C
chr6:32459604:G:T	chr6:32373431:T:C
chr6:32459657:G:A	chr6:32373431:T:C
chr6:32459690:A:G	chr6:32373431:T:C
chr6:32459735:C:T	chr6:32373431:T:C
chr6:32459827:G:C	chr6:32373431:T:C
chr6:32459958:G:T	chr6:32373431:T:C
chr6:32460064:G:A	chr6:32373431:T:C
chr6:32460094:A:G	chr6:32373431:T:C
chr6:32460117:T:C	chr6:32373431:T:C
chr6:32460122:G:A	chr6:32373431:T:C
chr6:32460169:A:C	chr6:32373431:T:C
chr6:32460225:C:G	chr6:32373431:T:C
chr6:32460285:C:T	chr6:32460302:C:A
chr6:32460301:G:C	chr6:32373431:T:C
chr6:32460302:C:A	chr6:32460302:C:A
chr6:32460315:C:G	chr6:32373431:T:C
chr6:32460338:G:A	chr6:32460302:C:A
chr6:32460723:G:T	chr6:32373431:T:C
chr6:32460938:G:A	chr6:32460302:C:A
chr6:32461376:A:G	chr6:32413597:G:C
chr6:32461468:C:G	chr6:32460302:C:A
chr6:32461526:G:A	chr6:32461817:A:G
chr6:32461550:C:T	chr6:32460302:C:A
chr6:32461817:A:G	chr6:32461817:A:G
chr6:32461866:T:C	chr6:32460302:C:A
chr6:32461981:T:C	chr6:32460302:C:A
chr6:32462048:C:T	chr6:32460302:C:A
chr6:32462512:A:G	chr6:32461817:A:G
chr6:32462549:T:A	chr6:32460302:C:A
chr6:32463347:G:A	chr6:32460302:C:A
chr6:32463370:A:G	chr6:32461817:A:G
chr6:32463767:A:G	chr6:32460302:C:A
chr6:32463829:T:A	chr6:32461817:A:G
chr6:32463861:T:A	chr6:32461817:A:G
chr6:32463863:T:A	chr6:32460302:C:A
chr6:32464090:G:T	chr6:32461817:A:G
chr6:32464109:A:G	chr6:32460302:C:A
chr6:32464150:C:T	chr6:32461817:A:G
chr6:32464300:G:C	chr6:32460302:C:A
chr6:32464404:A:G	chr6:32460302:C:A
chr6:32464732:C:A	chr6:32461817:A:G
chr6:32465058:C:T	chr6:32460302:C:A
chr6:32465290:A:G	chr6:32413597:G:C
chr6:32465390:G:T	chr6:32460302:C:A
chr6:32465415:C:G	chr6:32460302:C:A
chr6:32465499:G:C	chr6:32460302:C:A
chr6:32465513:T:G	chr6:32461817:A:G
chr6:32465622:A:G	chr6:32461817:A:G
chr6:32465964:G:A	chr6:32460302:C:A
chr6:32466234:G:A	chr6:32460302:C:A
chr6:32466353:T:C	chr6:32460302:C:A
chr6:32466358:G:A	chr6:32460302:C:A
chr6:32466372:C:T	chr6:32460302:C:A
chr6:32466463:G:A	chr6:32460302:C:A
chr6:32466572:C:T	chr6:32460302:C:A
chr6:32466584:C:A	chr6:32460302:C:A
chr6:32467073:G:C	chr6:32460302:C:A
chr6:32467267:T:C	chr6:32461817:A:G
chr6:32467765:A:G	chr6:32460302:C:A
chr6:32467773:G:A	chr6:32460302:C:A
chr6:32467779:A:G	chr6:32460302:C:A
chr6:32468440:C:G	chr6:32461817:A:G
chr6:32468463:A:C	chr6:32460302:C:A
chr6:32468473:A:T	chr6:32460302:C:A
chr6:32468522:G:C	chr6:32461817:A:G
chr6:32468768:T:C	chr6:32460302:C:A
chr6:32468903:A:G	chr6:32460302:C:A
chr6:32468910:G:C	chr6:32460302:C:A
chr6:32468956:A:C	chr6:32460302:C:A
chr6:32469157:A:G	chr6:32461817:A:G
chr6:32469273:A:G	chr6:32460302:C:A
chr6:32469446:G:T	chr6:32460302:C:A
chr6:32469837:G:T	chr6:32460302:C:A
chr6:32470382:C:T	chr6:32460302:C:A
chr6:32470466:G:A	chr6:32461817:A:G
chr6:32470521:A:G	chr6:32460302:C:A
chr6:32470610:C:T	chr6:32461817:A:G
chr6:32470765:T:C	chr6:32460302:C:A
chr6:32470871:C:T	chr6:32460302:C:A
chr6:32471090:G:T	chr6:32460302:C:A
chr6:32471252:T:C	chr6:32460302:C:A
chr6:32472051:G:A	chr6:32460302:C:A
chr6:32472187:G:T	chr6:32461817:A:G
chr6:32472381:A:G	chr6:32461817:A:G
chr6:32472383:T:C	chr6:32461817:A:G
chr6:32472395:T:G	chr6:32461817:A:G
chr6:32472465:G:A	chr6:32461817:A:G
chr6:32472493:A:G	chr6:32461817:A:G
chr6:32472499:C:T	chr6:32460302:C:A
chr6:32472674:G:A	chr6:32461817:A:G
chr6:32472690:T:C	chr6:32461817:A:G
chr6:32472731:G:C	chr6:32461817:A:G
chr6:32473028:C:A	chr6:32461817:A:G
chr6:32473029:C:T	chr6:32461817:A:G
chr6:32473102:C:T	chr6:32461817:A:G
chr6:32473133:T:G	chr6:32461817:A:G
chr6:32473192:G:A	chr6:32461817:A:G
chr6:32473231:C:T	chr6:32460302:C:A
chr6:32473373:C:T	chr6:32460302:C:A
chr6:32473401:A:G	chr6:32461817:A:G
chr6:32473416:A:G	chr6:32461817:A:G
chr6:32473422:A:G	chr6:32461817:A:G
chr6:32473425:C:G	chr6:32461817:A:G
chr6:32473491:G:A	chr6:32461817:A:G
chr6:32473615:A:T	chr6:32460302:C:A
chr6:32473619:G:A	chr6:32461817:A:G
chr6:32473645:T:C	chr6:32461817:A:G
chr6:32473778:A:G	chr6:32461817:A:G
chr6:32473902:A:G	chr6:32461817:A:G
chr6:32477823:G:A	chr6:32460302:C:A
chr6:32478811:G:A	chr6:32460302:C:A
chr6:32479890:C:T	chr6:32460302:C:A
chr6:32482814:A:G	chr6:32461817:A:G
chr6:32483707:C:T	chr6:32460302:C:A
chr6:32484045:C:T	chr6:32413597:G:C
chr6:32484125:C:T	chr6:32460302:C:A
chr6:32484170:C:T	chr6:32460302:C:A
chr6:32484177:T:C	chr6:32460302:C:A
chr6:32484186:G:A	chr6:32460302:C:A
chr6:32484333:C:T	chr6:32413597:G:C
chr6:32484729:C:T	chr6:32460302:C:A
chr6:32485559:G:T	chr6:32460302:C:A
chr6:32501153:C:T	chr6:32460302:C:A
chr6:32501361:A:G	chr6:32460302:C:A
chr6:32501364:A:G	chr6:32460302:C:A
chr6:32591414:A:G	chr6:32591414:A:G
chr6:32591439:A:G	chr6:32591439:A:G
chr6:32591918:T:C	chr6:32591439:A:G
chr6:32591919:A:C	chr6:32591439:A:G
chr6:32592139:C:T	chr6:32591439:A:G
chr6:32592140:T:C	chr6:32591439:A:G
chr6:32592593:G:T	chr6:32592593:G:T
chr6:32592807:C:T	chr6:32591439:A:G
chr6:32592854:C:T	chr6:32636679:G:C
chr6:32592918:G:C	chr6:32636679:G:C
chr6:32592965:G:A	chr6:32636679:G:C
chr6:32592972:A:T	chr6:32636679:G:C
chr6:32592994:G:A	chr6:32636679:G:C
chr6:32593062:C:T	chr6:32636679:G:C
chr6:32593363:C:G	chr6:32636679:G:C
chr6:32593506:C:A	chr6:32636679:G:C
chr6:32593557:C:G	chr6:32636679:G:C
chr6:32593688:C:T	chr6:32636679:G:C
chr6:32593689:A:G	chr6:32636679:G:C
chr6:32593750:T:C	chr6:32636679:G:C
chr6:32593788:T:C	chr6:32636679:G:C
chr6:32593861:C:T	chr6:32636679:G:C
chr6:32593879:G:A	chr6:32591439:A:G
chr6:32593904:G:A	chr6:32636679:G:C
chr6:32594151:C:A	chr6:32636679:G:C
chr6:32596904:A:C	chr6:32621514:C:T
chr6:32596922:A:G	chr6:32621514:C:T
chr6:32596933:T:C	chr6:32621514:C:T
chr6:32596948:A:G	chr6:32621514:C:T
chr6:32596950:A:G	chr6:32621514:C:T
chr6:32597007:G:C	chr6:32621514:C:T
chr6:32597026:T:C	chr6:32621514:C:T
chr6:32597036:T:C	chr6:32621514:C:T
chr6:32597119:A:G	chr6:32621514:C:T
chr6:32597121:A:G	chr6:32621514:C:T
chr6:32597131:A:G	chr6:32621514:C:T
chr6:32597141:T:A	chr6:32621514:C:T
chr6:32597213:G:A	chr6:32621514:C:T
chr6:32597216:T:C	chr6:32621514:C:T
chr6:32597227:A:G	chr6:32621514:C:T
chr6:32597267:T:G	chr6:32621514:C:T
chr6:32597279:T:G	chr6:32621514:C:T
chr6:32597314:G:T	chr6:32621514:C:T
chr6:32597332:T:A	chr6:32621514:C:T
chr6:32597361:C:T	chr6:32621514:C:T
chr6:32597387:A:G	chr6:32621514:C:T
chr6:32597392:C:T	chr6:32621514:C:T
chr6:32597399:G:C	chr6:32621514:C:T
chr6:32597420:G:A	chr6:32621514:C:T
chr6:32597424:G:A	chr6:32636679:G:C
chr6:32597436:T:C	chr6:32621514:C:T
chr6:32597718:G:T	chr6:32636679:G:C
chr6:32597755:C:G	chr6:32621514:C:T
chr6:32597783:G:C	chr6:32621514:C:T
chr6:32597794:T:A	chr6:32621514:C:T
chr6:32597811:T:C	chr6:32621514:C:T
chr6:32597824:A:G	chr6:32636679:G:C
chr6:32597849:A:G	chr6:32621514:C:T
chr6:32597875:C:G	chr6:32608815:A:C
chr6:32597945:G:T	chr6:32621514:C:T
chr6:32597958:C:T	chr6:32621514:C:T
chr6:32598510:G:C	chr6:32621514:C:T
chr6:32598511:G:A	chr6:32621514:C:T
chr6:32598556:T:C	chr6:32636679:G:C
chr6:32598621:G:A	chr6:32636679:G:C
chr6:32598858:G:C	chr6:32636679:G:C
chr6:32598869:G:A	chr6:32621514:C:T
chr6:32598935:T:C	chr6:32621514:C:T
chr6:32599479:C:T	chr6:32636679:G:C
chr6:32600120:G:A	chr6:32621514:C:T
chr6:32600361:G:A	chr6:32621514:C:T
chr6:32600369:A:G	chr6:32636679:G:C
chr6:32600388:G:C	chr6:32621514:C:T
chr6:32600463:G:A	chr6:32621514:C:T
chr6:32600465:A:G	chr6:32591439:A:G
chr6:32600544:T:C	chr6:32621514:C:T
chr6:32600547:A:G	chr6:32636679:G:C
chr6:32600662:C:T	chr6:32636679:G:C
chr6:32600671:G:A	chr6:32636679:G:C
chr6:32600704:T:A	chr6:32621514:C:T
chr6:32600992:G:T	chr6:32621514:C:T
chr6:32601006:C:A	chr6:32636679:G:C
chr6:32601218:G:A	chr6:32621514:C:T
chr6:32601385:T:C	chr6:32621514:C:T
chr6:32601585:G:C	chr6:32636679:G:C
chr6:32602302:C:T	chr6:32608815:A:C
chr6:32602534:T:G	chr6:32636679:G:C
chr6:32602640:A:C	chr6:32636679:G:C
chr6:32602796:C:T	chr6:32636679:G:C
chr6:32603181:G:T	chr6:32636679:G:C
chr6:32603333:G:A	chr6:32636679:G:C
chr6:32603345:C:T	chr6:32636679:G:C
chr6:32604051:T:G	chr6:32591439:A:G
chr6:32604053:A:T	chr6:32591439:A:G
chr6:32604184:T:C	chr6:32636679:G:C
chr6:32604336:G:A	chr6:32608815:A:C
chr6:32604722:T:C	chr6:32608815:A:C
chr6:32605127:T:A	chr6:32621514:C:T
chr6:32605396:G:A	chr6:32621514:C:T
chr6:32605488:G:T	chr6:32636679:G:C
chr6:32605516:G:C	chr6:32621514:C:T
chr6:32605638:A:G	chr6:32636679:G:C
chr6:32605785:T:C	chr6:32636679:G:C
chr6:32606100:T:C	chr6:32621514:C:T
chr6:32606157:C:T	chr6:32621514:C:T
chr6:32606531:C:T	chr6:32591439:A:G
chr6:32606826:G:A	chr6:32636679:G:C
chr6:32607091:C:T	chr6:32636679:G:C
chr6:32607092:C:G	chr6:32621514:C:T
chr6:32607119:G:A	chr6:32636679:G:C
chr6:32607267:C:T	chr6:32621514:C:T
chr6:32607301:C:T	chr6:32621514:C:T
chr6:32607322:G:T	chr6:32636679:G:C
chr6:32608141:A:T	chr6:32621514:C:T
chr6:32608232:T:G	chr6:32621514:C:T
chr6:32608242:T:C	chr6:32621514:C:T
chr6:32608368:C:A	chr6:32621514:C:T
chr6:32608815:A:C	chr6:32608815:A:C
chr6:32608849:G:A	chr6:32608815:A:C
chr6:32609256:T:C	chr6:32608815:A:C
chr6:32609445:G:A	chr6:32609603:A:G
chr6:32609603:A:G	chr6:32609603:A:G
chr6:32609695:T:C	chr6:32609603:A:G
chr6:32609720:C:T	chr6:32608815:A:C
chr6:32609827:C:T	chr6:32608815:A:C
chr6:32610037:G:C	chr6:32608815:A:C
chr6:32610196:T:G	chr6:32636679:G:C
chr6:32610275:G:A	chr6:32608815:A:C
chr6:32610546:A:G	chr6:32608815:A:C
chr6:32610551:G:A	chr6:32608815:A:C
chr6:32610704:T:C	chr6:32608815:A:C
chr6:32610813:A:G	chr6:32609603:A:G
chr6:32610855:C:T	chr6:32615369:C:T
chr6:32610856:A:G	chr6:32608815:A:C
chr6:32610995:C:A	chr6:32636679:G:C
chr6:32611181:G:A	chr6:32608815:A:C
chr6:32611667:T:A	chr6:32608815:A:C
chr6:32611846:C:T	chr6:32608815:A:C
chr6:32611849:G:A	chr6:32608815:A:C
chr6:32611866:T:A	chr6:32636679:G:C
chr6:32611876:A:G	chr6:32608815:A:C
chr6:32611894:C:T	chr6:32608815:A:C
chr6:32611931:T:C	chr6:32608815:A:C
chr6:32611966:T:A	chr6:32608815:A:C
chr6:32611998:A:T	chr6:32608815:A:C
chr6:32612091:G:T	chr6:32608815:A:C
chr6:32612359:C:T	chr6:32608815:A:C
chr6:32612554:C:T	chr6:32608815:A:C
chr6:32612589:G:T	chr6:32608815:A:C
chr6:32612814:G:C	chr6:32615369:C:T
chr6:32612840:T:A	chr6:32636679:G:C
chr6:32612880:T:C	chr6:32615369:C:T
chr6:32613231:T:C	chr6:32615369:C:T
chr6:32613238:T:A	chr6:32615369:C:T
chr6:32613244:G:A	chr6:32615369:C:T
chr6:32613245:T:A	chr6:32615369:C:T
chr6:32613805:C:G	chr6:32613805:C:G
chr6:32614196:G:A	chr6:32609603:A:G
chr6:32614412:A:C	chr6:32636679:G:C
chr6:32614873:C:G	chr6:32636679:G:C
chr6:32615250:G:C	chr6:32636679:G:C
chr6:32615322:A:G	chr6:32636679:G:C
chr6:32615369:C:T	chr6:32615369:C:T
chr6:32615423:G:A	chr6:32609603:A:G
chr6:32615429:G:A	chr6:32636679:G:C
chr6:32615580:A:T	chr6:32636679:G:C
chr6:32615752:G:A	chr6:32609603:A:G
chr6:32616036:G:A	chr6:32619236:C:T
chr6:32616142:T:C	chr6:32615369:C:T
chr6:32616202:A:G	chr6:32615369:C:T
chr6:32616536:C:G	chr6:32615369:C:T
chr6:32616916:C:G	chr6:32609603:A:G
chr6:32617117:G:T	chr6:32636679:G:C
chr6:32617141:A:G	chr6:32608815:A:C
chr6:32617175:A:G	chr6:32608815:A:C
chr6:32619236:C:T	chr6:32619236:C:T
chr6:32619290:G:A	chr6:32619290:G:A
chr6:32619313:C:T	chr6:32621514:C:T
chr6:32619523:A:G	chr6:32613805:C:G
chr6:32619759:A:G	chr6:32621514:C:T
chr6:32619776:T:A	chr6:32621514:C:T
chr6:32620281:G:A	chr6:32621514:C:T
chr6:32620483:T:A	chr6:32621514:C:T
chr6:32620522:A:T	chr6:32621514:C:T
chr6:32620580:G:A	chr6:32621514:C:T
chr6:32620591:G:A	chr6:32621514:C:T
chr6:32620602:T:G	chr6:32621514:C:T
chr6:32620645:C:T	chr6:32621514:C:T
chr6:32620646:T:G	chr6:32621514:C:T
chr6:32620658:C:T	chr6:32621514:C:T
chr6:32620676:C:A	chr6:32621514:C:T
chr6:32620723:G:A	chr6:32621514:C:T
chr6:32621514:C:T	chr6:32621514:C:T
chr6:32621523:C:T	chr6:32621514:C:T
chr6:32621524:A:G	chr6:32621514:C:T
chr6:32621528:G:A	chr6:32621514:C:T
chr6:32621638:G:A	chr6:32636679:G:C
chr6:32622666:A:G	chr6:32621514:C:T
chr6:32622679:C:T	chr6:32621514:C:T
chr6:32622860:T:A	chr6:32636679:G:C
chr6:32622864:T:G	chr6:32636679:G:C
chr6:32623436:A:G	chr6:32636679:G:C
chr6:32623514:T:A	chr6:32621514:C:T
chr6:32623555:T:G	chr6:32621514:C:T
chr6:32623560:A:T	chr6:32621514:C:T
chr6:32623811:A:G	chr6:32636679:G:C
chr6:32624232:A:G	chr6:32636679:G:C
chr6:32624998:A:T	chr6:32636679:G:C
chr6:32625390:C:T	chr6:32621514:C:T
chr6:32625789:T:G	chr6:32636679:G:C
chr6:32628426:C:T	chr6:32636679:G:C
chr6:32629245:G:A	chr6:32636679:G:C
chr6:32630290:A:C	chr6:32636679:G:C
chr6:32630738:A:G	chr6:32636679:G:C
chr6:32631077:G:A	chr6:32636679:G:C
chr6:32631386:C:T	chr6:32636679:G:C
chr6:32632324:G:C	chr6:32636679:G:C
chr6:32632894:C:T	chr6:32632894:C:T
chr6:32633206:C:T	chr6:32636679:G:C
chr6:32633306:T:C	chr6:32636679:G:C
chr6:32634360:C:G	chr6:32636679:G:C
chr6:32634784:C:T	chr6:32636679:G:C
chr6:32635891:A:C	chr6:32636679:G:C
chr6:32636021:A:T	chr6:32636679:G:C
chr6:32636679:G:C	chr6:32636679:G:C
chr6:32636808:A:T	chr6:32636679:G:C
chr6:32640730:A:C	chr6:32636679:G:C
chr6:32643690:A:C	chr6:32636679:G:C
chr6:32648076:G:A	chr6:32636679:G:C
chr6:32652772:C:A	chr6:32636679:G:C
chr6:32653058:C:T	chr6:32636679:G:C
chr6:32659181:T:C	chr6:32701037:A:C
chr6:32659352:A:G	chr6:32701037:A:C
chr6:32659444:A:G	chr6:32697951:A:G
chr6:32659717:T:C	chr6:32697951:A:G
chr6:32660000:G:C	chr6:32697951:A:G
chr6:32660041:C:A	chr6:32697951:A:G
chr6:32660067:G:T	chr6:32697951:A:G
chr6:32660302:C:A	chr6:32697951:A:G
chr6:32660362:G:A	chr6:32697951:A:G
chr6:32660371:C:T	chr6:32701037:A:C
chr6:32660382:C:G	chr6:32697951:A:G
chr6:32660412:A:G	chr6:32697951:A:G
chr6:32660935:C:T	chr6:32701037:A:C
chr6:32661754:A:G	chr6:32697951:A:G
chr6:32661766:T:C	chr6:32697951:A:G
chr6:32661772:G:A	chr6:32697951:A:G
chr6:32661862:T:C	chr6:32697951:A:G
chr6:32663058:T:A	chr6:32697951:A:G
chr6:32663266:T:C	chr6:32697951:A:G
chr6:32663267:G:A	chr6:32697951:A:G
chr6:32663281:A:G	chr6:32697951:A:G
chr6:32663365:A:G	chr6:32697951:A:G
chr6:32663696:C:T	chr6:32697951:A:G
chr6:32663793:G:A	chr6:32697951:A:G
chr6:32665203:C:T	chr6:32697951:A:G
chr6:32665206:G:T	chr6:32697951:A:G
chr6:32665212:T:G	chr6:32697951:A:G
chr6:32665273:A:G	chr6:32697951:A:G
chr6:32665859:G:A	chr6:32697951:A:G
chr6:32665891:A:G	chr6:32697951:A:G
chr6:32665990:G:T	chr6:32697951:A:G
chr6:32666004:C:T	chr6:32697951:A:G
chr6:32666182:T:C	chr6:32697951:A:G
chr6:32666230:A:G	chr6:32697951:A:G
chr6:32666280:C:T	chr6:32697951:A:G
chr6:32666313:T:C	chr6:32697951:A:G
chr6:32666314:G:C	chr6:32697951:A:G
chr6:32666317:T:C	chr6:32697951:A:G
chr6:32666321:C:G	chr6:32697951:A:G
chr6:32666360:A:C	chr6:32697951:A:G
chr6:32666362:C:T	chr6:32697951:A:G
chr6:32666373:A:C	chr6:32697951:A:G
chr6:32666484:C:T	chr6:32697951:A:G
chr6:32666485:T:G	chr6:32697951:A:G
chr6:32666578:G:A	chr6:32697951:A:G
chr6:32666648:C:T	chr6:32697951:A:G
chr6:32666705:G:C	chr6:32697951:A:G
chr6:32666729:C:T	chr6:32697951:A:G
chr6:32666768:C:A	chr6:32697951:A:G
chr6:32666779:G:A	chr6:32697951:A:G
chr6:32666869:T:C	chr6:32697951:A:G
chr6:32667190:T:A	chr6:32697951:A:G
chr6:32667214:C:A	chr6:32697951:A:G
chr6:32667230:G:A	chr6:32697951:A:G
chr6:32667256:T:G	chr6:32697951:A:G
chr6:32667343:G:A	chr6:32697951:A:G
chr6:32667395:C:T	chr6:32697951:A:G
chr6:32667453:G:A	chr6:32697951:A:G
chr6:32667471:A:T	chr6:32697951:A:G
chr6:32667489:T:G	chr6:32697951:A:G
chr6:32667516:C:G	chr6:32697951:A:G
chr6:32668177:G:A	chr6:32701037:A:C
chr6:32668197:A:G	chr6:32697951:A:G
chr6:32668285:G:C	chr6:32697951:A:G
chr6:32668286:G:A	chr6:32697951:A:G
chr6:32668294:G:T	chr6:32697951:A:G
chr6:32668361:A:G	chr6:32697951:A:G
chr6:32668377:C:G	chr6:32697951:A:G
chr6:32668384:C:A	chr6:32697951:A:G
chr6:32668395:C:T	chr6:32697951:A:G
chr6:32668440:G:A	chr6:32697951:A:G
chr6:32668503:G:T	chr6:32697951:A:G
chr6:32668512:T:C	chr6:32697951:A:G
chr6:32668574:T:C	chr6:32697951:A:G
chr6:32668666:A:C	chr6:32697951:A:G
chr6:32668862:T:C	chr6:32697951:A:G
chr6:32669603:A:T	chr6:32697951:A:G
chr6:32670260:T:C	chr6:32675068:A:G
chr6:32670294:C:A	chr6:32701037:A:C
chr6:32671839:T:C	chr6:32701037:A:C
chr6:32672154:G:T	chr6:32701037:A:C
chr6:32672195:C:T	chr6:32701037:A:C
chr6:32672337:T:A	chr6:32701037:A:C
chr6:32673896:T:C	chr6:32675068:A:G
chr6:32673977:A:G	chr6:32701037:A:C
chr6:32674765:C:T	chr6:32675068:A:G
chr6:32674777:C:G	chr6:32675068:A:G
chr6:32674800:A:G	chr6:32675068:A:G
chr6:32674805:G:A	chr6:32675068:A:G
chr6:32675062:C:G	chr6:32675068:A:G
chr6:32675068:A:G	chr6:32675068:A:G
chr6:32675075:C:T	chr6:32675068:A:G
chr6:32675181:G:A	chr6:32675068:A:G
chr6:32680370:T:C	chr6:32675068:A:G
chr6:32680412:C:A	chr6:32675068:A:G
chr6:32680604:C:T	chr6:32675068:A:G
chr6:32680624:T:C	chr6:32701037:A:C
chr6:32680627:C:T	chr6:32675068:A:G
chr6:32680637:G:C	chr6:32675068:A:G
chr6:32680641:T:C	chr6:32675068:A:G
chr6:32680725:C:T	chr6:32675068:A:G
chr6:32680745:T:C	chr6:32675068:A:G
chr6:32680773:G:A	chr6:32675068:A:G
chr6:32680776:C:G	chr6:32675068:A:G
chr6:32680788:T:C	chr6:32675068:A:G
chr6:32680837:A:C	chr6:32675068:A:G
chr6:32680850:C:T	chr6:32675068:A:G
chr6:32680917:T:C	chr6:32675068:A:G
chr6:32681194:T:G	chr6:32675068:A:G
chr6:32681210:C:T	chr6:32701037:A:C
chr6:32681270:C:T	chr6:32675068:A:G
chr6:32681285:T:C	chr6:32675068:A:G
chr6:32681311:C:G	chr6:32701037:A:C
chr6:32681319:C:T	chr6:32675068:A:G
chr6:32681349:A:G	chr6:32701037:A:C
chr6:32681384:C:T	chr6:32701037:A:C
chr6:32681420:C:T	chr6:32675068:A:G
chr6:32681531:A:G	chr6:32675068:A:G
chr6:32681611:T:C	chr6:32675068:A:G
chr6:32681731:A:G	chr6:32675068:A:G
chr6:32681832:G:A	chr6:32675068:A:G
chr6:32681946:T:C	chr6:32675068:A:G
chr6:32681958:G:T	chr6:32675068:A:G
chr6:32682048:A:G	chr6:32675068:A:G
chr6:32682164:T:C	chr6:32675068:A:G
chr6:32682188:C:T	chr6:32675068:A:G
chr6:32682408:A:G	chr6:32675068:A:G
chr6:32682456:T:C	chr6:32675068:A:G
chr6:32682491:T:C	chr6:32675068:A:G
chr6:32682537:G:T	chr6:32675068:A:G
chr6:32682627:C:T	chr6:32675068:A:G
chr6:32682628:T:C	chr6:32675068:A:G
chr6:32682723:G:A	chr6:32675068:A:G
chr6:32682835:C:G	chr6:32675068:A:G
chr6:32683103:G:C	chr6:32675068:A:G
chr6:32683241:G:A	chr6:32675068:A:G
chr6:32683376:C:G	chr6:32675068:A:G
chr6:32683441:T:A	chr6:32675068:A:G
chr6:32683780:C:T	chr6:32675068:A:G
chr6:32683839:C:T	chr6:32675068:A:G
chr6:32683840:A:G	chr6:32675068:A:G
chr6:32683930:C:G	chr6:32675068:A:G
chr6:32683964:C:T	chr6:32675068:A:G
chr6:32684062:C:G	chr6:32675068:A:G
chr6:32684069:G:C	chr6:32675068:A:G
chr6:32684159:C:T	chr6:32684159:C:T
chr6:32684419:T:C	chr6:32701037:A:C
chr6:32684567:C:T	chr6:32675068:A:G
chr6:32684709:T:C	chr6:32675068:A:G
chr6:32684775:G:A	chr6:32675068:A:G
chr6:32684830:C:T	chr6:32675068:A:G
chr6:32685103:A:C	chr6:32701037:A:C
chr6:32685152:T:C	chr6:32675068:A:G
chr6:32685179:A:G	chr6:32675068:A:G
chr6:32685186:T:C	chr6:32675068:A:G
chr6:32685293:G:A	chr6:32675068:A:G
chr6:32685486:A:G	chr6:32701037:A:C
chr6:32685608:T:G	chr6:32675068:A:G
chr6:32685658:G:A	chr6:32675068:A:G
chr6:32686498:A:G	chr6:32675068:A:G
chr6:32686548:A:G	chr6:32675068:A:G
chr6:32686613:C:T	chr6:32675068:A:G
chr6:32686725:A:G	chr6:32697951:A:G
chr6:32686863:G:T	chr6:32675068:A:G
chr6:32686937:T:C	chr6:32701037:A:C
chr6:32687441:T:G	chr6:32675068:A:G
chr6:32687528:G:T	chr6:32701037:A:C
chr6:32688920:T:G	chr6:32675068:A:G
chr6:32688946:G:A	chr6:32701037:A:C
chr6:32688947:C:T	chr6:32675068:A:G
chr6:32689038:C:T	chr6:32675068:A:G
chr6:32689170:G:A	chr6:32701037:A:C
chr6:32689423:T:A	chr6:32675068:A:G
chr6:32689783:T:C	chr6:32675068:A:G
chr6:32689788:A:G	chr6:32701037:A:C
chr6:32689933:A:G	chr6:32701037:A:C
chr6:32690067:T:C	chr6:32675068:A:G
chr6:32690558:T:C	chr6:32701037:A:C
chr6:32690888:G:A	chr6:32701037:A:C
chr6:32691322:T:C	chr6:32701037:A:C
chr6:32691555:G:A	chr6:32701037:A:C
chr6:32692062:G:A	chr6:32701037:A:C
chr6:32694830:G:A	chr6:32701037:A:C
chr6:32695531:T:C	chr6:32701037:A:C
chr6:32695654:T:C	chr6:32701037:A:C
chr6:32696096:A:G	chr6:32701037:A:C
chr6:32696349:A:G	chr6:32701037:A:C
chr6:32697213:A:T	chr6:32701037:A:C
chr6:32697478:T:A	chr6:32701037:A:C
chr6:32697542:T:G	chr6:32701037:A:C
chr6:32697863:G:T	chr6:32701037:A:C
chr6:32697951:A:G	chr6:32697951:A:G
chr6:32697982:G:T	chr6:32701037:A:C
chr6:32698132:C:A	chr6:32701037:A:C
chr6:32698135:C:A	chr6:32701037:A:C
chr6:32698277:G:A	chr6:32697951:A:G
chr6:32698396:A:G	chr6:32697951:A:G
chr6:32698518:A:G	chr6:32697951:A:G
chr6:32698858:C:T	chr6:32701037:A:C
chr6:32698874:G:T	chr6:32701037:A:C
chr6:32698883:C:T	chr6:32701037:A:C
chr6:32699025:C:T	chr6:32697951:A:G
chr6:32699045:C:T	chr6:32697951:A:G
chr6:32699098:A:G	chr6:32697951:A:G
chr6:32699122:A:G	chr6:32697951:A:G
chr6:32699191:T:C	chr6:32697951:A:G
chr6:32699229:CATG:C	chr6:32699229:CATG:C
chr6:32699330:T:C	chr6:32701037:A:C
chr6:32699566:A:T	chr6:32697951:A:G
chr6:32700073:C:G	chr6:32700073:C:G
chr6:32700118:C:G	chr6:32697951:A:G
chr6:32700160:A:T	chr6:32697951:A:G
chr6:32700180:C:T	chr6:32697951:A:G
chr6:32700348:G:A	chr6:32697951:A:G
chr6:32700634:G:A	chr6:32701037:A:C
chr6:32701037:A:C	chr6:32701037:A:C
chr6:32701054:T:C	chr6:32701037:A:C
chr6:32701069:G:T	chr6:32701037:A:C
chr6:32701236:T:C	chr6:32701037:A:C
chr6:32701677:A:C	chr6:32701037:A:C
chr6:32701706:A:G	chr6:32701037:A:C
chr6:32701984:C:G	chr6:32701037:A:C
chr6:32702771:G:A	chr6:32701037:A:C
chr6:32703135:T:C	chr6:32701037:A:C
chr6:32703280:G:A	chr6:32701037:A:C
chr6:32703309:C:T	chr6:32701037:A:C
chr6:32703470:C:T	chr6:32701037:A:C
chr6:32703555:G:C	chr6:32701037:A:C
chr6:32703635:C:T	chr6:32701037:A:C
chr6:32703978:G:A	chr6:32701037:A:C
chr6:32704034:G:A	chr6:32701037:A:C
chr6:32704847:T:C	chr6:32701037:A:C
chr6:32704864:A:C	chr6:32701037:A:C
chr6:32705322:T:A	chr6:32701037:A:C
chr6:32705608:C:G	chr6:32701037:A:C
chr6:32705698:T:C	chr6:32697951:A:G
chr6:32705797:A:T	chr6:32701037:A:C
chr6:32706154:A:G	chr6:32701037:A:C
chr6:32707290:T:C	chr6:32713500:A:G
chr6:32707746:G:C	chr6:32701037:A:C
chr6:32707857:C:G	chr6:32701037:A:C
chr6:32708382:C:G	chr6:32701037:A:C
chr6:32709789:C:T	chr6:32701037:A:C
chr6:32709797:C:T	chr6:32701037:A:C
chr6:32710714:T:C	chr6:32701037:A:C
chr6:32712522:G:A	chr6:32701037:A:C
chr6:32712843:G:T	chr6:32701037:A:C
chr6:32713500:A:G	chr6:32713500:A:G
chr6:32713706:T:C	chr6:32701037:A:C
chr6:32713753:T:C	chr6:32701037:A:C
chr6:32714242:A:C	chr6:32701037:A:C
chr6:32714360:A:G	chr6:32701037:A:C
chr6:32714652:C:T	chr6:32701037:A:C
chr6:32715138:T:G	chr6:32715868:A:G
chr6:32715233:C:T	chr6:32715868:A:G
chr6:32715278:C:T	chr6:32715868:A:G
chr6:32715463:A:G	chr6:32715868:A:G
chr6:32715470:A:G	chr6:32715868:A:G
chr6:32715474:A:G	chr6:32715868:A:G
chr6:32715478:A:G	chr6:32715868:A:G
chr6:32715532:G:C	chr6:32715868:A:G
chr6:32715605:C:T	chr6:32715868:A:G
chr6:32715868:A:G	chr6:32715868:A:G
chr6:32715931:A:G	chr6:32715868:A:G
chr6:32715936:C:G	chr6:32715868:A:G
chr6:32715973:T:C	chr6:32715868:A:G
chr6:32715986:G:A	chr6:32715868:A:G
chr6:32716328:C:T	chr6:32715868:A:G
chr6:32716480:A:G	chr6:32715868:A:G
chr6:32716495:T:A	chr6:32715868:A:G
chr6:32716540:T:C	chr6:32715868:A:G
chr6:32716610:A:G	chr6:32715868:A:G
chr6:32716862:A:G	chr6:32715868:A:G
chr6:32716866:A:G	chr6:32715868:A:G
chr6:32716868:A:G	chr6:32715868:A:G
chr6:32716870:A:G	chr6:32715868:A:G
chr6:32716874:A:G	chr6:32715868:A:G
chr6:32716876:A:G	chr6:32715868:A:G
chr6:32716878:A:G	chr6:32715868:A:G
chr6:32716880:A:G	chr6:32715868:A:G
chr6:32716983:C:T	chr6:32715868:A:G
chr6:32717773:G:A	chr6:32715868:A:G
chr6:40738627:G:A	chr6:40738627:G:A
chr6:40758149:C:G	chr6:40738627:G:A
chr6:40761805:G:A	chr6:40738627:G:A
chr6:40858651:G:A	chr6:40738627:G:A
chr6:40875202:C:T	chr6:40875202:C:T
chr6:40883392:A:G	chr6:40883392:A:G
chr6:40897501:T:C	chr6:40738627:G:A
chr6:40899420:G:T	chr6:40899420:G:T
chr6:40936291:G:A	chr6:40974457:G:A
chr6:40944149:T:A	chr6:40974457:G:A
chr6:40974457:G:A	chr6:40974457:G:A
chr6:41046481:A:G	chr6:41182853:A:C
chr6:41048444:A:G	chr6:41182853:A:C
chr6:41052466:A:G	chr6:41182853:A:C
chr6:41052484:G:A	chr6:41182853:A:C
chr6:41052621:C:T	chr6:41182853:A:C
chr6:41052622:T:A	chr6:41182853:A:C
chr6:41052771:G:T	chr6:41182853:A:C
chr6:41052838:G:T	chr6:41182853:A:C
chr6:41053109:G:A	chr6:41053109:G:A
chr6:41054211:C:G	chr6:41182853:A:C
chr6:41055208:T:C	chr6:41182853:A:C
chr6:41055223:G:T	chr6:41182853:A:C
chr6:41056601:G:A	chr6:41182853:A:C
chr6:41056708:T:C	chr6:41182853:A:C
chr6:41056886:A:G	chr6:41182853:A:C
chr6:41056887:T:C	chr6:41182853:A:C
chr6:41057342:C:A	chr6:41182853:A:C
chr6:41057379:G:C	chr6:41182853:A:C
chr6:41058714:G:C	chr6:41182853:A:C
chr6:41059214:A:G	chr6:41182853:A:C
chr6:41059914:G:C	chr6:41182853:A:C
chr6:41062487:C:T	chr6:41182853:A:C
chr6:41069031:A:G	chr6:41182853:A:C
chr6:41069249:G:A	chr6:41182853:A:C
chr6:41070039:C:T	chr6:41182853:A:C
chr6:41070377:A:C	chr6:41182853:A:C
chr6:41070813:G:A	chr6:41182853:A:C
chr6:41074003:C:T	chr6:41182853:A:C
chr6:41074013:G:A	chr6:41182853:A:C
chr6:41074090:A:G	chr6:41182853:A:C
chr6:41074851:T:G	chr6:41182853:A:C
chr6:41075254:G:A	chr6:41182853:A:C
chr6:41075726:G:A	chr6:41182853:A:C
chr6:41077218:A:T	chr6:41182853:A:C
chr6:41077247:A:T	chr6:41182853:A:C
chr6:41077531:T:C	chr6:41182853:A:C
chr6:41078438:G:A	chr6:41182853:A:C
chr6:41082541:A:G	chr6:41053109:G:A
chr6:41086549:C:T	chr6:41053109:G:A
chr6:41089398:C:T	chr6:41053109:G:A
chr6:41091846:C:G	chr6:41053109:G:A
chr6:41095767:A:G	chr6:41053109:G:A
chr6:41121942:A:G	chr6:41182853:A:C
chr6:41129151:A:G	chr6:41182853:A:C
chr6:41161469:C:T	chr6:41053109:G:A
chr6:41161514:C:T	chr6:40974457:G:A
chr6:41173246:G:C	chr6:41182853:A:C
chr6:41176920:C:T	chr6:41182853:A:C
chr6:41182853:A:C	chr6:41182853:A:C
chr6:41186494:A:G	chr6:41182853:A:C
chr6:41186912:C:T	chr6:41182853:A:C
chr6:41187262:G:A	chr6:41182853:A:C
chr6:41187288:G:C	chr6:41182853:A:C
chr6:41189316:T:G	chr6:41196267:A:G
chr6:41189932:T:C	chr6:41196267:A:G
chr6:41191484:G:T	chr6:41196267:A:G
chr6:41191794:C:G	chr6:41196267:A:G
chr6:41192063:A:G	chr6:41182853:A:C
chr6:41192167:A:G	chr6:41182853:A:C
chr6:41193736:A:C	chr6:41196267:A:G
chr6:41193744:A:C	chr6:41196267:A:G
chr6:41194322:G:T	chr6:41194322:G:T
chr6:41194780:T:C	chr6:41194780:T:C
chr6:41194977:G:A	chr6:41196267:A:G
chr6:41195153:T:C	chr6:41196267:A:G
chr6:41195962:T:C	chr6:41196267:A:G
chr6:41196267:A:G	chr6:41196267:A:G
chr6:41197050:C:T	chr6:41196267:A:G
chr6:41198572:G:A	chr6:41198572:G:A
chr6:41202932:C:T	chr6:41234760:T:C
chr6:41204604:C:T	chr6:41234760:T:C
chr6:41204797:G:A	chr6:41234760:T:C
chr6:41206422:G:A	chr6:41234760:T:C
chr6:41207874:A:C	chr6:41234760:T:C
chr6:41208100:G:T	chr6:41234760:T:C
chr6:41209021:C:T	chr6:41234760:T:C
chr6:41209514:G:C	chr6:41234760:T:C
chr6:41217720:A:C	chr6:41234760:T:C
chr6:41220860:T:A	chr6:41234760:T:C
chr6:41229268:C:G	chr6:41234760:T:C
chr6:41230684:G:A	chr6:41234760:T:C
chr6:41231284:C:T	chr6:41234760:T:C
chr6:41232235:C:T	chr6:41234760:T:C
chr6:41232507:A:G	chr6:41234760:T:C
chr6:41232816:A:G	chr6:41234760:T:C
chr6:41232872:C:T	chr6:41234760:T:C
chr6:41233150:C:T	chr6:41234760:T:C
chr6:41233556:G:T	chr6:41234760:T:C
chr6:41233625:CA:C	chr6:41233625:CA:C
chr6:41233750:G:A	chr6:41234760:T:C
chr6:41233794:G:A	chr6:41234760:T:C
chr6:41234274:C:T	chr6:41234760:T:C
chr6:41234458:G:T	chr6:41234760:T:C
chr6:41234760:T:C	chr6:41234760:T:C
chr6:41235037:C:T	chr6:41234760:T:C
chr6:41235060:T:G	chr6:41234760:T:C
chr6:41235225:T:C	chr6:41234760:T:C
chr6:41235397:A:T	chr6:41234760:T:C
chr6:41235714:C:T	chr6:41234760:T:C
chr6:41235790:A:T	chr6:41234760:T:C
chr6:41235918:G:A	chr6:41234760:T:C
chr6:41236164:G:T	chr6:41234760:T:C
chr6:41236267:C:G	chr6:41234760:T:C
chr6:41236311:C:T	chr6:41234760:T:C
chr6:41236354:C:T	chr6:41234760:T:C
chr6:41236356:C:G	chr6:41234760:T:C
chr6:41236591:A:T	chr6:41234760:T:C
chr6:41237067:G:A	chr6:41234760:T:C
chr6:41237419:C:G	chr6:41234760:T:C
chr6:41237497:G:A	chr6:41234760:T:C
chr6:41237848:T:C	chr6:41251889:G:A
chr6:41237952:G:A	chr6:41234760:T:C
chr6:41238225:T:A	chr6:41234760:T:C
chr6:41238327:C:A	chr6:41251889:G:A
chr6:41238996:C:T	chr6:41234760:T:C
chr6:41239731:G:A	chr6:41234760:T:C
chr6:41240509:A:G	chr6:41234760:T:C
chr6:41241463:A:C	chr6:41234760:T:C
chr6:41242525:C:CAGA	chr6:41242525:C:CAGA
[truncated: 7,145 more rows]

## Sheet: characterization
Variant	Region	Gene
chr1:161128338:C:T	chr1:161170161:C:T	PPOX
chr1:161136564:T:G	chr1:161170161:C:T	DUSP12
chr1:161140557:G:A	chr1:161170161:C:T	KLHDC9
chr1:161140557:G:A	chr1:161170161:C:T	CD84
chr1:161140557:G:A	chr1:161170161:C:T	FCGR2C
chr1:161166434:C:A	chr1:161170161:C:T	PPOX
chr1:161166434:C:A	chr1:161170161:C:T	PPOX
chr1:161167053:C:G	chr1:161170161:C:T	PPOX
chr1:161170161:C:T	chr1:161170161:C:T	NDUFS2
chr1:161170161:C:T	chr1:161170161:C:T	NDUFS2
chr1:161170161:C:T	chr1:161170161:C:T	RP11-456P18.2
chr1:161182054:G:A	chr1:161185602:G:A	NDUFS2
chr1:161182054:G:A	chr1:161185602:G:A	NDUFS2
chr1:161185602:G:A	chr1:161185602:G:A	NDUFS2
chr1:161185602:G:A	chr1:161185602:G:A	RP11-456P18.2
chr1:161185602:G:A	chr1:161185602:G:A	NDUFS2
chr1:161185602:G:A	chr1:161185602:G:A	ATF6
chr1:161185602:G:A	chr1:161185602:G:A	B4GALT3
chr1:161185602:G:A	chr1:161185602:G:A	NDUFS2
chr1:161186243:C:A	chr1:161185602:G:A	NDUFS2
chr1:161186243:C:A	chr1:161185602:G:A	FCER1G
chr1:161186243:C:A	chr1:161185602:G:A	NDUFS2
chr1:161189357:C:T	chr1:161215268:G:T	NDUFS2
chr1:161189357:C:T	chr1:161215268:G:T	NDUFS2
chr1:161215268:G:T	chr1:161215268:G:T	NDUFS2
chr1:161215268:G:T	chr1:161215268:G:T	F11R
chr1:161217875:C:T	chr1:161215268:G:T	B4GALT3
chr1:207244081:A:G	chr1:207297070:G:T	CR1
chr1:207244081:A:G	chr1:207297070:G:T	CR1
chr1:207347031:T:C	chr1:207297070:G:T	PFKFB2
chr1:207503423:T:C	chr1:207503259:C:T	CR1
chr1:207503423:T:C	chr1:207503259:C:T	CR1
chr1:207503423:T:C	chr1:207503259:C:T	CR1
chr1:207518704:A:G	chr1:207512441:T:C	CR1
chr1:207518704:A:G	chr1:207512441:T:C	CR1
chr1:207518704:A:G	chr1:207512441:T:C	CR1
chr1:207518704:A:G	chr1:207512441:T:C	CR1
chr1:207518704:A:G	chr1:207512441:T:C	CR1
chr1:207518704:A:G	chr1:207512441:T:C	CR1
chr1:207577223:T:C	chr1:207512441:T:C	CR1
chr1:207577223:T:C	chr1:207512441:T:C	CR2
chr1:207577223:T:C	chr1:207512441:T:C	CR1
chr1:207577223:T:C	chr1:207512441:T:C	CR1
chr1:207577223:T:C	chr1:207512441:T:C	CR1
chr1:207577223:T:C	chr1:207512441:T:C	CR1
chr1:207577223:T:C	chr1:207512441:T:C	CR1
chr1:207577223:T:C	chr1:207512441:T:C	CR2
chr1:207577223:T:C	chr1:207512441:T:C	CR1
chr1:207577223:T:C	chr1:207512441:T:C	CR1
chr1:207577223:T:C	chr1:207512441:T:C	CR1
chr10:11676714:A:G	chr10:11676714:A:G	RP11-138I18.2
chr10:59970208:T:G	chr10:60025170:T:G	CCDC6
chr10:80300728:T:A	chr10:80314639:C:A	ANXA11
chr10:80306509:T:C	chr10:80314639:C:A	ANXA11
chr10:80306509:T:C	chr10:80314639:C:A	ANXA11
chr10:80306509:T:C	chr10:80314639:C:A	ANXA11
chr10:80470390:C:T	chr10:80462422:C:A	ANXA11
chr10:80470390:C:T	chr10:80462422:C:A	ANXA11
chr10:80470390:C:T	chr10:80462422:C:A	DYDC2
chr10:80470390:C:T	chr10:80462422:C:A	ANXA11
chr10:80470390:C:T	chr10:80462422:C:A	SFTPD-AS1
chr10:80470390:C:T	chr10:80462422:C:A	ANXA11
chr10:80470390:C:T	chr10:80462422:C:A	ANXA11
chr10:80470390:C:T	chr10:80462422:C:A	ANXA11
chr10:80470390:C:T	chr10:80462422:C:A	ANXA11
chr10:80470390:C:T	chr10:80462422:C:A	ANXA11
chr10:80494228:C:T	chr10:80511585:G:A	ANXA11
chr10:80494228:C:T	chr10:80511585:G:A	TSPAN14
chr10:80494228:C:T	chr10:80511585:G:A	ANXA11
chr10:80494228:C:T	chr10:80511585:G:A	TSPAN14
chr10:80494228:C:T	chr10:80511585:G:A	ANXA11
chr10:80494228:C:T	chr10:80511585:G:A	SFTPD-AS1
chr10:80494228:C:T	chr10:80511585:G:A	ANXA11
chr10:80494228:C:T	chr10:80511585:G:A	ANXA11
chr10:80494228:C:T	chr10:80511585:G:A	ANXA11
chr10:80494228:C:T	chr10:80511585:G:A	ANXA11
chr10:80494228:C:T	chr10:80511585:G:A	ANXA11
chr10:80511585:G:A	chr10:80511585:G:A	TSPAN14
chr11:47282061:C:T	chr11:47296606:T:C	CKAP5
chr11:47325389:G:A	chr11:47296606:T:C	ARHGAP1
chr11:47325389:G:A	chr11:47296606:T:C	RP11-750H9.5
chr11:47341664:G:T	chr11:47296606:T:C	SLC39A13
chr11:47370397:G:A	chr11:47356845:C:T	ARHGAP1
chr11:47370397:G:A	chr11:47356845:C:T	HARBI1
chr11:47372754:C:T	chr11:47356845:C:T	RP11-750H9.5
chr11:47389337:G:T	chr11:47356845:C:T	ARHGAP1
chr11:47419207:G:A	chr11:47356845:C:T	RP11-750H9.5
chr11:47419207:G:A	chr11:47356845:C:T	RP11-750H9.5
chr11:47425795:C:T	chr11:47356845:C:T	SLC39A13
chr11:47425795:C:T	chr11:47356845:C:T	SLC39A13
chr11:47425795:C:T	chr11:47356845:C:T	RP11-750H9.5
chr11:60084640:T:G	chr11:60064457:G:A	FABP5P7
chr11:60084640:T:G	chr11:60064457:G:A	FABP5P7
chr11:60092103:A:G-added_back_top_variant	chr11:60092103:A:G-added_back_top_variant	FAM111A
chr11:60092103:A:G-added_back_top_variant	chr11:60092103:A:G-added_back_top_variant	FAM111A
chr11:60092103:A:G-added_back_top_variant	chr11:60092103:A:G-added_back_top_variant	FAM111A
chr11:60133102:T:C	chr11:60255614:C:A	FAM111A
chr11:60133102:T:C	chr11:60255614:C:A	FAM111A
chr11:60133102:T:C	chr11:60255614:C:A	FAM111A
chr11:60133102:T:C	chr11:60255614:C:A	FAM111A
chr11:60184843:C:G	chr11:60240100:G:C	MS4A7
chr11:60184843:C:G	chr11:60240100:G:C	MS4A7
chr11:60184843:C:G	chr11:60240100:G:C	MS4A7
chr11:60184843:C:G	chr11:60240100:G:C	MS4A7
chr11:60184843:C:G	chr11:60240100:G:C	MS4A7
chr11:60240100:G:C	chr11:60240100:G:C	MS4A7
chr11:60312178:C:T	chr11:60309467:G:C	AP000442.1
chr11:60313154:C:T	chr11:60322906:G:A	MS4A4A
chr11:60320686:C:G	chr11:60309467:G:C	AP000442.1
chr11:60320686:C:G	chr11:60309467:G:C	AP000442.1
chr11:60322916:T:C	chr11:60322906:G:A	MS4A4A
chr11:60322916:T:C	chr11:60322906:G:A	MS4A4A
chr11:85941783:G:A	chr11:85941783:G:A	PICALM
chr11:86089237:G:A	chr11:86156833:A:G	SETP17
chr11:86089237:G:A	chr11:86156833:A:G	SETP17
chr11:86089237:G:A	chr11:86156833:A:G	SETP17
chr11:86089237:G:A	chr11:86156833:A:G	SETP17
chr11:86089237:G:A	chr11:86156833:A:G	SETP17
chr11:86117506:G:A	chr11:86156833:A:G	SETP17
chr11:86117506:G:A	chr11:86156833:A:G	SETP17
chr11:86120648:A:G	chr11:86156833:A:G	SETP17
chr11:86133444:T:C	chr11:86133444:T:C	ME3
chr11:86152038:A:C	chr11:86133444:T:C	ME3
chr11:86165180:G:A	chr11:86162737:G:A	EED
chr14:92464101:G:A	chr14:92460954:T:C	RIN3
chr14:92464701:C:T	chr14:92470595:G:A	BTBD7
chr14:92464701:C:T	chr14:92470595:G:A	BTBD7
chr14:92464701:C:T	chr14:92470595:G:A	BTBD7
chr14:92489041:A:C	chr14:92492872:G:A	RIN3
chr14:92489041:A:C	chr14:92492872:G:A	ATXN3
chr14:92489041:A:C	chr14:92492872:G:A	RIN3
chr14:92489041:A:C	chr14:92492872:G:A	ATXN3
chr14:92493828:G:A	chr14:92492872:G:A	RIN3
chr14:92493828:G:A	chr14:92492872:G:A	RIN3
chr14:105733895:G:A	chr14:105731743:G:A	LINC00638
chr15:58749813:T:C	chr15:58768943:A:G	SLTM
chr15:58753575:A:G	chr15:58768943:A:G	RP11-30K9.6
chr15:58753575:A:G	chr15:58768943:A:G	RP11-30K9.6
chr15:58753575:A:G	chr15:58768943:A:G	ADAM10
chr15:58764824:T:A	chr15:58768943:A:G	RP11-30K9.6
chr15:58862851:A:G	chr15:58873328:T:C	RP11-30K9.6
chr15:58862851:A:G	chr15:58873328:T:C	RP11-30K9.6
chr15:58867627:C:T	chr15:58873328:T:C	ADAM10
chr15:63268961:C:T	chr15:63234040:G:C	RAB8B
chr15:63268961:C:T	chr15:63234040:G:C	RAB8B
chr15:63277703:C:T	chr15:63277703:C:T	APH1B
chr15:63277703:C:T	chr15:63277703:C:T	APH1B
chr15:63277703:C:T	chr15:63277703:C:T	APH1B
chr15:63277703:C:T	chr15:63277703:C:T	APH1B
chr15:63277703:C:T	chr15:63277703:C:T	USP3
chr15:63277703:C:T	chr15:63277703:C:T	APH1B
chr15:63277703:C:T	chr15:63277703:C:T	APH1B
chr15:63277703:C:T	chr15:63277703:C:T	APH1B
chr15:63277703:C:T	chr15:63277703:C:T	APH1B
chr15:63277703:C:T	chr15:63277703:C:T	USP3
chr16:29937080:G:A	chr16:29983601:C:T	SEPTIN1
chr16:30010081:C:T	chr16:29983601:C:T	TBX6
chr16:30010081:C:T	chr16:29983601:C:T	INO80E
chr16:30010081:C:T	chr16:29983601:C:T	CDIPTOSP
chr16:30010081:C:T	chr16:29983601:C:T	YPEL3
chr16:30010081:C:T	chr16:29983601:C:T	RP11-455F5.3
chr16:30010081:C:T	chr16:29983601:C:T	BOLA2
chr16:30010081:C:T	chr16:29983601:C:T	RP11-455F5.4
chr16:30010081:C:T	chr16:29983601:C:T	CDIPTOSP
chr16:30010081:C:T	chr16:29983601:C:T	INO80E
chr16:30010081:C:T	chr16:29983601:C:T	RP11-455F5.3
chr16:30010081:C:T	chr16:29983601:C:T	YPEL3
chr16:30010081:C:T	chr16:29983601:C:T	INO80E
chr16:30010081:C:T	chr16:29983601:C:T	RP11-455F5.3
chr16:30010081:C:T	chr16:29983601:C:T	INO80E
chr16:30010081:C:T	chr16:29983601:C:T	YPEL3
chr16:30010081:C:T	chr16:29983601:C:T	INO80E
chr16:30010081:C:T	chr16:29983601:C:T	INO80E
chr16:30010081:C:T	chr16:29983601:C:T	CDIPTOSP
chr16:30010081:C:T	chr16:29983601:C:T	TBX6
chr16:30010081:C:T	chr16:29983601:C:T	INO80E
chr16:30010081:C:T	chr16:29983601:C:T	CDIPTOSP
chr16:30010081:C:T	chr16:29983601:C:T	YPEL3
chr16:30010081:C:T	chr16:29983601:C:T	RP11-455F5.3
chr16:30010081:C:T	chr16:29983601:C:T	BOLA2
chr16:30010081:C:T	chr16:29983601:C:T	RP11-455F5.4
chr16:30010081:C:T	chr16:29983601:C:T	CDIPTOSP
chr16:30010081:C:T	chr16:29983601:C:T	INO80E
chr16:30010081:C:T	chr16:29983601:C:T	RP11-455F5.3
chr16:30010081:C:T	chr16:29983601:C:T	YPEL3
chr16:30010081:C:T	chr16:29983601:C:T	INO80E
chr16:30010081:C:T	chr16:29983601:C:T	RP11-455F5.3
chr16:30010081:C:T	chr16:29983601:C:T	INO80E
chr16:30010081:C:T	chr16:29983601:C:T	YPEL3
chr16:30010081:C:T	chr16:29983601:C:T	INO80E
chr16:30010081:C:T	chr16:29983601:C:T	INO80E
chr16:30010081:C:T	chr16:29983601:C:T	CDIPTOSP
chr16:30010081:C:T	chr16:29983601:C:T	TBX6
chr16:30010081:C:T	chr16:29983601:C:T	INO80E
chr16:30010081:C:T	chr16:29983601:C:T	CDIPTOSP
chr16:30010081:C:T	chr16:29983601:C:T	YPEL3
chr16:30010081:C:T	chr16:29983601:C:T	RP11-455F5.3
chr16:30010081:C:T	chr16:29983601:C:T	BOLA2
chr16:30010081:C:T	chr16:29983601:C:T	RP11-455F5.4
chr16:30010081:C:T	chr16:29983601:C:T	CDIPTOSP
chr16:30010081:C:T	chr16:29983601:C:T	INO80E
chr16:30010081:C:T	chr16:29983601:C:T	RP11-455F5.3
chr16:30010081:C:T	chr16:29983601:C:T	YPEL3
chr16:30010081:C:T	chr16:29983601:C:T	INO80E
chr16:30010081:C:T	chr16:29983601:C:T	RP11-455F5.3
chr16:30010081:C:T	chr16:29983601:C:T	INO80E
chr16:30010081:C:T	chr16:29983601:C:T	YPEL3
chr16:30010081:C:T	chr16:29983601:C:T	INO80E
chr16:30010081:C:T	chr16:29983601:C:T	RP11-455F5.3
chr16:30010081:C:T	chr16:29983601:C:T	INO80E
chr16:30010081:C:T	chr16:29983601:C:T	CDIPTOSP
chr16:30011836:T:C	chr16:30067171:G:C	YPEL3
chr16:30011836:T:C	chr16:30067171:G:C	YPEL3
chr16:30011836:T:C	chr16:30067171:G:C	YPEL3
chr16:30011836:T:C	chr16:30067171:G:C	YPEL3
chr16:30022206:G:C	chr16:30022206:G:C	ZNF771
chr16:30022206:G:C	chr16:30022206:G:C	FBXL19
chr16:30022206:G:C	chr16:30022206:G:C	GDPD3
chr16:30022206:G:C	chr16:30022206:G:C	ZNF771
chr16:30022206:G:C	chr16:30022206:G:C	GDPD3
chr16:30022206:G:C	chr16:30022206:G:C	ZNF771
chr16:30022206:G:C	chr16:30022206:G:C	GDPD3
chr16:30022206:G:C	chr16:30022206:G:C	ZNF771
chr16:30022206:G:C	chr16:30022206:G:C	GDPD3
chr16:30022312:T:C	chr16:29983601:C:T	INO80E
chr16:30022312:T:C	chr16:29983601:C:T	CDIPTOSP
chr16:30022312:T:C	chr16:29983601:C:T	RP11-455F5.3
chr16:30022312:T:C	chr16:29983601:C:T	BOLA2
chr16:30022312:T:C	chr16:29983601:C:T	INO80E
chr16:30022312:T:C	chr16:29983601:C:T	INO80E
chr16:30022312:T:C	chr16:29983601:C:T	INO80E
chr16:30022312:T:C	chr16:29983601:C:T	YPEL3
chr16:30022312:T:C	chr16:29983601:C:T	RP11-455F5.3
chr16:30022312:T:C	chr16:29983601:C:T	INO80E
chr16:30022312:T:C	chr16:29983601:C:T	CDIPTOSP
chr16:30027326:A:G	chr16:30067171:G:C	TAOK2
chr16:30027326:A:G	chr16:30067171:G:C	YPEL3
chr16:30027326:A:G	chr16:30067171:G:C	YPEL3
chr16:30027326:A:G	chr16:30067171:G:C	YPEL3
chr16:30027326:A:G	chr16:30067171:G:C	PPP4C
chr16:30027326:A:G	chr16:30067171:G:C	RP11-455F5.3
chr16:30027326:A:G	chr16:30067171:G:C	YPEL3
chr16:30027326:A:G	chr16:30067171:G:C	TAOK2
chr16:30027326:A:G	chr16:30067171:G:C	YPEL3
chr16:30027326:A:G	chr16:30067171:G:C	YPEL3
chr16:30027326:A:G	chr16:30067171:G:C	YPEL3
chr16:30027326:A:G	chr16:30067171:G:C	TBX6
chr16:30027326:A:G	chr16:30067171:G:C	PPP4C
chr16:30027326:A:G	chr16:30067171:G:C	YPEL3
chr16:30027326:A:G	chr16:30067171:G:C	TAOK2
chr16:30027326:A:G	chr16:30067171:G:C	TBX6
chr16:30027326:A:G	chr16:30067171:G:C	YPEL3
chr16:30027326:A:G	chr16:30067171:G:C	YPEL3
chr16:30027326:A:G	chr16:30067171:G:C	TBX6
chr16:30027326:A:G	chr16:30067171:G:C	RP11-455F5.6
chr16:30027326:A:G	chr16:30067171:G:C	YPEL3
chr16:30027326:A:G	chr16:30067171:G:C	TBX6
chr16:30027326:A:G	chr16:30067171:G:C	TBX6
chr16:30027326:A:G	chr16:30067171:G:C	PPP4C
chr16:30027326:A:G	chr16:30067171:G:C	TBX6
chr16:30027326:A:G	chr16:30067171:G:C	TBX6
chr16:30027326:A:G	chr16:30067171:G:C	TBX6
chr16:30027326:A:G	chr16:30067171:G:C	YPEL3
chr16:30027326:A:G	chr16:30067171:G:C	TAOK2
chr16:30027326:A:G	chr16:30067171:G:C	TBX6
chr16:30027326:A:G	chr16:30067171:G:C	YPEL3
chr16:30027326:A:G	chr16:30067171:G:C	YPEL3
chr16:30027326:A:G	chr16:30067171:G:C	TBX6
chr16:30027326:A:G	chr16:30067171:G:C	RP11-455F5.6
chr16:30027326:A:G	chr16:30067171:G:C	YPEL3
chr16:30027326:A:G	chr16:30067171:G:C	TBX6
chr16:30027326:A:G	chr16:30067171:G:C	TBX6
chr16:30027326:A:G	chr16:30067171:G:C	PPP4C
chr16:30027326:A:G	chr16:30067171:G:C	TBX6
chr16:30027326:A:G	chr16:30067171:G:C	TBX6
chr16:30027326:A:G	chr16:30067171:G:C	TBX6
chr16:30027326:A:G	chr16:30067171:G:C	TBX6
chr16:30027326:A:G	chr16:30067171:G:C	YPEL3
chr16:30027326:A:G	chr16:30067171:G:C	TBX6
chr16:30031356:G:T	chr16:29983601:C:T	RP11-455F5.3
chr16:30031356:G:T	chr16:29983601:C:T	RP11-455F5.3
chr16:30031356:G:T	chr16:29983601:C:T	RP11-455F5.3
chr16:30031356:G:T	chr16:29983601:C:T	RP11-455F5.3
chr16:30034468:C:G	chr16:29983601:C:T	INO80E
chr16:30034468:C:G	chr16:29983601:C:T	INO80E
chr16:30034468:C:G	chr16:29983601:C:T	INO80E
chr16:30044429:T:C	chr16:29983601:C:T	CDIPTOSP
chr16:30057033:C:T-added_back_top_variant	chr16:30057033:C:T-added_back_top_variant	INO80E
chr16:30057033:C:T-added_back_top_variant	chr16:30057033:C:T-added_back_top_variant	INO80E
chr16:30057033:C:T-added_back_top_variant	chr16:30057033:C:T-added_back_top_variant	YPEL3
chr16:31111250:C:T	chr16:31142825:G:A	ZNF688
chr16:31111250:C:T	chr16:31142825:G:A	RP11-196G11.2
chr16:31111250:C:T	chr16:31142825:G:A	RNF40
chr16:31111250:C:T	chr16:31142825:G:A	RP11-196G11.2
chr16:31111250:C:T	chr16:31142825:G:A	RP11-196G11.2
chr16:31111250:C:T	chr16:31142825:G:A	HSD3B7
chr16:31111250:C:T	chr16:31142825:G:A	ZNF771
chr16:31111250:C:T	chr16:31142825:G:A	KAT8
chr16:31111250:C:T	chr16:31142825:G:A	CD2BP2-DT
chr16:31111250:C:T	chr16:31142825:G:A	RP11-196G11.2
chr16:31111250:C:T	chr16:31142825:G:A	RP11-196G11.5
chr16:31111250:C:T	chr16:31142825:G:A	RNF40
chr16:31111250:C:T	chr16:31142825:G:A	RP11-196G11.2
chr16:31111250:C:T	chr16:31142825:G:A	RP11-196G11.5
chr16:31111250:C:T	chr16:31142825:G:A	STX4
chr16:31111250:C:T	chr16:31142825:G:A	RP11-196G11.2
chr16:31111250:C:T	chr16:31142825:G:A	RNF40
chr16:31111250:C:T	chr16:31142825:G:A	RP11-196G11.2
chr16:31120929:A:G	chr16:31142825:G:A	KAT8
chr16:31120929:A:G	chr16:31142825:G:A	RP11-196G11.5
chr16:31120929:A:G	chr16:31142825:G:A	RP11-196G11.2
chr16:31120929:A:G	chr16:31142825:G:A	RP11-196G11.5
chr16:31120929:A:G	chr16:31142825:G:A	KAT8
chr16:31120929:A:G	chr16:31142825:G:A	RNF40
chr16:31120929:A:G	chr16:31142825:G:A	KAT8
chr16:31122128:C:T	chr16:31142825:G:A	KAT8
chr16:31122128:C:T	chr16:31142825:G:A	RNF40
chr16:31122128:C:T	chr16:31142825:G:A	KAT8
chr16:31122128:C:T	chr16:31142825:G:A	STX4
chr16:31122128:C:T	chr16:31142825:G:A	CCDC189
chr16:31142825:G:A	chr16:31142825:G:A	PRSS36
chr16:31142825:G:A	chr16:31142825:G:A	KAT8
chr16:31142825:G:A	chr16:31142825:G:A	PRSS36
chr16:31142825:G:A	chr16:31142825:G:A	PRSS36
chr16:31142825:G:A	chr16:31142825:G:A	CCDC189
chr16:31142825:G:A	chr16:31142825:G:A	KAT8
chr16:31142825:G:A	chr16:31142825:G:A	PRSS36
chr16:31142825:G:A	chr16:31142825:G:A	STX4
chr16:31142825:G:A	chr16:31142825:G:A	PRSS36
chr16:31143037:G:A	chr16:31142825:G:A	PRSS36
chr16:31143037:G:A	chr16:31142825:G:A	RP11-1072A3.4
chr16:31143037:G:A	chr16:31142825:G:A	STX4
chr16:31143037:G:A	chr16:31142825:G:A	PRSS36
chr16:31143037:G:A	chr16:31142825:G:A	RP11-196G11.5
chr16:31143037:G:A	chr16:31142825:G:A	PRSS36
chr16:31143037:G:A	chr16:31142825:G:A	STX4
chr16:31143037:G:A	chr16:31142825:G:A	PRSS36
chr16:31143037:G:A	chr16:31142825:G:A	PRSS36
chr16:31143037:G:A	chr16:31142825:G:A	PRSS36
chr16:31143037:G:A	chr16:31142825:G:A	RP11-196G11.5
chr16:31150982:T:G	chr16:31154707:T:C	PRSS36
chr16:31150982:T:G	chr16:31154707:T:C	RP11-196G11.2
chr16:31150982:T:G	chr16:31154707:T:C	KAT8
chr16:31150982:T:G	chr16:31154707:T:C	TRIM72
chr16:31150982:T:G	chr16:31154707:T:C	RP11-388M20.6
chr16:31150982:T:G	chr16:31154707:T:C	RP11-196G11.2
chr16:31150982:T:G	chr16:31154707:T:C	ITGAX
chr16:31150982:T:G	chr16:31154707:T:C	KAT8
chr16:31150982:T:G	chr16:31154707:T:C	PRSS36
chr16:31150982:T:G	chr16:31154707:T:C	RP11-196G11.2
chr16:31150982:T:G	chr16:31154707:T:C	RP11-196G11.5
chr16:31152210:T:G	chr16:31154707:T:C	RP11-1072A3.4
chr16:31152210:T:G	chr16:31154707:T:C	KAT8
chr16:31152210:T:G	chr16:31154707:T:C	KAT8
chr16:31152210:T:G	chr16:31154707:T:C	PRSS36
chr16:31152210:T:G	chr16:31154707:T:C	RP11-388M20.6
chr16:31152210:T:G	chr16:31154707:T:C	RP11-196G11.2
chr16:31152210:T:G	chr16:31154707:T:C	KAT8
chr16:31152210:T:G	chr16:31154707:T:C	PRSS36
chr16:31152210:T:G	chr16:31154707:T:C	RP11-1072A3.3
chr16:31152210:T:G	chr16:31154707:T:C	KAT8
chr16:31152210:T:G	chr16:31154707:T:C	KAT8
chr16:31152210:T:G	chr16:31154707:T:C	KAT8
chr16:31152210:T:G	chr16:31154707:T:C	RP11-196G11.2
chr16:31154707:T:C	chr16:31154707:T:C	RP11-196G11.5
chr16:31154707:T:C	chr16:31154707:T:C	TRIM72
chr16:31154707:T:C	chr16:31154707:T:C	RP11-196G11.2
chr16:31154707:T:C	chr16:31154707:T:C	STX4
chr16:31154707:T:C	chr16:31154707:T:C	TRIM72
chr16:31154707:T:C	chr16:31154707:T:C	PRSS36
chr16:31155858:A:G	chr16:31154707:T:C	TRIM72
chr16:31155858:A:G	chr16:31154707:T:C	PRSS36
chr16:31155858:A:G	chr16:31154707:T:C	TRIM72
chr16:31155858:A:G	chr16:31154707:T:C	VKORC1
chr16:31155858:A:G	chr16:31154707:T:C	STX4
chr16:31155858:A:G	chr16:31154707:T:C	RP11-196G11.2
chr16:81737811:T:C	chr16:81737811:T:C	SDR42E1
chr16:81739604:A:G	chr16:81740537:T:G	RP11-960L18.1
chr16:81942226:T:G	chr16:81946414:T:C	RP11-303E16.9
chr16:90103687:G:A	chr16:90099556:A:G	TUBB8P7
chr16:90103687:G:A	chr16:90099556:A:G	TUBB8P7
chr17:5058224:C:G	chr17:5058243:G:A	CHRNE
chr17:5058224:C:G	chr17:5058243:G:A	CHRNE
chr17:5058224:C:G	chr17:5058243:G:A	CHRNE
chr17:5081938:A:G	chr17:5058243:G:A	ZNF232
chr17:5081938:A:G	chr17:5058243:G:A	DERL2
chr17:5081938:A:G	chr17:5058243:G:A	ARRB2
chr17:5081938:A:G	chr17:5058243:G:A	CHRNE
chr17:5100415:T:G	chr17:5058243:G:A	PLD2
chr17:5100415:T:G	chr17:5058243:G:A	ZNF232-AS1
chr17:5100415:T:G	chr17:5058243:G:A	CXCL16
chr17:5100415:T:G	chr17:5058243:G:A	ZNF232
chr17:5100415:T:G	chr17:5058243:G:A	ZNF232-AS1
chr17:5100415:T:G	chr17:5058243:G:A	ZNF232-AS1
chr17:5100415:T:G	chr17:5058243:G:A	ZNF232-AS1
chr17:5100803:C:T	chr17:5058243:G:A	ZNF232-AS1
chr17:5107312:C:T	chr17:5058243:G:A	ZNF232
chr17:5107312:C:T	chr17:5058243:G:A	ZNF232-AS1
chr17:5107312:C:T	chr17:5058243:G:A	ZNF232-AS1
chr17:5107312:C:T	chr17:5058243:G:A	SLC25A11
chr17:5107312:C:T	chr17:5058243:G:A	MINK1
chr17:5107312:C:T	chr17:5058243:G:A	ZNF232-AS1
chr17:5107312:C:T	chr17:5058243:G:A	ZNF232
chr17:5107312:C:T	chr17:5058243:G:A	ZNF232-AS1
chr17:5107312:C:T	chr17:5058243:G:A	ZNF232-AS1
chr17:5107312:C:T	chr17:5058243:G:A	ZNF232-AS1
chr17:5107312:C:T	chr17:5058243:G:A	ZNF232-AS1
chr17:5107312:C:T	chr17:5058243:G:A	ZNF232-AS1
chr17:5214511:G:A	chr17:5213084:A:C	ZNF232-AS1
chr17:5215656:T:G	chr17:5213084:A:C	ZNF232-AS1
chr17:5215656:T:G	chr17:5213084:A:C	CHRNE
chr17:5215656:T:G	chr17:5213084:A:C	ZNF232-AS1
chr17:5220566:G:A	chr17:5213084:A:C	ZNF232
chr17:5220566:G:A	chr17:5213084:A:C	ZNF232
chr17:5220566:G:A	chr17:5213084:A:C	SCIMP
chr17:5220566:G:A	chr17:5213084:A:C	ZNF232
chr17:5220566:G:A	chr17:5213084:A:C	CHRNE
chr17:5223473:G:A	chr17:5223473:G:A	MIS12
chr17:5236512:G:A	chr17:5359952:G:A	ZNF232
chr17:5236512:G:A	chr17:5359952:G:A	WSCD1
chr17:5236512:G:A	chr17:5359952:G:A	ZNF232
chr17:5236512:G:A	chr17:5359952:G:A	ZNF232-AS1
chr17:5236512:G:A	chr17:5359952:G:A	ZNF232-AS1
chr17:5236512:G:A	chr17:5359952:G:A	ZNF232-AS1
chr17:5236512:G:A	chr17:5359952:G:A	ZNF232-AS1
chr17:5236512:G:A	chr17:5359952:G:A	ZNF232-AS1
chr17:5236512:G:A	chr17:5359952:G:A	ZNF232
chr17:5236512:G:A	chr17:5359952:G:A	ZNF232-AS1
chr17:5236512:G:A	chr17:5359952:G:A	ZNF232-AS1
chr17:5236512:G:A	chr17:5359952:G:A	ZNF232
chr17:5236512:G:A	chr17:5359952:G:A	WSCD1
chr17:5236512:G:A	chr17:5359952:G:A	ZNF232-AS1
chr17:5236512:G:A	chr17:5359952:G:A	ZNF232-AS1
chr17:5358958:C:T	chr17:5358958:C:T	MINK1
chr17:5358958:C:T	chr17:5358958:C:T	MINK1
chr17:5358958:C:T	chr17:5358958:C:T	USP6
chr17:5359952:G:A	chr17:5359952:G:A	ZNF232-AS1
chr17:5360990:G:A	chr17:5359952:G:A	ZNF232
chr17:5360990:G:A	chr17:5359952:G:A	ZNF232-AS1
chr17:5360990:G:A	chr17:5359952:G:A	ZNF232-AS1
chr17:5360990:G:A	chr17:5359952:G:A	ZNF232-AS1
chr17:5360990:G:A	chr17:5359952:G:A	ZNF232-AS1
chr17:5360990:G:A	chr17:5359952:G:A	ZNF232
chr17:5360990:G:A	chr17:5359952:G:A	ZNF232-AS1
chr17:5360990:G:A	chr17:5359952:G:A	ZNF232
chr17:5360990:G:A	chr17:5359952:G:A	WSCD1
chr17:5365888:T:C	chr17:5359952:G:A	ZNF232-AS1
chr17:5365888:T:C	chr17:5359952:G:A	ZNF232-AS1
chr17:5365888:T:C	chr17:5359952:G:A	ZNF232-AS1
chr17:5369413:G:A	chr17:5369413:G:A	DERL2
chr17:5369413:G:A	chr17:5369413:G:A	INCA1
chr17:46018101:T:C	chr17:46018101:T:C	LRRC37A4P
chr17:46107462:G:T-added_back_top_variant	chr17:46107462:G:T-added_back_top_variant	LRRC37A
chr17:46107462:G:T-added_back_top_variant	chr17:46107462:G:T-added_back_top_variant	MAPT-AS1
chr17:46107462:G:T-added_back_top_variant	chr17:46107462:G:T-added_back_top_variant	LRRC37A
chr17:46107462:G:T-added_back_top_variant	chr17:46107462:G:T-added_back_top_variant	ARL17B
chr17:46107462:G:T-added_back_top_variant	chr17:46107462:G:T-added_back_top_variant	LRRC37A
chr17:46107462:G:T-added_back_top_variant	chr17:46107462:G:T-added_back_top_variant	LRRC37A
chr17:46107462:G:T-added_back_top_variant	chr17:46107462:G:T-added_back_top_variant	LRRC37A
chr17:46107462:G:T-added_back_top_variant	chr17:46107462:G:T-added_back_top_variant	ARL17B
chr17:46107462:G:T-added_back_top_variant	chr17:46107462:G:T-added_back_top_variant	LRRC37A
chr17:46107462:G:T-added_back_top_variant	chr17:46107462:G:T-added_back_top_variant	LRRC37A
chr17:46107462:G:T-added_back_top_variant	chr17:46107462:G:T-added_back_top_variant	LRRC37A
chr17:46107462:G:T-added_back_top_variant	chr17:46107462:G:T-added_back_top_variant	LRRC37A
chr17:46107462:G:T-added_back_top_variant	chr17:46107462:G:T-added_back_top_variant	LRRC37A
chr17:46111701:A:G-added_back_top_variant	chr17:46111701:A:G-added_back_top_variant	ARL17B
chr17:46111701:A:G-added_back_top_variant	chr17:46111701:A:G-added_back_top_variant	LRRC37A
chr17:46111701:A:G-added_back_top_variant	chr17:46111701:A:G-added_back_top_variant	ARL17B
chr17:46111701:A:G-added_back_top_variant	chr17:46111701:A:G-added_back_top_variant	ARL17B
chr17:46111701:A:G-added_back_top_variant	chr17:46111701:A:G-added_back_top_variant	WNT3
chr17:46111701:A:G-added_back_top_variant	chr17:46111701:A:G-added_back_top_variant	LRRC37A
chr17:46111701:A:G-added_back_top_variant	chr17:46111701:A:G-added_back_top_variant	LRRC37A
chr17:46716137:A:G	chr17:46785247:A:G	ARL17A
chr17:46716137:A:G	chr17:46785247:A:G	ARL17A
chr17:46716137:A:G	chr17:46785247:A:G	RP11-259G18.1
chr17:46716137:A:G	chr17:46785247:A:G	FAM215B
chr17:46716137:A:G	chr17:46785247:A:G	MAPT-AS1
chr17:46716137:A:G	chr17:46785247:A:G	MAPT-AS1
chr17:46716137:A:G	chr17:46785247:A:G	WNT3
chr17:46716137:A:G	chr17:46785247:A:G	CRHR1
chr17:46716137:A:G	chr17:46785247:A:G	KANSL1
chr17:46716137:A:G	chr17:46785247:A:G	CRHR1
chr17:46716137:A:G	chr17:46785247:A:G	SPPL2C
chr17:46720553:C:T	chr17:46785247:A:G	RP11-259G18.3
chr17:46720553:C:T	chr17:46785247:A:G	ARL17A
chr17:46720553:C:T	chr17:46785247:A:G	KANSL1-AS1
chr17:46720553:C:T	chr17:46785247:A:G	RP11-259G18.3
chr17:46720553:C:T	chr17:46785247:A:G	SPPL2C
chr17:46720553:C:T	chr17:46785247:A:G	ARL17A
chr17:46720553:C:T	chr17:46785247:A:G	LRRC37A17P
chr17:46720553:C:T	chr17:46785247:A:G	RP11-259G18.3
chr17:46720553:C:T	chr17:46785247:A:G	CRHR1
chr17:46720553:C:T	chr17:46785247:A:G	MAPK8IP1P1
chr17:46720553:C:T	chr17:46785247:A:G	RP11-259G18.3
chr17:46720553:C:T	chr17:46785247:A:G	MAPT-AS1
chr17:46720553:C:T	chr17:46785247:A:G	ARL17A
chr17:46720553:C:T	chr17:46785247:A:G	RP11-259G18.3
chr17:46720553:C:T	chr17:46785247:A:G	CRHR1
chr17:46720553:C:T	chr17:46785247:A:G	RP11-259G18.3
chr17:46720553:C:T	chr17:46785247:A:G	MAPT-AS1
chr17:46720553:C:T	chr17:46785247:A:G	RP11-259G18.3
chr17:46724418:G:A	chr17:46785247:A:G	MAPK8IP1P1
chr17:46724418:G:A	chr17:46785247:A:G	RP11-259G18.3
chr17:46724418:G:A	chr17:46785247:A:G	KANSL1-AS1
chr17:46724418:G:A	chr17:46785247:A:G	MAPK8IP1P1
chr17:46724418:G:A	chr17:46785247:A:G	RP11-259G18.3
chr17:46724418:G:A	chr17:46785247:A:G	CRHR1
chr17:46724418:G:A	chr17:46785247:A:G	MAPT
chr17:46724418:G:A	chr17:46785247:A:G	MAPT-AS1
chr17:46724418:G:A	chr17:46785247:A:G	MAPT
chr17:46724418:G:A	chr17:46785247:A:G	MAPT
chr17:46724418:G:A	chr17:46785247:A:G	FAM215B
chr17:46724418:G:A	chr17:46785247:A:G	KANSL1-AS1
chr17:46724418:G:A	chr17:46785247:A:G	RP11-259G18.1
chr17:46724418:G:A	chr17:46785247:A:G	MAPK8IP1P1
chr17:46724418:G:A	chr17:46785247:A:G	ARL17A
chr17:46724418:G:A	chr17:46785247:A:G	KANSL1-AS1
chr17:46724418:G:A	chr17:46785247:A:G	RP11-259G18.1
chr17:46724418:G:A	chr17:46785247:A:G	KANSL1-AS1
chr17:46724418:G:A	chr17:46785247:A:G	RP11-259G18.1
chr17:46724418:G:A	chr17:46785247:A:G	MAPK8IP1P1
chr17:46724418:G:A	chr17:46785247:A:G	KANSL1-AS1
chr17:46724418:G:A	chr17:46785247:A:G	MAPT-IT1
chr17:46724418:G:A	chr17:46785247:A:G	CRHR1
chr17:46724418:G:A	chr17:46785247:A:G	ARL17A
chr17:46724418:G:A	chr17:46785247:A:G	RP11-259G18.1
chr17:46724418:G:A	chr17:46785247:A:G	RP11-259G18.3
chr17:46724418:G:A	chr17:46785247:A:G	KANSL1-AS1
chr17:46724418:G:A	chr17:46785247:A:G	RP11-259G18.1
chr17:46724418:G:A	chr17:46785247:A:G	MAPK8IP1P1
chr17:46724418:G:A	chr17:46785247:A:G	RP11-259G18.3
chr17:46731635:A:G	chr17:46785247:A:G	KANSL1-AS1
chr17:46731635:A:G	chr17:46785247:A:G	MAPK8IP1P1
chr17:46731635:A:G	chr17:46785247:A:G	RP11-259G18.3
chr17:46740042:C:T	chr17:46785247:A:G	MAPK8IP1P1
chr17:46740042:C:T	chr17:46785247:A:G	MAPK8IP1P1
chr17:46748690:C:G	chr17:46785247:A:G	KANSL1-AS1
chr17:46770341:C:G	chr17:46785247:A:G	MAPT-IT1
chr17:46779275:G:C	chr17:46785247:A:G	CRHR1
chr17:46788237:T:C	chr17:46785247:A:G	EFCAB13
chr17:58363181:G:T	chr17:58363181:G:T	TEX14
chr17:58363181:G:T	chr17:58363181:G:T	TEX14
chr17:58363181:G:T	chr17:58363181:G:T	TEX14
chr17:58363181:G:T	chr17:58363181:G:T	SKA2
chr17:58363181:G:T	chr17:58363181:G:T	TSPOAP1-AS1
chr17:63471557:C:T-added_back_top_variant	chr17:63471557:C:T-added_back_top_variant	PRR29
chr17:63476833:T:A-added_back_top_variant	chr17:63476833:T:A-added_back_top_variant	RP11-269G24.6
chr17:63476833:T:A-added_back_top_variant	chr17:63476833:T:A-added_back_top_variant	ACE
chr17:63476980:C:T-added_back_top_variant	chr17:63476980:C:T-added_back_top_variant	ACE
chr17:63476980:C:T-added_back_top_variant	chr17:63476980:C:T-added_back_top_variant	ACE
chr17:63476980:C:T-added_back_top_variant	chr17:63476980:C:T-added_back_top_variant	ACE
chr17:63476980:C:T-added_back_top_variant	chr17:63476980:C:T-added_back_top_variant	FTSJ3
chr17:63478937:C:G-added_back_top_variant	chr17:63478937:C:G-added_back_top_variant	RP11-269G24.6
chr17:63478937:C:G-added_back_top_variant	chr17:63478937:C:G-added_back_top_variant	ACE
chr17:63483402:T:C	chr17:63483402:T:C	CYB561
chr17:63483402:T:C	chr17:63483402:T:C	ACE
chr17:63483402:T:C	chr17:63483402:T:C	CYB561
chr17:63483402:T:C	chr17:63483402:T:C	ACE
chr17:63483402:T:C	chr17:63483402:T:C	SNHG25
chr17:63483402:T:C	chr17:63483402:T:C	ACE
chr17:63483402:T:C	chr17:63483402:T:C	CYB561
chr17:63483402:T:C	chr17:63483402:T:C	ACE
chr17:63483402:T:C	chr17:63483402:T:C	ACE
chr17:63492371:G:A	chr17:63502251:C:T	CYB561
chr17:63492371:G:A	chr17:63502251:C:T	ACE
chr17:63492371:G:A	chr17:63502251:C:T	CYB561
chr17:63492371:G:A	chr17:63502251:C:T	FTSJ3
chr17:63492371:G:A	chr17:63502251:C:T	ACE
chr17:63492371:G:A	chr17:63502251:C:T	CYB561
chr17:63492371:G:A	chr17:63502251:C:T	ACE
chr17:63492371:G:A	chr17:63502251:C:T	CYB561
chr17:63492371:G:A	chr17:63502251:C:T	FTSJ3
chr17:63492371:G:A	chr17:63502251:C:T	ACE
chr17:63492371:G:A	chr17:63502251:C:T	CYB561
chr17:63492371:G:A	chr17:63502251:C:T	FTSJ3
chr17:63492371:G:A	chr17:63502251:C:T	ACE
chr17:63492371:G:A	chr17:63502251:C:T	FTSJ3
chr17:63492371:G:A	chr17:63502251:C:T	ACE
chr17:63492371:G:A	chr17:63502251:C:T	CYB561
chr17:63492371:G:A	chr17:63502251:C:T	FTSJ3
chr17:63492371:G:A	chr17:63502251:C:T	ACE
chr17:63492371:G:A	chr17:63502251:C:T	FTSJ3
chr19:1009366:T:A	chr19:1009366:T:A	WDR18
chr19:1009366:T:A	chr19:1009366:T:A	ABCA7
chr19:1009366:T:A	chr19:1009366:T:A	WDR18
chr19:1009366:T:A	chr19:1009366:T:A	CNN2
chr19:1009366:T:A	chr19:1009366:T:A	ABCA7
chr19:1009366:T:A	chr19:1009366:T:A	ABCA7
chr19:1009366:T:A	chr19:1009366:T:A	WDR18
chr19:1009366:T:A	chr19:1009366:T:A	DAZAP1
chr19:1028150:G:A	chr19:1032690:G:T	RNU6-2
chr19:1028150:G:A	chr19:1032690:G:T	RNU6-2
chr19:1028150:G:A	chr19:1032690:G:T	GRIN3B
chr19:1028150:G:A	chr19:1032690:G:T	GRIN3B
chr19:1028150:G:A	chr19:1032690:G:T	RNU6-2
chr19:1028150:G:A	chr19:1032690:G:T	RNU6-2
chr19:1028150:G:A	chr19:1032690:G:T	GRIN3B
chr19:1028150:G:A	chr19:1032690:G:T	RNU6-2
chr19:1028150:G:A	chr19:1032690:G:T	RNU6-2
chr19:1028150:G:A	chr19:1032690:G:T	RNU6-2
chr19:1028298:G:T-added_back_top_variant	chr19:1028298:G:T-added_back_top_variant	GAMT
chr19:1028298:G:T-added_back_top_variant	chr19:1028298:G:T-added_back_top_variant	FSTL3
chr19:1038572:C:T	chr19:1039627:C:T	CTB-25B13.5
chr19:1038572:C:T	chr19:1039627:C:T	CNN2
chr19:1038572:C:T	chr19:1039627:C:T	WDR18
chr19:1038572:C:T	chr19:1039627:C:T	CNN2
chr19:1038572:C:T	chr19:1039627:C:T	WDR18
chr19:1039324:C:G	chr19:1039411:C:G	ABCA7
chr19:1039324:C:G	chr19:1039411:C:G	RNU6-2
chr19:1039324:C:G	chr19:1039411:C:G	REEP6
chr19:1039324:C:G	chr19:1039411:C:G	GRIN3B
chr19:1039324:C:G	chr19:1039411:C:G	RNU6-2
chr19:1039324:C:G	chr19:1039411:C:G	RNU6-2
chr19:1039324:C:G	chr19:1039411:C:G	RNU6-2
chr19:1039324:C:G	chr19:1039411:C:G	ABCA7
chr19:1039324:C:G	chr19:1039411:C:G	RNU6-2
chr19:1039324:C:G	chr19:1039411:C:G	REEP6
chr19:1039324:C:G	chr19:1039411:C:G	GRIN3B
chr19:1039324:C:G	chr19:1039411:C:G	RNU6-2
chr19:1039324:C:G	chr19:1039411:C:G	RNU6-2
chr19:1039324:C:G	chr19:1039411:C:G	RNU6-2
chr19:1039324:C:G	chr19:1039411:C:G	ABCA7
chr19:1039324:C:G	chr19:1039411:C:G	RNU6-2
chr19:1039324:C:G	chr19:1039411:C:G	REEP6
chr19:1039324:C:G	chr19:1039411:C:G	GRIN3B
chr19:1039324:C:G	chr19:1039411:C:G	RNU6-2
chr19:1039324:C:G	chr19:1039411:C:G	RNU6-2
chr19:1039324:C:G	chr19:1039411:C:G	RNU6-2
chr19:1039445:C:T	chr19:1039627:C:T	WDR18
chr19:1039445:C:T	chr19:1039627:C:T	CTB-25B13.5
chr19:1039445:C:T	chr19:1039627:C:T	GRIN3B
chr19:1039445:C:T	chr19:1039627:C:T	WDR18
chr19:1039445:C:T	chr19:1039627:C:T	GRIN3B
chr19:1039445:C:T	chr19:1039627:C:T	RNU6-2
chr19:1039445:C:T	chr19:1039627:C:T	WDR18
chr19:1039445:C:T	chr19:1039627:C:T	WDR18
chr19:1039445:C:T	chr19:1039627:C:T	WDR18
chr19:1039445:C:T	chr19:1039627:C:T	CTB-25B13.5
chr19:1039445:C:T	chr19:1039627:C:T	GRIN3B
chr19:1039445:C:T	chr19:1039627:C:T	WDR18
chr19:1039445:C:T	chr19:1039627:C:T	GRIN3B
chr19:1039445:C:T	chr19:1039627:C:T	RNU6-2
chr19:1039445:C:T	chr19:1039627:C:T	WDR18
chr19:1039445:C:T	chr19:1039627:C:T	WDR18
chr19:1039510:C:A	chr19:1043325:C:G	ABCA7
chr19:1039510:C:A	chr19:1043325:C:G	RNU6-2
chr19:1039510:C:A	chr19:1043325:C:G	FAM174C
chr19:1039627:C:T	chr19:1039627:C:T	WDR18
chr19:1039627:C:T	chr19:1039627:C:T	CNN2
chr19:1039627:C:T	chr19:1039627:C:T	WDR18
chr19:1039627:C:T	chr19:1039627:C:T	WDR18
chr19:1042810:A:G	chr19:1043865:G:C	ABCA7
chr19:1042810:A:G	chr19:1043865:G:C	GRIN3B
chr19:1042810:A:G	chr19:1043865:G:C	ABCA7
chr19:1042810:A:G	chr19:1043865:G:C	MBD3
chr19:1042810:A:G	chr19:1043865:G:C	GRIN3B
chr19:1042810:A:G	chr19:1043865:G:C	ARHGAP45
chr19:1042810:A:G	chr19:1043865:G:C	GRIN3B
chr19:1042810:A:G	chr19:1043865:G:C	GRIN3B
chr19:1042810:A:G	chr19:1043865:G:C	GRIN3B
chr19:1042810:A:G	chr19:1043865:G:C	ABCA7
chr19:1042810:A:G	chr19:1043865:G:C	GRIN3B
chr19:1042810:A:G	chr19:1043865:G:C	MBD3
chr19:1042810:A:G	chr19:1043865:G:C	GRIN3B
chr19:1042810:A:G	chr19:1043865:G:C	ARHGAP45
chr19:1042810:A:G	chr19:1043865:G:C	GRIN3B
chr19:1042810:A:G	chr19:1043865:G:C	GRIN3B
chr19:1042810:A:G	chr19:1043865:G:C	GRIN3B
chr19:1042810:A:G	chr19:1043865:G:C	ABCA7
chr19:1042810:A:G	chr19:1043865:G:C	ABCA7
chr19:1042810:A:G	chr19:1043865:G:C	MBD3
chr19:1042810:A:G	chr19:1043865:G:C	ABCA7
chr19:1043325:C:G	chr19:1043325:C:G	WDR18
chr19:1043325:C:G	chr19:1043325:C:G	GAMT
chr19:1043325:C:G	chr19:1043325:C:G	KISS1R
chr19:1043639:C:T	chr19:1043639:C:T	GRIN3B
chr19:1043639:C:T	chr19:1043639:C:T	GRIN3B
chr19:1043639:C:T	chr19:1043639:C:T	RNU6-2
chr19:1043639:C:T	chr19:1043639:C:T	RNU6-2
chr19:1046521:T:G	chr19:1046521:T:G	CBARP
chr19:1046521:T:G	chr19:1046521:T:G	ARHGAP45
chr19:1046521:T:G	chr19:1046521:T:G	ARHGAP45
chr19:1046521:T:G	chr19:1046521:T:G	RNU6-2
chr19:1056493:G:C	chr19:1056493:G:C	GZMM
chr19:1056493:G:C	chr19:1056493:G:C	POLR2E
chr19:1056493:G:C	chr19:1056493:G:C	ABCA7
chr19:1056493:G:C	chr19:1056493:G:C	POLR2E
chr19:1056493:G:C	chr19:1056493:G:C	ARHGAP45
chr19:1056493:G:C	chr19:1056493:G:C	ABCA7
chr19:1056493:G:C	chr19:1056493:G:C	POLR2E
chr19:1056493:G:C	chr19:1056493:G:C	POLR2E
chr19:1056493:G:C	chr19:1056493:G:C	POLR2E
chr19:1056493:G:C	chr19:1056493:G:C	POLR2E
chr19:1056493:G:C	chr19:1056493:G:C	ABCA7
chr19:1056493:G:C	chr19:1056493:G:C	POLR2E
chr19:1056493:G:C	chr19:1056493:G:C	GRIN3B
chr19:1056493:G:C	chr19:1056493:G:C	ABCA7
chr19:1056493:G:C	chr19:1056493:G:C	POLR2E
chr19:1056493:G:C	chr19:1056493:G:C	ABCA7
chr19:1080190:G:C	chr19:1080190:G:C	POLR2E
chr19:1080190:G:C	chr19:1080190:G:C	TMEM259
chr19:1080190:G:C	chr19:1080190:G:C	GPX4
chr19:1080190:G:C	chr19:1080190:G:C	TMEM259
chr19:1080190:G:C	chr19:1080190:G:C	TMEM259
chr19:1080190:G:C	chr19:1080190:G:C	POLR2E
chr19:1080190:G:C	chr19:1080190:G:C	TMEM259
chr19:1080190:G:C	chr19:1080190:G:C	POLR2E
chr19:1080190:G:C	chr19:1080190:G:C	TMEM259
chr19:1080190:G:C	chr19:1080190:G:C	POLR2E
chr19:1080190:G:C	chr19:1080190:G:C	TMEM259
chr19:1080190:G:C	chr19:1080190:G:C	TMEM259
chr19:1080190:G:C	chr19:1080190:G:C	TMEM259
chr19:1085057:G:A	chr19:1085456:T:C	GRIN3B
chr19:1085456:T:C	chr19:1085456:T:C	TMEM259
chr19:1088319:C:T	chr19:1085456:T:C	TMEM259
chr19:1088319:C:T	chr19:1085456:T:C	TMEM259
chr19:1088319:C:T	chr19:1085456:T:C	TMEM259
chr19:1092505:C:T	chr19:1092505:C:T	ARHGAP45
chr19:1092505:C:T	chr19:1092505:C:T	CFD
chr19:1092505:C:T	chr19:1092505:C:T	CTB-31O20.2
chr19:1812683:A:G	chr19:1829830:G:A	LMNB2
chr19:1833339:G:T	chr19:1829830:G:A	ATP8B3
chr19:1854152:G:C	chr19:1829830:G:A	SCAMP4
chr19:1854152:G:C	chr19:1829830:G:A	KLF16
chr19:1854152:G:C	chr19:1829830:G:A	AC006538.1
chr19:1856555:C:G	chr19:1829830:G:A	REXO1
chr19:44388844:C:T	chr19:44388844:C:T	PVR
chr19:44562369:C:T	chr19:44562369:C:T	ZNF235
chr19:44562369:C:T	chr19:44562369:C:T	ZNF180
chr19:44562369:C:T	chr19:44562369:C:T	ZNF235
chr19:44562369:C:T	chr19:44562369:C:T	ZNF180
chr19:44567824:T:G	chr19:44577250:A:G	CEACAM16-AS1
chr19:44567824:T:G	chr19:44577250:A:G	CEACAM16-AS1
chr19:44567824:T:G	chr19:44577250:A:G	CEACAM16-AS1
chr19:44567824:T:G	chr19:44577250:A:G	PVR
chr19:44567824:T:G	chr19:44577250:A:G	CEACAM16-AS1
chr19:44567824:T:G	chr19:44577250:A:G	RTN2
chr19:44567824:T:G	chr19:44577250:A:G	TOMM40
chr19:44567824:T:G	chr19:44577250:A:G	CEACAM16-AS1
chr19:44576817:G:C	chr19:44577250:A:G	ZNF180
chr19:44576817:G:C	chr19:44577250:A:G	CEACAM19
chr19:44577250:A:G	chr19:44577250:A:G	TOMM40
chr19:44577250:A:G	chr19:44577250:A:G	PPP1R37
chr19:44577250:A:G	chr19:44577250:A:G	TOMM40
chr19:44577250:A:G	chr19:44577250:A:G	TOMM40
chr19:44577250:A:G	chr19:44577250:A:G	CEACAM16-AS1
chr19:44577250:A:G	chr19:44577250:A:G	CEACAM16-AS1
chr19:44577250:A:G	chr19:44577250:A:G	PVR
chr19:44577250:A:G	chr19:44577250:A:G	CEACAM16-AS1
chr19:44577250:A:G	chr19:44577250:A:G	PVR
chr19:44577250:A:G	chr19:44577250:A:G	PPP1R37
chr19:44577250:A:G	chr19:44577250:A:G	CEACAM16-AS1
chr19:44577250:A:G	chr19:44577250:A:G	RTN2
chr19:44577250:A:G	chr19:44577250:A:G	TOMM40
chr19:44631846:C:T	chr19:44633083:T:C	CLPTM1
chr19:44631846:C:T	chr19:44633083:T:C	CLPTM1
chr19:44631846:C:T	chr19:44633083:T:C	CLPTM1
chr19:44646342:T:C	chr19:44646342:T:C	CEACAM19
chr19:44646342:T:C	chr19:44646342:T:C	CEACAM19
chr19:44646342:T:C	chr19:44646342:T:C	CEACAM19
chr19:44646342:T:C	chr19:44646342:T:C	CEACAM19
chr19:44646342:T:C	chr19:44646342:T:C	CEACAM16-AS1
chr19:44646342:T:C	chr19:44646342:T:C	CEACAM19
chr19:44646342:T:C	chr19:44646342:T:C	CEACAM16-AS1
chr19:44646342:T:C	chr19:44646342:T:C	CEACAM19
chr19:44646342:T:C	chr19:44646342:T:C	CEACAM16-AS1
chr19:44646342:T:C	chr19:44646342:T:C	PVR
chr19:44646342:T:C	chr19:44646342:T:C	CEACAM19
chr19:44646342:T:C	chr19:44646342:T:C	CEACAM16-AS1
chr19:44646342:T:C	chr19:44646342:T:C	PVR
chr19:44646342:T:C	chr19:44646342:T:C	CEACAM19
chr19:44646342:T:C	chr19:44646342:T:C	CEACAM16-AS1
chr19:44646342:T:C	chr19:44646342:T:C	CEACAM19
chr19:44646342:T:C	chr19:44646342:T:C	CEACAM16-AS1
chr19:44646342:T:C	chr19:44646342:T:C	CEACAM19
chr19:44646342:T:C	chr19:44646342:T:C	APOE
chr19:44646342:T:C	chr19:44646342:T:C	CEACAM19
chr19:44646342:T:C	chr19:44646342:T:C	CEACAM16-AS1
chr19:44646342:T:C	chr19:44646342:T:C	PVR
chr19:44646342:T:C	chr19:44646342:T:C	CEACAM19
chr19:44646342:T:C	chr19:44646342:T:C	CEACAM16-AS1
chr19:44646342:T:C	chr19:44646342:T:C	CEACAM19
chr19:44646342:T:C	chr19:44646342:T:C	PVR
chr19:44646342:T:C	chr19:44646342:T:C	CEACAM19
chr19:44646342:T:C	chr19:44646342:T:C	CEACAM19
chr19:44646342:T:C	chr19:44646342:T:C	CEACAM19
chr19:44646342:T:C	chr19:44646342:T:C	CEACAM19
chr19:44646342:T:C	chr19:44646342:T:C	PVR
chr19:44646342:T:C	chr19:44646342:T:C	CEACAM19
chr19:44646342:T:C	chr19:44646342:T:C	CEACAM19
chr19:44646342:T:C	chr19:44646342:T:C	CEACAM19
chr19:44646342:T:C	chr19:44646342:T:C	CEACAM19
chr19:44646342:T:C	chr19:44646342:T:C	CEACAM19
chr19:44646342:T:C	chr19:44646342:T:C	CEACAM19
chr19:44646342:T:C	chr19:44646342:T:C	CEACAM19
chr19:44646342:T:C	chr19:44646342:T:C	CEACAM16-AS1
chr19:44646342:T:C	chr19:44646342:T:C	CEACAM19
chr19:44646342:T:C	chr19:44646342:T:C	CEACAM16-AS1
chr19:44646342:T:C	chr19:44646342:T:C	CEACAM19
chr19:44646342:T:C	chr19:44646342:T:C	CEACAM16-AS1
chr19:44646342:T:C	chr19:44646342:T:C	CEACAM19
chr19:44646342:T:C	chr19:44646342:T:C	CEACAM16-AS1
chr19:44646342:T:C	chr19:44646342:T:C	CEACAM19
chr19:44646342:T:C	chr19:44646342:T:C	CEACAM16-AS1
chr19:44646342:T:C	chr19:44646342:T:C	CEACAM19
chr19:44646342:T:C	chr19:44646342:T:C	CEACAM16-AS1
chr19:44646342:T:C	chr19:44646342:T:C	CEACAM19
chr19:44646342:T:C	chr19:44646342:T:C	APOE
chr19:44646342:T:C	chr19:44646342:T:C	CEACAM19
chr19:44646342:T:C	chr19:44646342:T:C	CEACAM16-AS1
chr19:44646342:T:C	chr19:44646342:T:C	PVR
chr19:44646342:T:C	chr19:44646342:T:C	CEACAM19
chr19:44646342:T:C	chr19:44646342:T:C	CEACAM16-AS1
chr19:44646342:T:C	chr19:44646342:T:C	CEACAM19
chr19:44646342:T:C	chr19:44646342:T:C	CEACAM19
chr19:44646342:T:C	chr19:44646342:T:C	CEACAM19
chr19:44646342:T:C	chr19:44646342:T:C	CEACAM19
chr19:44646342:T:C	chr19:44646342:T:C	CEACAM19
chr19:44646342:T:C	chr19:44646342:T:C	CEACAM19
chr19:44646342:T:C	chr19:44646342:T:C	CEACAM19
chr19:44646342:T:C	chr19:44646342:T:C	CEACAM19
chr19:44646342:T:C	chr19:44646342:T:C	CEACAM19
chr19:44646342:T:C	chr19:44646342:T:C	CEACAM19
chr19:44646342:T:C	chr19:44646342:T:C	CEACAM16-AS1
chr19:44646342:T:C	chr19:44646342:T:C	CEACAM19
chr19:44646342:T:C	chr19:44646342:T:C	CEACAM16-AS1
chr19:44646342:T:C	chr19:44646342:T:C	CEACAM19
chr19:44646342:T:C	chr19:44646342:T:C	CEACAM19
chr19:44646342:T:C	chr19:44646342:T:C	CEACAM16-AS1
chr19:44646342:T:C	chr19:44646342:T:C	CEACAM16-AS1
chr19:44646342:T:C	chr19:44646342:T:C	CEACAM19
chr19:44646342:T:C	chr19:44646342:T:C	CEACAM16-AS1
chr19:44646342:T:C	chr19:44646342:T:C	CEACAM19
chr19:44646342:T:C	chr19:44646342:T:C	APOE
chr19:44646342:T:C	chr19:44646342:T:C	CEACAM19
chr19:44646342:T:C	chr19:44646342:T:C	CEACAM16-AS1
chr19:44646342:T:C	chr19:44646342:T:C	PVR
chr19:44646342:T:C	chr19:44646342:T:C	CEACAM19
chr19:44646342:T:C	chr19:44646342:T:C	CEACAM16-AS1
chr19:44646342:T:C	chr19:44646342:T:C	CEACAM19
chr19:44646342:T:C	chr19:44646342:T:C	PVR
chr19:44646342:T:C	chr19:44646342:T:C	CEACAM19
chr19:44657628:T:C-added_back_top_variant	chr19:44657628:T:C-added_back_top_variant	PPP1R13L
chr19:44657628:T:C-added_back_top_variant	chr19:44657628:T:C-added_back_top_variant	PVR
chr19:44657628:T:C-added_back_top_variant	chr19:44657628:T:C-added_back_top_variant	AC092066.1
chr19:44657628:T:C-added_back_top_variant	chr19:44657628:T:C-added_back_top_variant	ZNF229
chr19:44657628:T:C-added_back_top_variant	chr19:44657628:T:C-added_back_top_variant	AC092066.1
chr19:44657628:T:C-added_back_top_variant	chr19:44657628:T:C-added_back_top_variant	PVR
chr19:44657628:T:C-added_back_top_variant	chr19:44657628:T:C-added_back_top_variant	AC092066.1
chr19:44657628:T:C-added_back_top_variant	chr19:44657628:T:C-added_back_top_variant	ZNF229
chr19:44657628:T:C-added_back_top_variant	chr19:44657628:T:C-added_back_top_variant	AC092066.1
chr19:44657628:T:C-added_back_top_variant	chr19:44657628:T:C-added_back_top_variant	PVR
chr19:44657628:T:C-added_back_top_variant	chr19:44657628:T:C-added_back_top_variant	AC092066.1
chr19:44657628:T:C-added_back_top_variant	chr19:44657628:T:C-added_back_top_variant	PPP1R13L
chr19:44657628:T:C-added_back_top_variant	chr19:44657628:T:C-added_back_top_variant	AC092066.1
chr19:44657628:T:C-added_back_top_variant	chr19:44657628:T:C-added_back_top_variant	AC092066.1
chr19:44657628:T:C-added_back_top_variant	chr19:44657628:T:C-added_back_top_variant	PVR
chr19:44657628:T:C-added_back_top_variant	chr19:44657628:T:C-added_back_top_variant	AC092066.1
chr19:44657628:T:C-added_back_top_variant	chr19:44657628:T:C-added_back_top_variant	ZNF229
chr19:44657628:T:C-added_back_top_variant	chr19:44657628:T:C-added_back_top_variant	AC092066.1
chr19:44657628:T:C-added_back_top_variant	chr19:44657628:T:C-added_back_top_variant	PVR
chr19:44657628:T:C-added_back_top_variant	chr19:44657628:T:C-added_back_top_variant	AC092066.1
chr19:44657628:T:C-added_back_top_variant	chr19:44657628:T:C-added_back_top_variant	PPP1R13L
chr19:44657628:T:C-added_back_top_variant	chr19:44657628:T:C-added_back_top_variant	AC092066.1
chr19:44657628:T:C-added_back_top_variant	chr19:44657628:T:C-added_back_top_variant	ZNF229
chr19:44657628:T:C-added_back_top_variant	chr19:44657628:T:C-added_back_top_variant	AC092066.1
chr19:44657628:T:C-added_back_top_variant	chr19:44657628:T:C-added_back_top_variant	PVR
chr19:44657628:T:C-added_back_top_variant	chr19:44657628:T:C-added_back_top_variant	AC092066.1
chr19:44685157:G:C	chr19:44685157:G:C	CTC-512J12.7
chr19:44685157:G:C	chr19:44685157:G:C	APOC2
chr19:44685157:G:C	chr19:44685157:G:C	CTC-512J12.7
chr19:44685157:G:C	chr19:44685157:G:C	CTC-512J12.7
chr19:44685157:G:C	chr19:44685157:G:C	PVR
chr19:44685157:G:C	chr19:44685157:G:C	CTC-512J12.7
chr19:44685157:G:C	chr19:44685157:G:C	APOC2
chr19:44685157:G:C	chr19:44685157:G:C	CEACAM19
chr19:44697256:G:A	chr19:44697256:G:A	CEACAM19
chr19:44697256:G:A	chr19:44697256:G:A	CEACAM16-AS1
chr19:44697256:G:A	chr19:44697256:G:A	CEACAM19
chr19:44698782:C:T	chr19:44698782:C:T	VASP
chr19:44701052:C:A	chr19:44701052:C:A	GIPR
chr19:44701052:C:A	chr19:44701052:C:A	CEACAM16-AS1
chr19:44701052:C:A	chr19:44701052:C:A	AC092066.1
chr19:44701052:C:A	chr19:44701052:C:A	CEACAM16-AS1
chr19:44701052:C:A	chr19:44701052:C:A	OPA3
chr19:44701052:C:A	chr19:44701052:C:A	CEACAM16-AS1
chr19:44701052:C:A	chr19:44701052:C:A	CEACAM16-AS1
chr19:44701052:C:A	chr19:44701052:C:A	GIPR
chr19:44701052:C:A	chr19:44701052:C:A	VASP
chr19:44714515:C:A	chr19:44714515:C:A	PPP1R13L
chr19:44714515:C:A	chr19:44714515:C:A	PPP1R13L
chr19:44714520:C:G	chr19:44714515:C:A	CEACAM19
chr19:44714520:C:G	chr19:44714515:C:A	CEACAM19
chr19:44714520:C:G	chr19:44714515:C:A	GIPR
chr19:44714520:C:G	chr19:44714515:C:A	PPP1R37
chr19:44714520:C:G	chr19:44714515:C:A	CEACAM19
chr19:44714520:C:G	chr19:44714515:C:A	CEACAM16-AS1
chr19:44714520:C:G	chr19:44714515:C:A	CEACAM16-AS1
chr19:44714520:C:G	chr19:44714515:C:A	CEACAM19
chr19:44714520:C:G	chr19:44714515:C:A	CEACAM19
chr19:44714520:C:G	chr19:44714515:C:A	CEACAM16-AS1
chr19:44714520:C:G	chr19:44714515:C:A	GIPR
chr19:44714520:C:G	chr19:44714515:C:A	CEACAM16-AS1
chr19:44714520:C:G	chr19:44714515:C:A	PPP1R37
chr19:44714520:C:G	chr19:44714515:C:A	CEACAM19
chr19:44714520:C:G	chr19:44714515:C:A	CEACAM16-AS1
chr19:44716193:A:T	chr19:44714515:C:A	CEACAM16-AS1
chr19:44716193:A:T	chr19:44714515:C:A	CEACAM16-AS1
chr19:44716193:A:T	chr19:44714515:C:A	CEACAM19
chr19:44716193:A:T	chr19:44714515:C:A	CEACAM19
chr19:44716193:A:T	chr19:44714515:C:A	CEACAM19
chr19:44716193:A:T	chr19:44714515:C:A	GIPR
chr19:44716193:A:T	chr19:44714515:C:A	CEACAM16-AS1
chr19:44716193:A:T	chr19:44714515:C:A	CEACAM16-AS1
chr19:44716193:A:T	chr19:44714515:C:A	CEACAM16-AS1
chr19:44716193:A:T	chr19:44714515:C:A	CEACAM16-AS1
chr19:44716193:A:T	chr19:44714515:C:A	CEACAM19
chr19:44716193:A:T	chr19:44714515:C:A	CEACAM19
chr19:44716193:A:T	chr19:44714515:C:A	CEACAM16-AS1
chr19:44716193:A:T	chr19:44714515:C:A	CEACAM19
chr19:44716193:A:T	chr19:44714515:C:A	CEACAM16-AS1
chr19:44716193:A:T	chr19:44714515:C:A	CEACAM16-AS1
chr19:44716193:A:T	chr19:44714515:C:A	CEACAM16-AS1
chr19:44716193:A:T	chr19:44714515:C:A	GIPR
chr19:44716193:A:T	chr19:44714515:C:A	CEACAM16-AS1
chr19:44717621:T:C	chr19:44713381:A:G	AC092066.1
chr19:44717621:T:C	chr19:44713381:A:G	AC092066.1
chr19:44717621:T:C	chr19:44713381:A:G	AC092066.1
chr19:44717621:T:C	chr19:44713381:A:G	AC092066.1
chr19:44717621:T:C	chr19:44713381:A:G	AC092066.1
chr19:44718495:T:C	chr19:44714515:C:A	CEACAM16-AS1
chr19:44718495:T:C	chr19:44714515:C:A	CEACAM16-AS1
chr19:44718495:T:C	chr19:44714515:C:A	CEACAM16-AS1
chr19:44718495:T:C	chr19:44714515:C:A	CEACAM16-AS1
chr19:44718495:T:C	chr19:44714515:C:A	CEACAM16-AS1
chr19:44718495:T:C	chr19:44714515:C:A	CEACAM16-AS1
chr19:44718495:T:C	chr19:44714515:C:A	CEACAM16-AS1
chr19:44718495:T:C	chr19:44714515:C:A	CEACAM16-AS1
chr19:44718495:T:C	chr19:44714515:C:A	CEACAM16-AS1
chr19:44718495:T:C	chr19:44714515:C:A	CEACAM16-AS1
chr19:44722709:C:G	chr19:44730076:A:G	PPP1R37
chr19:44722709:C:G	chr19:44730076:A:G	ZNF223
chr19:44722709:C:G	chr19:44730076:A:G	CEACAM16-AS1
chr19:44722709:C:G	chr19:44730076:A:G	PPP1R37
chr19:44722709:C:G	chr19:44730076:A:G	ZNF223
chr19:44722709:C:G	chr19:44730076:A:G	CEACAM16-AS1
chr19:44722709:C:G	chr19:44730076:A:G	CEACAM16-AS1
chr19:44722709:C:G	chr19:44730076:A:G	CEACAM16-AS1
chr19:44722709:C:G	chr19:44730076:A:G	CEACAM16-AS1
chr19:44722709:C:G	chr19:44730076:A:G	CEACAM16-AS1
chr19:44722709:C:G	chr19:44730076:A:G	CEACAM16-AS1
chr19:44722709:C:G	chr19:44730076:A:G	CEACAM16-AS1
chr19:44722709:C:G	chr19:44730076:A:G	CEACAM16-AS1
chr19:44722709:C:G	chr19:44730076:A:G	CEACAM16-AS1
chr19:44722709:C:G	chr19:44730076:A:G	CEACAM16-AS1
chr19:44722709:C:G	chr19:44730076:A:G	CEACAM16-AS1
chr19:44722709:C:G	chr19:44730076:A:G	CEACAM16-AS1
chr19:44722709:C:G	chr19:44730076:A:G	CEACAM16-AS1
chr19:44730076:A:G	chr19:44730076:A:G	APOE
chr19:44730076:A:G	chr19:44730076:A:G	CEACAM16-AS1
chr19:44730076:A:G	chr19:44730076:A:G	CEACAM16-AS1
chr19:44730076:A:G	chr19:44730076:A:G	CEACAM16-AS1
chr19:44730076:A:G	chr19:44730076:A:G	APOE
chr19:44730076:A:G	chr19:44730076:A:G	CEACAM19
chr19:44730076:A:G	chr19:44730076:A:G	CEACAM16-AS1
chr19:44730076:A:G	chr19:44730076:A:G	PPP1R13L
chr19:44730076:A:G	chr19:44730076:A:G	CEACAM16-AS1
chr19:44730076:A:G	chr19:44730076:A:G	CEACAM16-AS1
chr19:44730076:A:G	chr19:44730076:A:G	CEACAM16-AS1
chr19:44730076:A:G	chr19:44730076:A:G	CEACAM16-AS1
chr19:44730076:A:G	chr19:44730076:A:G	CEACAM16-AS1
chr19:44730076:A:G	chr19:44730076:A:G	APOE
chr19:44730076:A:G	chr19:44730076:A:G	APOE
chr19:44730076:A:G	chr19:44730076:A:G	APOE
chr19:44730076:A:G	chr19:44730076:A:G	PPP1R13L
chr19:44730076:A:G	chr19:44730076:A:G	APOE
chr19:44730076:A:G	chr19:44730076:A:G	CEACAM19
chr19:44730076:A:G	chr19:44730076:A:G	CEACAM16-AS1
chr19:44730076:A:G	chr19:44730076:A:G	APOE
chr19:44730076:A:G	chr19:44730076:A:G	CEACAM16-AS1
chr19:44730076:A:G	chr19:44730076:A:G	CEACAM16-AS1
chr19:44730076:A:G	chr19:44730076:A:G	CEACAM16-AS1
chr19:44730076:A:G	chr19:44730076:A:G	APOE
chr19:44730076:A:G	chr19:44730076:A:G	CEACAM19
chr19:44730076:A:G	chr19:44730076:A:G	CEACAM16-AS1
chr19:44730076:A:G	chr19:44730076:A:G	PPP1R13L
chr19:44730076:A:G	chr19:44730076:A:G	CEACAM16-AS1
chr19:44730076:A:G	chr19:44730076:A:G	CEACAM16-AS1
chr19:44730076:A:G	chr19:44730076:A:G	CEACAM16-AS1
chr19:44730076:A:G	chr19:44730076:A:G	CEACAM16-AS1
chr19:44730076:A:G	chr19:44730076:A:G	APOE
chr19:44730076:A:G	chr19:44730076:A:G	CEACAM16-AS1
chr19:44730076:A:G	chr19:44730076:A:G	CEACAM16-AS1
chr19:44730076:A:G	chr19:44730076:A:G	CEACAM16-AS1
chr19:44730076:A:G	chr19:44730076:A:G	APOE
chr19:44730076:A:G	chr19:44730076:A:G	CEACAM16-AS1
chr19:44730076:A:G	chr19:44730076:A:G	CEACAM19
chr19:44730076:A:G	chr19:44730076:A:G	CEACAM16-AS1
chr19:44730076:A:G	chr19:44730076:A:G	PPP1R13L
chr19:44730076:A:G	chr19:44730076:A:G	CEACAM16-AS1
chr19:44730076:A:G	chr19:44730076:A:G	CEACAM16-AS1
chr19:44730076:A:G	chr19:44730076:A:G	CEACAM16-AS1
chr19:44730076:A:G	chr19:44730076:A:G	CEACAM16-AS1
chr19:44730076:A:G	chr19:44730076:A:G	CEACAM16-AS1
chr19:44732866:G:T	chr19:44743884:G:C	NKPD1
chr19:44732866:G:T	chr19:44743884:G:C	NKPD1
chr19:44749847:T:A	chr19:44749847:T:A	VASP
chr19:44749847:T:A	chr19:44749847:T:A	EML2
chr19:44749847:T:A	chr19:44749847:T:A	VASP
chr19:44749847:T:A	chr19:44749847:T:A	EML2
chr19:44749847:T:A	chr19:44749847:T:A	VASP
chr19:44749847:T:A	chr19:44749847:T:A	EML2
chr19:44749847:T:A	chr19:44749847:T:A	VASP
chr19:44749847:T:A	chr19:44749847:T:A	CTC-204F22.1
chr19:44749847:T:A	chr19:44749847:T:A	VASP
chr19:44749847:T:A	chr19:44749847:T:A	CTC-204F22.1
chr19:44750234:C:T	chr19:44750234:C:T	ZNF224
chr19:44750234:C:T	chr19:44750234:C:T	ZNF224
chr19:44750234:C:T	chr19:44750234:C:T	ZNF224
chr19:44750234:C:T	chr19:44750234:C:T	ZNF224
chr19:44750234:C:T	chr19:44750234:C:T	ZNF224
chr19:44794116:T:A	chr19:44794116:T:A	PPP1R13L
chr19:44794116:T:A	chr19:44794116:T:A	PPP1R13L
chr19:44794116:T:A	chr19:44794116:T:A	PPP1R13L
chr19:44794671:A:G	chr19:44794671:A:G	CEACAM19
chr19:44794671:A:G	chr19:44794671:A:G	CEACAM19
chr19:44794671:A:G	chr19:44794671:A:G	ZNF296
chr19:44794671:A:G	chr19:44794671:A:G	CEACAM19
chr19:44794671:A:G	chr19:44794671:A:G	CEACAM19
chr19:44794671:A:G	chr19:44794671:A:G	KLC3
chr19:44794671:A:G	chr19:44794671:A:G	PVR
chr19:44794671:A:G	chr19:44794671:A:G	ZNF296
chr19:44794671:A:G	chr19:44794671:A:G	CEACAM19
chr19:44794671:A:G	chr19:44794671:A:G	CEACAM19
chr19:44794671:A:G	chr19:44794671:A:G	KLC3
chr19:44794671:A:G	chr19:44794671:A:G	PVR
chr19:44794671:A:G	chr19:44794671:A:G	ZNF296
chr19:44794671:A:G	chr19:44794671:A:G	ZNF296
chr19:44794671:A:G	chr19:44794671:A:G	CEACAM19
chr19:44794671:A:G	chr19:44794671:A:G	CEACAM19
chr19:44794671:A:G	chr19:44794671:A:G	KLC3
chr19:44794671:A:G	chr19:44794671:A:G	PVR
chr19:44794671:A:G	chr19:44794671:A:G	CEACAM19
chr19:44794671:A:G	chr19:44794671:A:G	ZNF296
chr19:44794671:A:G	chr19:44794671:A:G	CEACAM19
chr19:44794671:A:G	chr19:44794671:A:G	CEACAM19
chr19:44794671:A:G	chr19:44794671:A:G	KLC3
chr19:44794671:A:G	chr19:44794671:A:G	PVR
chr19:44794671:A:G	chr19:44794671:A:G	ZNF296
chr19:44794671:A:G	chr19:44794671:A:G	ZNF296
chr19:44794671:A:G	chr19:44794671:A:G	CEACAM19
chr19:44794671:A:G	chr19:44794671:A:G	CEACAM19
chr19:44794671:A:G	chr19:44794671:A:G	CEACAM16-AS1
chr19:44794671:A:G	chr19:44794671:A:G	KLC3
chr19:44794671:A:G	chr19:44794671:A:G	PVR
chr19:44795942:G:T	chr19:44799521:A:G	NECTIN2
chr19:44795942:G:T	chr19:44799521:A:G	NECTIN2
chr19:44799247:G:A	chr19:44748549:G:T	MARK4
chr19:44799247:G:A	chr19:44748549:G:T	MARK4
chr19:44799247:G:A	chr19:44748549:G:T	MARK4
chr19:44799247:G:A	chr19:44748549:G:T	MARK4
chr19:44799247:G:A	chr19:44748549:G:T	MARK4
chr19:44799247:G:A	chr19:44748549:G:T	MARK4
chr19:44799247:G:A	chr19:44748549:G:T	MARK4
chr19:44799247:G:A	chr19:44748549:G:T	MARK4
chr19:44799247:G:A	chr19:44748549:G:T	MARK4
chr19:44816374:G:A	chr19:44816374:G:A	DMPK
chr19:44816374:G:A	chr19:44816374:G:A	DMPK
chr19:44816374:G:A	chr19:44816374:G:A	DMPK
chr19:44816374:G:A	chr19:44816374:G:A	DMPK
chr19:44816374:G:A	chr19:44816374:G:A	DMPK
chr19:44816374:G:A	chr19:44816374:G:A	DMPK
chr19:44816374:G:A	chr19:44816374:G:A	DMPK
chr19:44816374:G:A	chr19:44816374:G:A	DMPK
chr19:44816374:G:A	chr19:44816374:G:A	DMPK
chr19:44816374:G:A	chr19:44816374:G:A	DMPK
chr19:44816374:G:A	chr19:44816374:G:A	DMPK
chr19:44816374:G:A	chr19:44816374:G:A	DMPK
chr19:44824202:T:C	chr19:44838502:C:G	BCAM
chr19:44824202:T:C	chr19:44838502:C:G	ERCC1
chr19:44824202:T:C	chr19:44838502:C:G	BCAM
chr19:44824202:T:C	chr19:44838502:C:G	ERCC1
chr19:44827846:A:G	chr19:44827846:A:G	APOE
chr19:44827846:A:G	chr19:44827846:A:G	PPP1R13L
chr19:44827846:A:G	chr19:44827846:A:G	CEACAM19
chr19:44827846:A:G	chr19:44827846:A:G	CEACAM16-AS1
chr19:44827846:A:G	chr19:44827846:A:G	NECTIN2
chr19:44827846:A:G	chr19:44827846:A:G	ERCC2
chr19:44827846:A:G	chr19:44827846:A:G	APOE
chr19:44827846:A:G	chr19:44827846:A:G	PPP1R13L
chr19:44832419:A:G	chr19:44832419:A:G	APOE
chr19:44832419:A:G	chr19:44832419:A:G	CEACAM19
chr19:44832419:A:G	chr19:44832419:A:G	APOE
chr19:44832419:A:G	chr19:44832419:A:G	APOE
chr19:44832419:A:G	chr19:44832419:A:G	CEACAM19
chr19:44832419:A:G	chr19:44832419:A:G	APOE
chr19:44832419:A:G	chr19:44832419:A:G	APOE
chr19:44832419:A:G	chr19:44832419:A:G	ZNF230-DT
chr19:44832419:A:G	chr19:44832419:A:G	CEACAM19
chr19:44832419:A:G	chr19:44832419:A:G	CEACAM16-AS1
chr19:44832419:A:G	chr19:44832419:A:G	APOE
chr19:44832419:A:G	chr19:44832419:A:G	CEACAM19
chr19:44832419:A:G	chr19:44832419:A:G	APOE
chr19:44832419:A:G	chr19:44832419:A:G	CEACAM19
chr19:44832419:A:G	chr19:44832419:A:G	CEACAM16-AS1
chr19:44832419:A:G	chr19:44832419:A:G	APOE
chr19:44832419:A:G	chr19:44832419:A:G	CEACAM19
chr19:44832419:A:G	chr19:44832419:A:G	APOE
chr19:44832419:A:G	chr19:44832419:A:G	APOE
chr19:44832419:A:G	chr19:44832419:A:G	ZNF230-DT
chr19:44832419:A:G	chr19:44832419:A:G	CEACAM19
chr19:44832419:A:G	chr19:44832419:A:G	CEACAM16-AS1
chr19:44832419:A:G	chr19:44832419:A:G	APOE
chr19:44833342:T:C	chr19:44840407:A:G	QPCTL
chr19:44838502:C:G	chr19:44838502:C:G	FOSB
chr19:44838502:C:G	chr19:44838502:C:G	FOSB
chr19:44838502:C:G	chr19:44838502:C:G	FOSB
chr19:44838502:C:G	chr19:44838502:C:G	FOSB
chr19:44838502:C:G	chr19:44838502:C:G	APOE
chr19:44840322:G:A	chr19:44840322:G:A	ERCC2
chr19:44842516:C:T	chr19:44840407:A:G	RP11-15A1.4
chr19:44846112:T:C	chr19:44850981:G:C	OPA3
chr19:44849230:A:T	chr19:44844654:C:A	CEACAM16-AS1
chr19:44849230:A:T	chr19:44844654:C:A	CEACAM16-AS1
chr19:44849230:A:T	chr19:44844654:C:A	PPP1R13L
chr19:44849230:A:T	chr19:44844654:C:A	ZNF285B
chr19:44849230:A:T	chr19:44844654:C:A	CEACAM16-AS1
chr19:44849230:A:T	chr19:44844654:C:A	PPP1R13L
chr19:44849230:A:T	chr19:44844654:C:A	ZNF285B
chr19:44849230:A:T	chr19:44844654:C:A	CEACAM16-AS1
chr19:44854978:C:T	chr19:44840407:A:G	ZNF112
chr19:44854978:C:T	chr19:44840407:A:G	PPP1R13L
chr19:44854978:C:T	chr19:44840407:A:G	ZNF112
chr19:44854978:C:T	chr19:44840407:A:G	PPP1R13L
chr19:44854978:C:T	chr19:44840407:A:G	PPP1R13L
chr19:44857316:G:A	chr19:44857316:G:A	AC092066.1
chr19:44858389:A:G	chr19:44858389:A:G	BCAM
chr19:44858389:A:G	chr19:44858389:A:G	CLPTM1
chr19:44858389:A:G	chr19:44858389:A:G	BCAM
chr19:44858389:A:G	chr19:44858389:A:G	CLPTM1
chr19:44858389:A:G	chr19:44858389:A:G	BCAM
chr19:44858389:A:G	chr19:44858389:A:G	CLPTM1
chr19:44858389:A:G	chr19:44858389:A:G	BCAM
chr19:44858389:A:G	chr19:44858389:A:G	CLPTM1
chr19:44858389:A:G	chr19:44858389:A:G	BCAM
chr19:44858389:A:G	chr19:44858389:A:G	CLPTM1
chr19:44858389:A:G	chr19:44858389:A:G	BCAM
chr19:44858389:A:G	chr19:44858389:A:G	CLPTM1
chr19:44858389:A:G	chr19:44858389:A:G	BCAM
chr19:44858389:A:G	chr19:44858389:A:G	CLPTM1
chr19:44858389:A:G	chr19:44858389:A:G	BCAM
chr19:44858389:A:G	chr19:44858389:A:G	CLPTM1
chr19:44858389:A:G	chr19:44858389:A:G	RELB
chr19:44858389:A:G	chr19:44858389:A:G	BCAM
chr19:44858389:A:G	chr19:44858389:A:G	CLPTM1
chr19:44858389:A:G	chr19:44858389:A:G	BCAM
chr19:44858389:A:G	chr19:44858389:A:G	CLPTM1
chr19:44858389:A:G	chr19:44858389:A:G	BCAM
chr19:44858389:A:G	chr19:44858389:A:G	CLPTM1
chr19:44858389:A:G	chr19:44858389:A:G	BCAM
chr19:44858389:A:G	chr19:44858389:A:G	CLPTM1
chr19:44858389:A:G	chr19:44858389:A:G	BCAM
chr19:44858389:A:G	chr19:44858389:A:G	CLPTM1
chr19:44858389:A:G	chr19:44858389:A:G	RELB
chr19:44858389:A:G	chr19:44858389:A:G	BCAM
chr19:44858389:A:G	chr19:44858389:A:G	CLPTM1
chr19:44858389:A:G	chr19:44858389:A:G	RELB
chr19:44860443:A:G	chr19:44860443:A:G	PVR
chr19:44860443:A:G	chr19:44860443:A:G	PVR
chr19:44860443:A:G	chr19:44860443:A:G	PVR
chr19:44860443:A:G	chr19:44860443:A:G	PVR
chr19:44860443:A:G	chr19:44860443:A:G	PVR
chr19:44860443:A:G	chr19:44860443:A:G	PVR
chr19:44860443:A:G	chr19:44860443:A:G	PVR
chr19:44860443:A:G	chr19:44860443:A:G	PVR
chr19:44860443:A:G	chr19:44860443:A:G	PVR
chr19:44864715:G:C	chr19:44874887:C:T	GIPR
chr19:44864715:G:C	chr19:44874887:C:T	GIPR
chr19:44864715:G:C	chr19:44874887:C:T	GIPR
chr19:44864715:G:C	chr19:44874887:C:T	GIPR
chr19:44867392:A:G	chr19:44864825:C:A	ZNF296
chr19:44867392:A:G	chr19:44864825:C:A	BLOC1S3
chr19:44867392:A:G	chr19:44864825:C:A	ZNF296
chr19:44867392:A:G	chr19:44864825:C:A	BLOC1S3
chr19:44867581:G:A	chr19:44860443:A:G	PVR
chr19:44867581:G:A	chr19:44860443:A:G	PVR
chr19:44875462:C:T	chr19:44876534:C:T	PVR
chr19:44875462:C:T	chr19:44876534:C:T	EML2
chr19:44875462:C:T	chr19:44876534:C:T	APOC1
chr19:44875462:C:T	chr19:44876534:C:T	PVR
chr19:44875462:C:T	chr19:44876534:C:T	APOC1
chr19:44875462:C:T	chr19:44876534:C:T	EML2
chr19:44875462:C:T	chr19:44876534:C:T	APOC1
chr19:44875462:C:T	chr19:44876534:C:T	PVR
chr19:44875462:C:T	chr19:44876534:C:T	APOC1
chr19:44875803:A:C	chr19:44875803:A:C	ZNF223
chr19:44875803:A:C	chr19:44875803:A:C	ZNF223
chr19:44876259:G:A	chr19:44874887:C:T	ZNF230
chr19:44876489:A:G	chr19:44876489:A:G	ZNF404
chr19:44876489:A:G	chr19:44876489:A:G	ZNF404
chr19:44876489:A:G	chr19:44876489:A:G	ZNF404
chr19:44876489:A:G	chr19:44876489:A:G	ZNF404
chr19:44883800:A:G	chr19:44883777:A:C	VASP
chr19:44883800:A:G	chr19:44883777:A:C	VASP
chr19:44886339:G:A	chr19:44883777:A:C	RELB
chr19:44886339:G:A	chr19:44883777:A:C	NECTIN2
chr19:44886339:G:A	chr19:44883777:A:C	RELB
chr19:44886339:G:A	chr19:44883777:A:C	NECTIN2
chr19:44890954:C:T	chr19:44890954:C:T	GIPR
chr19:44897490:T:A	chr19:44883777:A:C	TOMM40
chr19:44897490:T:A	chr19:44883777:A:C	TOMM40
chr19:44897490:T:A	chr19:44883777:A:C	TOMM40
chr19:44897490:T:A	chr19:44883777:A:C	TOMM40
chr19:44897490:T:A	chr19:44883777:A:C	TOMM40
chr19:44897490:T:A	chr19:44883777:A:C	TOMM40
chr19:44897490:T:A	chr19:44883777:A:C	TOMM40
chr19:44897490:T:A	chr19:44883777:A:C	TOMM40
chr19:44897490:T:A	chr19:44883777:A:C	TOMM40
chr19:44897490:T:A	chr19:44883777:A:C	TOMM40
chr19:44897490:T:A	chr19:44883777:A:C	TOMM40
chr19:44897490:T:A	chr19:44883777:A:C	TOMM40
chr19:44897490:T:A	chr19:44883777:A:C	TOMM40
chr19:44897490:T:A	chr19:44883777:A:C	TOMM40
chr19:44905371:T:C	chr19:44905371:T:C	AC092301.3
chr19:44905371:T:C	chr19:44905371:T:C	AC092301.3
chr19:44905371:T:C	chr19:44905371:T:C	AC092301.3
chr19:44910109:T:C	chr19:44890954:C:T	BCAM
chr19:44910109:T:C	chr19:44890954:C:T	KLC3
chr19:44910109:T:C	chr19:44890954:C:T	BCAM
chr19:44910109:T:C	chr19:44890954:C:T	KLC3
chr19:44910109:T:C	chr19:44890954:C:T	BCAM
chr19:44910109:T:C	chr19:44890954:C:T	KLC3
chr19:44912028:T:G	chr19:44919304:T:G	RTN2
chr19:44912028:T:G	chr19:44919304:T:G	RTN2
chr19:44928401:A:G	chr19:44928401:A:G	PPM1N
chr19:44928401:A:G	chr19:44928401:A:G	NECTIN2
chr19:44928401:A:G	chr19:44928401:A:G	APOC1
chr19:44928401:A:G	chr19:44928401:A:G	APOC4
chr19:44928401:A:G	chr19:44928401:A:G	PPM1N
chr19:44928401:A:G	chr19:44928401:A:G	NECTIN2
chr19:44928401:A:G	chr19:44928401:A:G	APOC1
chr19:44928401:A:G	chr19:44928401:A:G	APOC4
chr19:44928401:A:G	chr19:44928401:A:G	PPM1N
chr19:44928401:A:G	chr19:44928401:A:G	NECTIN2
chr19:44928401:A:G	chr19:44928401:A:G	APOC1
chr19:44928401:A:G	chr19:44928401:A:G	ZNF284
chr19:44928401:A:G	chr19:44928401:A:G	APOC1P1
chr19:44928401:A:G	chr19:44928401:A:G	APOC4
chr19:44928401:A:G	chr19:44928401:A:G	PPM1N
chr19:44928401:A:G	chr19:44928401:A:G	NECTIN2
chr19:44928401:A:G	chr19:44928401:A:G	APOC1
chr19:44928401:A:G	chr19:44928401:A:G	APOC4
chr19:44928401:A:G	chr19:44928401:A:G	PPM1N
chr19:44928401:A:G	chr19:44928401:A:G	NECTIN2
chr19:44928401:A:G	chr19:44928401:A:G	APOC1
chr19:44928401:A:G	chr19:44928401:A:G	ZNF284
chr19:44928401:A:G	chr19:44928401:A:G	APOC1P1
chr19:44928401:A:G	chr19:44928401:A:G	APOC4
chr19:44928401:A:G	chr19:44928401:A:G	PPM1N
chr19:44928401:A:G	chr19:44928401:A:G	NECTIN2
chr19:44928401:A:G	chr19:44928401:A:G	APOC1
chr19:44928401:A:G	chr19:44928401:A:G	APOC4
chr19:44928401:A:G	chr19:44928401:A:G	PPM1N
chr19:44928401:A:G	chr19:44928401:A:G	NECTIN2
chr19:44928401:A:G	chr19:44928401:A:G	APOC1
chr19:44928401:A:G	chr19:44928401:A:G	ZNF284
chr19:44928401:A:G	chr19:44928401:A:G	APOC1P1
chr19:44928401:A:G	chr19:44928401:A:G	APOC4
chr19:44928401:A:G	chr19:44928401:A:G	PPM1N
chr19:44928401:A:G	chr19:44928401:A:G	NECTIN2
chr19:44928401:A:G	chr19:44928401:A:G	APOC1
chr19:44928401:A:G	chr19:44928401:A:G	APOC4
chr19:44932987:T:C	chr19:44932959:A:G	ZNF284
chr19:44932987:T:C	chr19:44932959:A:G	SNRPD2
chr19:44932987:T:C	chr19:44932959:A:G	ZNF284
chr19:44932987:T:C	chr19:44932959:A:G	OPA3
chr19:44933400:G:A	chr19:44928196:G:A	RELB
chr19:44933400:G:A	chr19:44928196:G:A	RELB
chr19:44935386:A:G	chr19:44935386:A:G	NANOS2
chr19:44935386:A:G	chr19:44935386:A:G	AC092301.3
chr19:44935386:A:G	chr19:44935386:A:G	NANOS2
chr19:44935386:A:G	chr19:44935386:A:G	AC092301.3
chr19:44935386:A:G	chr19:44935386:A:G	MARK4
chr19:44935386:A:G	chr19:44935386:A:G	NECTIN2
chr19:44935386:A:G	chr19:44935386:A:G	NANOS2
chr19:44935386:A:G	chr19:44935386:A:G	ZNF227
chr19:44935386:A:G	chr19:44935386:A:G	AC092301.3
chr19:44935386:A:G	chr19:44935386:A:G	NANOS2
chr19:44935386:A:G	chr19:44935386:A:G	AC092301.3
chr19:44935386:A:G	chr19:44935386:A:G	MARK4
chr19:44935386:A:G	chr19:44935386:A:G	NECTIN2
chr19:44935386:A:G	chr19:44935386:A:G	NANOS2
chr19:44935386:A:G	chr19:44935386:A:G	ZNF227
chr19:44935386:A:G	chr19:44935386:A:G	AC092301.3
chr19:44935386:A:G	chr19:44935386:A:G	NANOS2
chr19:44935386:A:G	chr19:44935386:A:G	AC092301.3
chr19:44935386:A:G	chr19:44935386:A:G	NANOS2
chr19:44935386:A:G	chr19:44935386:A:G	AC092301.3
chr19:44937272:G:A-added_back_top_variant	chr19:44937272:G:A-added_back_top_variant	APOC4
chr19:44937272:G:A-added_back_top_variant	chr19:44937272:G:A-added_back_top_variant	APOC4
chr19:44937272:G:A-added_back_top_variant	chr19:44937272:G:A-added_back_top_variant	ZNF296
chr19:44937272:G:A-added_back_top_variant	chr19:44937272:G:A-added_back_top_variant	APOC4
chr19:44937272:G:A-added_back_top_variant	chr19:44937272:G:A-added_back_top_variant	APOC4
chr19:44937272:G:A-added_back_top_variant	chr19:44937272:G:A-added_back_top_variant	ZNF296
chr19:44937272:G:A-added_back_top_variant	chr19:44937272:G:A-added_back_top_variant	APOC4
chr19:44937272:G:A-added_back_top_variant	chr19:44937272:G:A-added_back_top_variant	APOC4
chr19:44937272:G:A-added_back_top_variant	chr19:44937272:G:A-added_back_top_variant	APOC2
chr19:44937272:G:A-added_back_top_variant	chr19:44937272:G:A-added_back_top_variant	APOC4
chr19:44939092:T:C	chr19:45001091:C:G	ZNF296
chr19:44939092:T:C	chr19:45001091:C:G	APOC2
chr19:44939092:T:C	chr19:45001091:C:G	APOC2
chr19:44939092:T:C	chr19:45001091:C:G	APOC4
chr19:44939092:T:C	chr19:45001091:C:G	ZNF296
chr19:44939092:T:C	chr19:45001091:C:G	APOC2
chr19:44939092:T:C	chr19:45001091:C:G	APOC2
chr19:44939092:T:C	chr19:45001091:C:G	APOC4
chr19:44940677:G:T	chr19:44940677:G:T	CLASRP
chr19:44940677:G:T	chr19:44940677:G:T	CLASRP
chr19:44940677:G:T	chr19:44940677:G:T	CLASRP
chr19:44941309:G:T	chr19:45001091:C:G	ZNF296
chr19:44941309:G:T	chr19:45001091:C:G	APOC2
chr19:44941309:G:T	chr19:45001091:C:G	APOC2
chr19:44941309:G:T	chr19:45001091:C:G	APOC4
chr19:44943014:C:T	chr19:45001091:C:G	ZNF296
chr19:44943014:C:T	chr19:45001091:C:G	APOC4
chr19:44943014:C:T	chr19:45001091:C:G	APOC2
chr19:44944779:T:C	chr19:44967087:C:T	ZNF230
chr19:44944779:T:C	chr19:44967087:C:T	CTB-129P6.11
chr19:44944779:T:C	chr19:44967087:C:T	ZNF230
chr19:44944779:T:C	chr19:44967087:C:T	CTB-129P6.11
chr19:44944779:T:C	chr19:44967087:C:T	ZNF230
chr19:44944779:T:C	chr19:44967087:C:T	CTB-129P6.11
chr19:44944779:T:C	chr19:44967087:C:T	ZNF230
chr19:44944779:T:C	chr19:44967087:C:T	CTB-129P6.11
chr19:44955209:A:G	chr19:44955209:A:G	BCAM
chr19:44963535:C:A	chr19:44974124:G:A	ZNF285
chr19:44963535:C:A	chr19:44974124:G:A	ZNF285
chr19:44963535:C:A	chr19:44974124:G:A	ZNF285
chr19:44963535:C:A	chr19:44974124:G:A	ZNF285
chr19:44963535:C:A	chr19:44974124:G:A	ZNF285
chr19:44963535:C:A	chr19:44974124:G:A	ZNF285
chr19:44963535:C:A	chr19:44974124:G:A	ZNF285
chr19:44963535:C:A	chr19:44974124:G:A	ZNF285
chr19:44963535:C:A	chr19:44974124:G:A	ZNF285
chr19:44963535:C:A	chr19:44974124:G:A	ZNF285
chr19:44963535:C:A	chr19:44974124:G:A	ZNF285
chr19:44963535:C:A	chr19:44974124:G:A	ZNF285
chr19:44963535:C:A	chr19:44974124:G:A	ZNF285
chr19:44967041:T:C	chr19:44967087:C:T	ZNF230
chr19:44967041:T:C	chr19:44967087:C:T	APOC2
chr19:44967041:T:C	chr19:44967087:C:T	ZNF230
chr19:44967041:T:C	chr19:44967087:C:T	APOC1
chr19:44967041:T:C	chr19:44967087:C:T	ZNF230
chr19:44967041:T:C	chr19:44967087:C:T	ZNF230
chr19:44967041:T:C	chr19:44967087:C:T	ZNF230
chr19:44967041:T:C	chr19:44967087:C:T	ZNF230
chr19:44967041:T:C	chr19:44967087:C:T	ZNF230
chr19:44980181:A:C	chr19:45001091:C:G	ZNF296
chr19:44980181:A:C	chr19:45001091:C:G	APOC2
chr19:44980181:A:C	chr19:45001091:C:G	APOC4
chr19:44992424:A:G	chr19:45001091:C:G	ZNF296
chr19:44992424:A:G	chr19:45001091:C:G	APOC2
chr19:44992424:A:G	chr19:45001091:C:G	APOC4
chr19:44992424:A:G	chr19:45001091:C:G	ZNF296
chr19:44992424:A:G	chr19:45001091:C:G	APOC4
chr19:44992424:A:G	chr19:45001091:C:G	ZNF296
chr19:44992424:A:G	chr19:45001091:C:G	APOC2
chr19:44992424:A:G	chr19:45001091:C:G	APOC4
chr19:44992424:A:G	chr19:45001091:C:G	APOC2
chr19:44992424:A:G	chr19:45001091:C:G	ZNF296
chr19:44992424:A:G	chr19:45001091:C:G	APOC2
chr19:44992424:A:G	chr19:45001091:C:G	APOC4
chr19:44992424:A:G	chr19:45001091:C:G	APOC2
chr19:44992424:A:G	chr19:45001091:C:G	ZNF296
chr19:44992424:A:G	chr19:45001091:C:G	APOC2
chr19:44992424:A:G	chr19:45001091:C:G	APOC2
chr19:44992424:A:G	chr19:45001091:C:G	APOC2
chr19:44992424:A:G	chr19:45001091:C:G	APOC4
chr19:44992424:A:G	chr19:45001091:C:G	ZNF296
chr19:44992424:A:G	chr19:45001091:C:G	APOC4
chr19:44992424:A:G	chr19:45001091:C:G	ZNF296
chr19:44992424:A:G	chr19:45001091:C:G	APOC2
chr19:44992424:A:G	chr19:45001091:C:G	APOC4
chr19:44992424:A:G	chr19:45001091:C:G	ZNF296
chr19:44992424:A:G	chr19:45001091:C:G	APOC2
chr19:44992424:A:G	chr19:45001091:C:G	APOC4
chr19:44992424:A:G	chr19:45001091:C:G	APOC2
chr19:44992424:A:G	chr19:45001091:C:G	ZNF296
chr19:44992424:A:G	chr19:45001091:C:G	APOC2
chr19:44992424:A:G	chr19:45001091:C:G	APOC2
chr19:44992424:A:G	chr19:45001091:C:G	APOC4
chr19:44992424:A:G	chr19:45001091:C:G	ZNF296
chr19:44992424:A:G	chr19:45001091:C:G	APOC2
chr19:44992424:A:G	chr19:45001091:C:G	APOC4
chr19:44993518:A:G	chr19:45001091:C:G	ZNF296
chr19:44993518:A:G	chr19:45001091:C:G	APOC4
chr19:44993518:A:G	chr19:45001091:C:G	APOC2
chr19:44993518:A:G	chr19:45001091:C:G	APOC1
chr19:44996130:T:C	chr19:45001091:C:G	APOC2
chr19:44997454:C:T	chr19:44974124:G:A	ZNF285
chr19:44997454:C:T	chr19:44974124:G:A	ZNF285
chr19:44997454:C:T	chr19:44974124:G:A	ZNF285
chr19:44997454:C:T	chr19:44974124:G:A	ZNF285
chr19:45011191:C:G	chr19:45012792:T:C	ZNF224
chr19:45011191:C:G	chr19:45012792:T:C	SYMPK
chr19:45011443:T:G	chr19:45010240:T:G	IRF2BP1
chr19:45011443:T:G	chr19:45010240:T:G	ZNF296
chr19:45011443:T:G	chr19:45010240:T:G	ERCC1
chr19:45011443:T:G	chr19:45010240:T:G	APOC2
chr19:45011443:T:G	chr19:45010240:T:G	APOC2
chr19:45011443:T:G	chr19:45010240:T:G	ERCC1
chr19:45011443:T:G	chr19:45010240:T:G	IRF2BP1
chr19:45011443:T:G	chr19:45010240:T:G	APOC2
chr19:45011443:T:G	chr19:45010240:T:G	APOC2
chr19:45013623:G:A	chr19:45019869:G:T	APOC2
chr19:45019474:C:T	chr19:45010240:T:G	ERCC1
chr19:45019474:C:T	chr19:45010240:T:G	APOC2
chr19:45019474:C:T	chr19:45010240:T:G	ERCC1
chr19:45019474:C:T	chr19:45010240:T:G	APOC2
chr19:45019474:C:T	chr19:45010240:T:G	APOC2
chr19:45019474:C:T	chr19:45010240:T:G	ERCC1
chr19:45019474:C:T	chr19:45010240:T:G	APOC2
chr19:45019474:C:T	chr19:45010240:T:G	APOC2
chr19:45019474:C:T	chr19:45010240:T:G	APOC2
chr19:45019474:C:T	chr19:45010240:T:G	APOC2
chr19:45019474:C:T	chr19:45010240:T:G	ERCC1
chr19:45019474:C:T	chr19:45010240:T:G	APOC2
chr19:45019474:C:T	chr19:45010240:T:G	APOC2
chr19:45019474:C:T	chr19:45010240:T:G	ERCC1
chr19:45019474:C:T	chr19:45010240:T:G	APOC2
chr19:45019474:C:T	chr19:45010240:T:G	APOC2
chr19:45020325:G:A	chr19:45020325:G:A	IRF2BP1
chr19:45020325:G:A	chr19:45020325:G:A	IRF2BP1
chr19:45021421:G:A	chr19:45021421:G:A	APOC2
chr19:45027093:C:T	chr19:45027093:C:T	DMPK
chr19:45027093:C:T	chr19:45027093:C:T	QPCTL
chr19:45027093:C:T	chr19:45027093:C:T	QPCTL
chr19:45027093:C:T	chr19:45027093:C:T	DMPK
chr19:45027093:C:T	chr19:45027093:C:T	QPCTL
chr19:45030783:C:T	chr19:45026449:G:A	GEMIN7
chr19:45030783:C:T	chr19:45026449:G:A	GEMIN7
chr19:45030783:C:T	chr19:45026449:G:A	ZNF224
chr19:45030783:C:T	chr19:45026449:G:A	GEMIN7
chr19:45030783:C:T	chr19:45026449:G:A	GEMIN7
chr19:45030783:C:T	chr19:45026449:G:A	ZNF224
chr19:45040529:C:T	chr19:45040529:C:T	TOMM40
chr19:45040529:C:T	chr19:45040529:C:T	TOMM40
chr19:45040529:C:T	chr19:45040529:C:T	TOMM40
chr19:45040529:C:T	chr19:45040529:C:T	TOMM40
chr19:45041093:T:C	chr19:45040529:C:T	RTN2
chr19:45041093:T:C	chr19:45040529:C:T	RTN2
chr19:45041093:T:C	chr19:45040529:C:T	GEMIN7
chr19:45077114:C:T	chr19:45077114:C:T	EML2
chr19:45077114:C:T	chr19:45077114:C:T	EML2
chr19:45077114:C:T	chr19:45077114:C:T	EML2
chr19:45077114:C:T	chr19:45077114:C:T	EML2
chr19:45077114:C:T	chr19:45077114:C:T	EML2
chr19:45077114:C:T	chr19:45077114:C:T	EML2
chr19:45077114:C:T	chr19:45077114:C:T	EML2
chr19:45102050:C:T	chr19:45102050:C:T	PPP1R37
chr19:45102050:C:T	chr19:45102050:C:T	PPP1R37
chr19:45102050:C:T	chr19:45102050:C:T	PPP1R37
chr19:45102050:C:T	chr19:45102050:C:T	PPP1R37
chr19:45102050:C:T	chr19:45102050:C:T	PPP1R37
chr19:45102050:C:T	chr19:45102050:C:T	PPP1R37
chr19:45102050:C:T	chr19:45102050:C:T	PPP1R37
chr19:45102050:C:T	chr19:45102050:C:T	PPP1R37
chr19:45102867:C:T	chr19:45132943:C:T	TRAPPC6A
chr19:45102867:C:T	chr19:45132943:C:T	ZNF296
chr19:45102867:C:T	chr19:45132943:C:T	OPA3
chr19:45102867:C:T	chr19:45132943:C:T	ERCC2
chr19:45102867:C:T	chr19:45132943:C:T	TRAPPC6A
chr19:45102867:C:T	chr19:45132943:C:T	ZNF296
chr19:45102867:C:T	chr19:45132943:C:T	OPA3
chr19:45102867:C:T	chr19:45132943:C:T	ERCC2
chr19:45102867:C:T	chr19:45132943:C:T	TRAPPC6A
chr19:45102867:C:T	chr19:45132943:C:T	ZNF296
chr19:45102867:C:T	chr19:45132943:C:T	OPA3
chr19:45102867:C:T	chr19:45132943:C:T	ERCC2
chr19:45105574:G:C	chr19:45125308:C:T	BLOC1S3
chr19:45105574:G:C	chr19:45125308:C:T	BLOC1S3
chr19:45105574:G:C	chr19:45125308:C:T	TRAPPC6A
chr19:45113724:G:A	chr19:45100704:G:T	GEMIN7
chr19:45125308:C:T	chr19:45125308:C:T	TRAPPC6A
chr19:45125308:C:T	chr19:45125308:C:T	DMPK
chr19:45125308:C:T	chr19:45125308:C:T	BLOC1S3
chr19:45125308:C:T	chr19:45125308:C:T	CLASRP
chr19:45125308:C:T	chr19:45125308:C:T	DMPK
chr19:45125308:C:T	chr19:45125308:C:T	BLOC1S3
chr19:45125308:C:T	chr19:45125308:C:T	DMPK
chr19:45125308:C:T	chr19:45125308:C:T	CLASRP
chr19:45125308:C:T	chr19:45125308:C:T	BLOC1S3
chr19:45125308:C:T	chr19:45125308:C:T	CLASRP
chr19:45125308:C:T	chr19:45125308:C:T	DMPK
chr19:45125308:C:T	chr19:45125308:C:T	BLOC1S3
chr19:45125308:C:T	chr19:45125308:C:T	DMPK
chr19:45125308:C:T	chr19:45125308:C:T	DMPK
chr19:45130428:G:A	chr19:45132943:C:T	ZNF296
chr19:45130428:G:A	chr19:45132943:C:T	ERCC2
chr19:45130428:G:A	chr19:45132943:C:T	ZNF296
chr19:45130428:G:A	chr19:45132943:C:T	ZNF296
chr19:45130428:G:A	chr19:45132943:C:T	ZNF296
chr19:45130428:G:A	chr19:45132943:C:T	ZNF296
chr19:45130428:G:A	chr19:45132943:C:T	ZNF296
chr19:45130428:G:A	chr19:45132943:C:T	ERCC2
chr19:45130428:G:A	chr19:45132943:C:T	ZNF296
chr19:45130428:G:A	chr19:45132943:C:T	ERCC2
chr19:45130428:G:A	chr19:45132943:C:T	ZNF296
chr19:45130428:G:A	chr19:45132943:C:T	ERCC2
chr19:45130428:G:A	chr19:45132943:C:T	ZNF296
chr19:45130428:G:A	chr19:45132943:C:T	ZNF296
chr19:45130428:G:A	chr19:45132943:C:T	ERCC2
chr19:45133061:C:A	chr19:45132943:C:T	TRAPPC6A
chr19:45133061:C:A	chr19:45132943:C:T	OPA3
chr19:45133061:C:A	chr19:45132943:C:T	OPA3
chr19:45133061:C:A	chr19:45132943:C:T	TRAPPC6A
chr19:45133061:C:A	chr19:45132943:C:T	OPA3
chr19:45133061:C:A	chr19:45132943:C:T	OPA3
chr19:45133061:C:A	chr19:45132943:C:T	OPA3
chr19:45133061:C:A	chr19:45132943:C:T	OPA3
chr19:45133061:C:A	chr19:45132943:C:T	TRAPPC6A
chr19:45133061:C:A	chr19:45132943:C:T	OPA3
chr19:45133061:C:A	chr19:45132943:C:T	TRAPPC6A
chr19:45133061:C:A	chr19:45132943:C:T	OPA3
chr19:45133061:C:A	chr19:45132943:C:T	TRAPPC6A
chr19:45133061:C:A	chr19:45132943:C:T	OPA3
chr19:45133061:C:A	chr19:45132943:C:T	OPA3
chr19:45133061:C:A	chr19:45132943:C:T	TRAPPC6A
chr19:45133061:C:A	chr19:45132943:C:T	OPA3
chr19:45186634:C:T	chr19:45186718:A:T	TRAPPC6A
chr19:45186634:C:T	chr19:45186718:A:T	TRAPPC6A
chr19:45186634:C:T	chr19:45186718:A:T	GEMIN7
chr19:45186634:C:T	chr19:45186718:A:T	GEMIN7
chr19:45186634:C:T	chr19:45186718:A:T	ZNF296
chr19:45186634:C:T	chr19:45186718:A:T	TRAPPC6A
chr19:45186634:C:T	chr19:45186718:A:T	ZNF296
chr19:45186634:C:T	chr19:45186718:A:T	TRAPPC6A
chr19:45186634:C:T	chr19:45186718:A:T	ZNF296
chr19:45186634:C:T	chr19:45186718:A:T	TRAPPC6A
chr19:45186634:C:T	chr19:45186718:A:T	ZNF296
chr19:45187287:C:T	chr19:45186718:A:T	TRAPPC6A
chr19:45187517:A:G	chr19:45186718:A:T	TRAPPC6A
chr19:45188312:C:T	chr19:45188312:C:T	TRAPPC6A
chr19:45196880:A:G	chr19:45198004:A:G	GEMIN7
chr19:45196880:A:G	chr19:45198004:A:G	GEMIN7
chr19:45196880:A:G	chr19:45198004:A:G	GEMIN7
chr19:45196880:A:G	chr19:45198004:A:G	ZNF235
chr19:45196880:A:G	chr19:45198004:A:G	GEMIN7
chr19:45196880:A:G	chr19:45198004:A:G	ZNF296
chr19:45197399:A:C	chr19:45197399:A:C	GEMIN7
chr19:45203435:A:G	chr19:45203435:A:G	ERCC1
chr19:45208252:A:G	chr19:45203435:A:G	KLC3
chr19:45210404:A:G	chr19:45210404:A:G	ERCC2
chr19:45210404:A:G	chr19:45210404:A:G	APOE
chr19:45212934:G:C	chr19:45212934:G:C	ZNF285B
chr19:45212934:G:C	chr19:45212934:G:C	ZNF285B
chr19:45213420:G:C	chr19:45213420:G:C	DMPK
chr19:45213420:G:C	chr19:45213420:G:C	DMPK
chr19:45213420:G:C	chr19:45213420:G:C	DMPK
chr19:45213420:G:C	chr19:45213420:G:C	NOVA2
chr19:45213420:G:C	chr19:45213420:G:C	DMPK
chr19:45213420:G:C	chr19:45213420:G:C	DMPK
chr19:45216532:C:T	chr19:45216532:C:T	IRF2BP1
chr19:45216532:C:T	chr19:45216532:C:T	IRF2BP1
chr19:45216532:C:T	chr19:45216532:C:T	IRF2BP1
chr19:45220448:C:T	chr19:45220448:C:T	GPR4
chr19:45220448:C:T	chr19:45220448:C:T	GPR4
chr19:45229581:T:C	chr19:45222481:A:G	QPCTL
chr19:45229581:T:C	chr19:45222481:A:G	QPCTL
chr19:45229956:C:T	chr19:45223587:C:G	CLASRP
chr19:45231493:A:G	chr19:45231175:T:C	KLC3
chr19:45231493:A:G	chr19:45231175:T:C	GPR4
chr19:45231493:A:G	chr19:45231175:T:C	PPP1R37
chr19:45231493:A:G	chr19:45231175:T:C	GEMIN7-AS1
chr19:45231493:A:G	chr19:45231175:T:C	ZNF285
chr19:45236417:G:A	chr19:45236417:G:A	ERCC1
chr19:45236417:G:A	chr19:45236417:G:A	PPP1R37
chr19:45236417:G:A	chr19:45236417:G:A	ERCC1
chr19:45236417:G:A	chr19:45236417:G:A	SIX5
chr19:54265512:G:A	chr19:54267597:C:T	LILRB2
chr2:127016304:G:T	chr2:127031509:C:T	ERCC3
chr2:127054680:G:A	chr2:127031509:C:T	ERCC3
chr2:127054680:G:A	chr2:127031509:C:T	ERCC3
chr2:127054680:G:A	chr2:127031509:C:T	ERCC3
chr2:127057200:G:A	chr2:127020298:T:C	RP11-521O16.2
chr2:127057200:G:A	chr2:127020298:T:C	RP11-521O16.2
chr2:127057200:G:A	chr2:127020298:T:C	RP11-521O16.2
chr2:127057200:G:A	chr2:127020298:T:C	RP11-521O16.2
chr2:127064471:T:C	chr2:127041625:C:T	RP11-521O16.2
chr2:127068957:A:G	chr2:127068957:A:G	ERCC3
chr2:127068957:A:G	chr2:127068957:A:G	RP11-521O16.2
chr2:127068957:A:G	chr2:127068957:A:G	ERCC3
chr2:127068957:A:G	chr2:127068957:A:G	ERCC3
chr2:127068957:A:G	chr2:127068957:A:G	RP11-521O16.2
chr2:127069480:C:T	chr2:127068392:G:A	BIN1
chr2:127069480:C:T	chr2:127068392:G:A	RP11-521O16.2
chr2:127069480:C:T	chr2:127068392:G:A	BIN1
chr2:127069480:C:T	chr2:127068392:G:A	RP11-521O16.1
chr2:127069480:C:T	chr2:127068392:G:A	BIN1
chr2:127069480:C:T	chr2:127068392:G:A	BIN1
chr2:127069480:C:T	chr2:127068392:G:A	RP11-521O16.1
chr2:127072128:T:C	chr2:127068392:G:A	RP11-521O16.1
chr2:127072128:T:C	chr2:127068392:G:A	RP11-521O16.1
chr2:127072128:T:C	chr2:127068392:G:A	RP11-521O16.1
chr2:127072128:T:C	chr2:127068392:G:A	RP11-521O16.1
chr2:127072128:T:C	chr2:127068392:G:A	RP11-521O16.1
chr2:127072128:T:C	chr2:127068392:G:A	RP11-521O16.1
chr2:127072128:T:C	chr2:127068392:G:A	RP11-521O16.1
chr2:127072128:T:C	chr2:127068392:G:A	RP11-521O16.1
chr2:127082205:C:A	chr2:127085031:A:G	AMMECR1L
chr2:127082205:C:A	chr2:127085031:A:G	RP11-521O16.2
chr2:127084354:C:T	chr2:127110859:G:T	RP11-521O16.1
chr2:127085031:A:G	chr2:127085031:A:G	AMMECR1L
chr2:127085031:A:G	chr2:127085031:A:G	AMMECR1L
chr2:127101837:G:A	chr2:127110859:G:T	UGGT1
chr2:127101837:G:A	chr2:127110859:G:T	UGGT1
chr2:127101837:G:A	chr2:127110859:G:T	UGGT1
chr2:127101837:G:A	chr2:127110859:G:T	UGGT1
chr2:127101837:G:A	chr2:127110859:G:T	UGGT1
chr2:127101837:G:A	chr2:127110859:G:T	UGGT1
chr2:127101837:G:A	chr2:127110859:G:T	UGGT1
chr2:127101837:G:A	chr2:127110859:G:T	UGGT1
chr2:127126547:A:C	chr2:127110859:G:T	UGGT1
chr2:127126547:A:C	chr2:127110859:G:T	UGGT1
chr2:127126547:A:C	chr2:127110859:G:T	RP11-521O16.1
chr2:127126547:A:C	chr2:127110859:G:T	UGGT1
chr2:127126547:A:C	chr2:127110859:G:T	RP11-521O16.1
chr2:127126547:A:C	chr2:127110859:G:T	UGGT1
chr2:127128048:T:A	chr2:127137275:T:C	RP11-521O16.2
chr2:127128075:G:A	chr2:127127671:A:G	ERCC3
chr2:127128657:C:T	chr2:127107524:G:A	LIMS2
chr2:127128657:C:T	chr2:127107524:G:A	LIMS2
chr2:127128657:C:T	chr2:127107524:G:A	LIMS2
chr2:127128657:C:T	chr2:127107524:G:A	LIMS2
chr2:127128657:C:T	chr2:127107524:G:A	LIMS2
chr2:127128657:C:T	chr2:127107524:G:A	LIMS2
chr2:127128657:C:T	chr2:127107524:G:A	LIMS2
chr2:127128657:C:T	chr2:127107524:G:A	LIMS2
chr2:127128657:C:T	chr2:127107524:G:A	LIMS2
chr2:127128657:C:T	chr2:127107524:G:A	LIMS2
chr2:127130409:C:A	chr2:127104190:T:A	GPR17
chr2:127130409:C:A	chr2:127104190:T:A	GPR17
chr2:127130409:C:A	chr2:127104190:T:A	GPR17
chr2:127130409:C:A	chr2:127104190:T:A	GPR17
chr2:127135234:C:T	chr2:127133851:A:C	BIN1
chr20:56408019:C:T	chr20:56423488:A:G	CASS4
chr20:56413016:C:T	chr20:56423488:A:G	CASS4
chr20:56413016:C:T	chr20:56423488:A:G	CASS4
chr21:26101558:C:T	chr21:26101558:C:T	AP001439.2
chr21:26135742:T:C	chr21:26169626:A:G	AP001439.2
chr21:26142055:G:A	chr21:26169626:A:G	GABPA
chr21:26142055:G:A	chr21:26169626:A:G	AP001439.2
chr21:26161943:T:C	chr21:26161943:T:C	APP-DT
chr21:26161943:T:C	chr21:26161943:T:C	APP-DT
chr21:26161943:T:C	chr21:26161943:T:C	APP-DT
chr21:26161943:T:C	chr21:26161943:T:C	CYYR1-AS1
chr21:26161943:T:C	chr21:26161943:T:C	AP001596.6
chr21:26161943:T:C	chr21:26161943:T:C	APP-DT
chr21:26161943:T:C	chr21:26161943:T:C	CYYR1-AS1
chr21:26161943:T:C	chr21:26161943:T:C	APP-DT
chr21:26161943:T:C	chr21:26161943:T:C	APP-DT
chr21:26161943:T:C	chr21:26161943:T:C	APP-DT
chr21:26161943:T:C	chr21:26161943:T:C	APP-DT
chr21:26161943:T:C	chr21:26161943:T:C	APP-DT
chr21:26161943:T:C	chr21:26161943:T:C	APP-DT
chr21:26161943:T:C	chr21:26161943:T:C	APP-DT
chr21:26161943:T:C	chr21:26161943:T:C	APP-DT
chr21:26161943:T:C	chr21:26161943:T:C	APP-DT
chr21:26161943:T:C	chr21:26161943:T:C	APP-DT
chr21:26161943:T:C	chr21:26161943:T:C	CYYR1-AS1
chr21:26161943:T:C	chr21:26161943:T:C	AP001596.6
chr21:26161943:T:C	chr21:26161943:T:C	APP-DT
chr21:26161943:T:C	chr21:26161943:T:C	APP-DT
chr21:26161943:T:C	chr21:26161943:T:C	APP-DT
chr21:26161943:T:C	chr21:26161943:T:C	APP-DT
chr21:26161943:T:C	chr21:26161943:T:C	APP-DT
chr21:26161943:T:C	chr21:26161943:T:C	APP-DT
chr21:26161943:T:C	chr21:26161943:T:C	APP-DT
chr21:26161943:T:C	chr21:26161943:T:C	APP-DT
chr21:26161943:T:C	chr21:26161943:T:C	APP-DT
chr21:26161943:T:C	chr21:26161943:T:C	APP-DT
chr21:26161943:T:C	chr21:26161943:T:C	APP-DT
chr21:26161943:T:C	chr21:26161943:T:C	CYYR1-AS1
chr21:26161943:T:C	chr21:26161943:T:C	AP001596.6
chr21:26161943:T:C	chr21:26161943:T:C	APP-DT
chr21:26161943:T:C	chr21:26161943:T:C	APP-DT
chr21:26161943:T:C	chr21:26161943:T:C	APP-DT
chr21:26161943:T:C	chr21:26161943:T:C	APP-DT
chr21:26161943:T:C	chr21:26161943:T:C	APP-DT
chr21:26161943:T:C	chr21:26161943:T:C	APP-DT
chr21:26161943:T:C	chr21:26161943:T:C	APP-DT
chr21:26161943:T:C	chr21:26161943:T:C	APP-DT
chr21:26225443:G:A	chr21:26217396:C:T	AP001596.6
chr21:26229196:G:A	chr21:26217396:C:T	AP001596.6
chr4:977051:T:C-added_back_top_variant	chr4:977051:T:C-added_back_top_variant	GAK
chr4:977051:T:C-added_back_top_variant	chr4:977051:T:C-added_back_top_variant	CPLX1
chr4:977051:T:C-added_back_top_variant	chr4:977051:T:C-added_back_top_variant	PCGF3
chr4:993555:G:T	chr4:993555:G:T	SLC26A1
chr4:993555:G:T	chr4:993555:G:T	DGKQ
chr4:993555:G:T	chr4:993555:G:T	CTBP1
chr4:993555:G:T	chr4:993555:G:T	DGKQ
chr4:993555:G:T	chr4:993555:G:T	DGKQ
chr4:993555:G:T	chr4:993555:G:T	CH17-262A2.1
chr4:993555:G:T	chr4:993555:G:T	DGKQ
chr4:993555:G:T	chr4:993555:G:T	CTBP1
chr4:993555:G:T	chr4:993555:G:T	CTBP1
chr4:993555:G:T	chr4:993555:G:T	SLBP
chr5:87002714:C:T	chr5:87002714:C:T	RP11-72L22.1
chr5:87002714:C:T	chr5:87002714:C:T	RP11-72L22.1
chr5:87002714:C:T	chr5:87002714:C:T	RP11-72L22.1
chr5:87122271:A:G	chr5:87122271:A:G	RP11-72L22.1
chr5:87122271:A:G	chr5:87122271:A:G	RP11-72L22.1
chr5:180201150:G:A	chr5:180207615:G:A	RASGEF1C
chr6:32373431:T:C	chr6:32373431:T:C	HLA-DRA
chr6:32373431:T:C	chr6:32373431:T:C	HLA-DOB
chr6:32373431:T:C	chr6:32373431:T:C	HLA-DOB
chr6:32373621:A:G	chr6:32373431:T:C	HLA-DRA
chr6:32373621:A:G	chr6:32373431:T:C	HLA-DRA
chr6:32373621:A:G	chr6:32373431:T:C	HLA-DRA
chr6:32408571:G:A	chr6:32413597:G:C	NOT_FOUND
chr6:32408571:G:A	chr6:32413597:G:C	HLA-DQA2
chr6:32408571:G:A	chr6:32413597:G:C	NELFE
chr6:32408571:G:A	chr6:32413597:G:C	BTNL2
chr6:32408571:G:A	chr6:32413597:G:C	BAG6
chr6:32408571:G:A	chr6:32413597:G:C	HLA-DQA2
chr6:32408571:G:A	chr6:32413597:G:C	HLA-DRB6
chr6:32408571:G:A	chr6:32413597:G:C	BAG6
chr6:32408571:G:A	chr6:32413597:G:C	HLA-DQA2
chr6:32408571:G:A	chr6:32413597:G:C	ZBTB22
chr6:32408571:G:A	chr6:32413597:G:C	HLA-DQA2
chr6:32408571:G:A	chr6:32413597:G:C	TSBP1-AS1
chr6:32408571:G:A	chr6:32413597:G:C	NOT_FOUND
chr6:32408571:G:A	chr6:32413597:G:C	LY6G5B
chr6:32408571:G:A	chr6:32413597:G:C	NOT_FOUND
chr6:32408694:A:C	chr6:32411770:C:T	TAPBP
chr6:32408969:C:T	chr6:32407575:A:C	NOT_FOUND
chr6:32408969:C:T	chr6:32407575:A:C	NOT_FOUND
chr6:32408969:C:T	chr6:32407575:A:C	HLA-DQB1
chr6:32408969:C:T	chr6:32407575:A:C	HLA-DRB1
chr6:32408969:C:T	chr6:32407575:A:C	HLA-DQA1
chr6:32408969:C:T	chr6:32407575:A:C	HLA-DRB6
chr6:32408969:C:T	chr6:32407575:A:C	HLA-DQA2
chr6:32408969:C:T	chr6:32407575:A:C	HLA-DRB1
chr6:32408969:C:T	chr6:32407575:A:C	SKIV2L
chr6:32408969:C:T	chr6:32407575:A:C	NELFE
chr6:32408969:C:T	chr6:32407575:A:C	HLA-DQB2
chr6:32408969:C:T	chr6:32407575:A:C	HLA-DQA2
chr6:32408969:C:T	chr6:32407575:A:C	HLA-DQB1
chr6:32408969:C:T	chr6:32407575:A:C	HLA-DRB1
chr6:32408969:C:T	chr6:32407575:A:C	BTNL2
chr6:32408969:C:T	chr6:32407575:A:C	SKIV2L
chr6:32408969:C:T	chr6:32407575:A:C	HLA-DRB6
chr6:32408969:C:T	chr6:32407575:A:C	HLA-DQA2
chr6:32408969:C:T	chr6:32407575:A:C	HLA-DQB1
chr6:32408969:C:T	chr6:32407575:A:C	HLA-DRB1
chr6:32408969:C:T	chr6:32407575:A:C	HLA-DQA1
chr6:32408969:C:T	chr6:32407575:A:C	HLA-DQA2
chr6:32408969:C:T	chr6:32407575:A:C	HLA-DQB1
chr6:32408969:C:T	chr6:32407575:A:C	HLA-DRB1
chr6:32408969:C:T	chr6:32407575:A:C	HLA-DRB6
chr6:32408969:C:T	chr6:32407575:A:C	HLA-DQB2
chr6:32408969:C:T	chr6:32407575:A:C	HLA-DQA2
chr6:32408969:C:T	chr6:32407575:A:C	HLA-DRB1
chr6:32408969:C:T	chr6:32407575:A:C	NOT_FOUND
chr6:32408969:C:T	chr6:32407575:A:C	HLA-DRB6
chr6:32408969:C:T	chr6:32407575:A:C	HLA-DQB2
chr6:32408969:C:T	chr6:32407575:A:C	HLA-DQA2
chr6:32408969:C:T	chr6:32407575:A:C	HLA-DRB1
chr6:32408969:C:T	chr6:32407575:A:C	SKIV2L
chr6:32408969:C:T	chr6:32407575:A:C	MSH5
chr6:32408969:C:T	chr6:32407575:A:C	NOT_FOUND
chr6:32408969:C:T	chr6:32407575:A:C	HLA-DQA2
chr6:32408969:C:T	chr6:32407575:A:C	HLA-DRB1
chr6:32408969:C:T	chr6:32407575:A:C	NOT_FOUND
chr6:32408969:C:T	chr6:32407575:A:C	HLA-DRB6
chr6:32408969:C:T	chr6:32407575:A:C	ZBTB22
chr6:32408969:C:T	chr6:32407575:A:C	HLA-DQA2
chr6:32408969:C:T	chr6:32407575:A:C	HLA-DRB1
chr6:32408969:C:T	chr6:32407575:A:C	BTNL2
chr6:32408969:C:T	chr6:32407575:A:C	HLA-DQB2
chr6:32408969:C:T	chr6:32407575:A:C	HLA-DQA2
chr6:32408969:C:T	chr6:32407575:A:C	HLA-DQB1
chr6:32408969:C:T	chr6:32407575:A:C	HLA-DRB1
chr6:32408969:C:T	chr6:32407575:A:C	EHMT2
chr6:32408969:C:T	chr6:32407575:A:C	HLA-DQB1-AS1
chr6:32408969:C:T	chr6:32407575:A:C	HLA-DRB6
chr6:32408969:C:T	chr6:32407575:A:C	HLA-DQA2
chr6:32408969:C:T	chr6:32407575:A:C	NOT_FOUND
chr6:32408969:C:T	chr6:32407575:A:C	HLA-DQB1
chr6:32408969:C:T	chr6:32407575:A:C	HLA-DRB1
chr6:32408969:C:T	chr6:32407575:A:C	EHMT2
chr6:32408969:C:T	chr6:32407575:A:C	HLA-DRB6
chr6:32408969:C:T	chr6:32407575:A:C	HLA-DQA2
chr6:32408969:C:T	chr6:32407575:A:C	HLA-DRB1
chr6:32408969:C:T	chr6:32407575:A:C	HLA-DQA1
chr6:32408969:C:T	chr6:32407575:A:C	LSM2
chr6:32408969:C:T	chr6:32407575:A:C	NOT_FOUND
chr6:32408969:C:T	chr6:32407575:A:C	HLA-DRB6
chr6:32408969:C:T	chr6:32407575:A:C	HLA-DQA2
chr6:32408969:C:T	chr6:32407575:A:C	HLA-DRB1
chr6:32408969:C:T	chr6:32407575:A:C	HLA-DRB6
chr6:32408969:C:T	chr6:32407575:A:C	HLA-DQA2
chr6:32408969:C:T	chr6:32407575:A:C	LY6G5B
chr6:32408969:C:T	chr6:32407575:A:C	SKIV2L
chr6:32408969:C:T	chr6:32407575:A:C	NOT_FOUND
chr6:32408969:C:T	chr6:32407575:A:C	HLA-DRB1
chr6:32408969:C:T	chr6:32407575:A:C	NOT_FOUND
chr6:32411770:C:T	chr6:32411770:C:T	NFKBIL1
chr6:32411770:C:T	chr6:32411770:C:T	HLA-DOB
chr6:32411770:C:T	chr6:32411770:C:T	TNXA
chr6:32411770:C:T	chr6:32411770:C:T	HLA-DOB
chr6:32411770:C:T	chr6:32411770:C:T	HLA-DRA
chr6:32411770:C:T	chr6:32411770:C:T	NFKBIL1
chr6:32411770:C:T	chr6:32411770:C:T	HLA-DPA1
chr6:32411770:C:T	chr6:32411770:C:T	HLA-DOB
chr6:32411770:C:T	chr6:32411770:C:T	HLA-DOB
chr6:32411770:C:T	chr6:32411770:C:T	WDR46
chr6:32411770:C:T	chr6:32411770:C:T	HLA-DOB
chr6:32411770:C:T	chr6:32411770:C:T	PFDN6
chr6:32411770:C:T	chr6:32411770:C:T	NFKBIL1
chr6:32411770:C:T	chr6:32411770:C:T	HLA-DOB
chr6:32411770:C:T	chr6:32411770:C:T	HLA-DRA
chr6:32417024:A:T-added_back_top_variant	chr6:32417024:A:T-added_back_top_variant	NELFE
chr6:32417024:A:T-added_back_top_variant	chr6:32417024:A:T-added_back_top_variant	BAG6
chr6:32417024:A:T-added_back_top_variant	chr6:32417024:A:T-added_back_top_variant	HLA-DRB1
chr6:32417024:A:T-added_back_top_variant	chr6:32417024:A:T-added_back_top_variant	HLA-DRB1
chr6:32417024:A:T-added_back_top_variant	chr6:32417024:A:T-added_back_top_variant	BAG6
chr6:32417024:A:T-added_back_top_variant	chr6:32417024:A:T-added_back_top_variant	MSH5
chr6:32417024:A:T-added_back_top_variant	chr6:32417024:A:T-added_back_top_variant	ZBTB22
chr6:32417024:A:T-added_back_top_variant	chr6:32417024:A:T-added_back_top_variant	EHMT2
chr6:32417024:A:T-added_back_top_variant	chr6:32417024:A:T-added_back_top_variant	HLA-DRB6
chr6:32417024:A:T-added_back_top_variant	chr6:32417024:A:T-added_back_top_variant	HLA-DQA2
chr6:32417024:A:T-added_back_top_variant	chr6:32417024:A:T-added_back_top_variant	LY6G5B
chr6:32417024:A:T-added_back_top_variant	chr6:32417024:A:T-added_back_top_variant	BAG6
chr6:32417024:A:T-added_back_top_variant	chr6:32417024:A:T-added_back_top_variant	ZBTB22
chr6:32417024:A:T-added_back_top_variant	chr6:32417024:A:T-added_back_top_variant	BAG6
chr6:32417024:A:T-added_back_top_variant	chr6:32417024:A:T-added_back_top_variant	ZBTB22
chr6:32417342:C:T	chr6:32373431:T:C	HLA-DOB
chr6:32417342:C:T	chr6:32373431:T:C	HLA-DRA
chr6:32417342:C:T	chr6:32373431:T:C	VPS52
chr6:32417342:C:T	chr6:32373431:T:C	HLA-DOB
chr6:32417342:C:T	chr6:32373431:T:C	WDR46
chr6:32417342:C:T	chr6:32373431:T:C	TAP2
chr6:32417342:C:T	chr6:32373431:T:C	HLA-DRA
chr6:32417342:C:T	chr6:32373431:T:C	PFDN6
chr6:32418842:T:C	chr6:32415479:A:C	HLA-DRB5
chr6:32418842:T:C	chr6:32415479:A:C	HLA-DRB5
chr6:32418842:T:C	chr6:32415479:A:C	BTNL2
chr6:32420032:T:C	chr6:32413597:G:C	HLA-DRB1
chr6:32420032:T:C	chr6:32413597:G:C	HLA-DRB6
chr6:32420032:T:C	chr6:32413597:G:C	HLA-DQA2
chr6:32420032:T:C	chr6:32413597:G:C	HLA-DRB1
chr6:32420032:T:C	chr6:32413597:G:C	HLA-DRB6
chr6:32420032:T:C	chr6:32413597:G:C	HLA-DQA2
chr6:32420032:T:C	chr6:32413597:G:C	HLA-DRB6
chr6:32420032:T:C	chr6:32413597:G:C	HLA-DQA2
chr6:32420032:T:C	chr6:32413597:G:C	HLA-DRB1
chr6:32420032:T:C	chr6:32413597:G:C	HLA-DRB6
chr6:32420032:T:C	chr6:32413597:G:C	HLA-DQA2
chr6:32420032:T:C	chr6:32413597:G:C	HLA-DRB6
chr6:32420032:T:C	chr6:32413597:G:C	HLA-DQA2
chr6:32420032:T:C	chr6:32413597:G:C	HLA-DRB6
chr6:32420032:T:C	chr6:32413597:G:C	HLA-DQA2
chr6:32420032:T:C	chr6:32413597:G:C	HLA-DQA2
chr6:32420032:T:C	chr6:32413597:G:C	HLA-DRB6
chr6:32420032:T:C	chr6:32413597:G:C	HLA-DQA2
chr6:32420032:T:C	chr6:32413597:G:C	HLA-DRB1
chr6:32420032:T:C	chr6:32413597:G:C	HLA-DRB6
chr6:32420032:T:C	chr6:32413597:G:C	HLA-DQA2
chr6:32420032:T:C	chr6:32413597:G:C	HLA-DRB1
chr6:32420032:T:C	chr6:32413597:G:C	HLA-DRB6
chr6:32420032:T:C	chr6:32413597:G:C	HLA-DQA2
chr6:32420032:T:C	chr6:32413597:G:C	HLA-DRB1
chr6:32420032:T:C	chr6:32413597:G:C	HLA-DRB6
chr6:32420032:T:C	chr6:32413597:G:C	HLA-DQA2
chr6:32420032:T:C	chr6:32413597:G:C	HLA-DRB1
chr6:32420032:T:C	chr6:32413597:G:C	HLA-DQA2
chr6:32427259:C:T	chr6:32427259:C:T	HLA-DOA
chr6:32427259:C:T	chr6:32427259:C:T	HLA-DOA
chr6:32459657:G:A	chr6:32373431:T:C	HLA-DRA
chr6:32459657:G:A	chr6:32373431:T:C	HLA-DRA
chr6:32459657:G:A	chr6:32373431:T:C	VPS52
chr6:32459657:G:A	chr6:32373431:T:C	HLA-DRA
chr6:32459657:G:A	chr6:32373431:T:C	HLA-DRA
chr6:32459657:G:A	chr6:32373431:T:C	VPS52
chr6:32460338:G:A	chr6:32460302:C:A	HLA-DQA1
chr6:32460338:G:A	chr6:32460302:C:A	HLA-DQB1-AS1
chr6:32460338:G:A	chr6:32460302:C:A	HLA-DQA1
chr6:32460338:G:A	chr6:32460302:C:A	HCP5
chr6:32460338:G:A	chr6:32460302:C:A	RPS18
chr6:32460338:G:A	chr6:32460302:C:A	HLA-DRB1
chr6:32460723:G:T	chr6:32373431:T:C	HLA-DOB
chr6:32460723:G:T	chr6:32373431:T:C	HLA-DRA
chr6:32460723:G:T	chr6:32373431:T:C	HLA-DRA
chr6:32460723:G:T	chr6:32373431:T:C	HLA-DRA
chr6:32460723:G:T	chr6:32373431:T:C	VPS52
chr6:32460723:G:T	chr6:32373431:T:C	HLA-DOB
chr6:32460723:G:T	chr6:32373431:T:C	MICB
chr6:32460723:G:T	chr6:32373431:T:C	HLA-DRA
chr6:32460723:G:T	chr6:32373431:T:C	HLA-DRA
chr6:32461817:A:G	chr6:32461817:A:G	RNF5
chr6:32461817:A:G	chr6:32461817:A:G	BTNL2
chr6:32461817:A:G	chr6:32461817:A:G	AGER
chr6:32461817:A:G	chr6:32461817:A:G	BTNL2
chr6:32461817:A:G	chr6:32461817:A:G	RNF5
chr6:32461817:A:G	chr6:32461817:A:G	BTNL2
chr6:32461817:A:G	chr6:32461817:A:G	AGER
chr6:32461817:A:G	chr6:32461817:A:G	AGER
chr6:32465290:A:G	chr6:32413597:G:C	HLA-DQA2
chr6:32465290:A:G	chr6:32413597:G:C	BAG6
chr6:32465290:A:G	chr6:32413597:G:C	HLA-DQB2
chr6:32465290:A:G	chr6:32413597:G:C	PPP1R2P1
chr6:32465290:A:G	chr6:32413597:G:C	HLA-DQA2
chr6:32465290:A:G	chr6:32413597:G:C	HLA-DQB2
chr6:32465290:A:G	chr6:32413597:G:C	HLA-DRB1
chr6:32465290:A:G	chr6:32413597:G:C	TSBP1-AS1
chr6:32465290:A:G	chr6:32413597:G:C	HLA-DQB2
chr6:32465290:A:G	chr6:32413597:G:C	NOT_FOUND
chr6:32465290:A:G	chr6:32413597:G:C	EHMT2
chr6:32465290:A:G	chr6:32413597:G:C	HLA-DQA2
chr6:32465290:A:G	chr6:32413597:G:C	BAG6
chr6:32465290:A:G	chr6:32413597:G:C	HLA-DQB2
chr6:32465290:A:G	chr6:32413597:G:C	PPP1R2P1
chr6:32465290:A:G	chr6:32413597:G:C	HLA-DQA2
chr6:32465290:A:G	chr6:32413597:G:C	HLA-DQB2
chr6:32465290:A:G	chr6:32413597:G:C	HLA-DRB1
chr6:32465290:A:G	chr6:32413597:G:C	TSBP1-AS1
chr6:32465290:A:G	chr6:32413597:G:C	HLA-DQB2
chr6:32465290:A:G	chr6:32413597:G:C	NOT_FOUND
chr6:32465290:A:G	chr6:32413597:G:C	HLA-DQA2
chr6:32470466:G:A	chr6:32461817:A:G	C4A
chr6:32470466:G:A	chr6:32461817:A:G	HLA-DQB1
chr6:32470466:G:A	chr6:32461817:A:G	NOTCH4
chr6:32470466:G:A	chr6:32461817:A:G	BTNL2
chr6:32470466:G:A	chr6:32461817:A:G	TNXA
chr6:32470466:G:A	chr6:32461817:A:G	HLA-DQB1
chr6:32470466:G:A	chr6:32461817:A:G	HLA-DQB1
chr6:32470466:G:A	chr6:32461817:A:G	NOTCH4
chr6:32470466:G:A	chr6:32461817:A:G	BTNL2
chr6:32470466:G:A	chr6:32461817:A:G	HLA-DQB1
chr6:32593506:C:A	chr6:32636679:G:C	SLC39A7
chr6:32593506:C:A	chr6:32636679:G:C	BAG6
chr6:32593506:C:A	chr6:32636679:G:C	CLIC1
chr6:32593506:C:A	chr6:32636679:G:C	PPP1R2P1
chr6:32593506:C:A	chr6:32636679:G:C	TSBP1-AS1
chr6:32593506:C:A	chr6:32636679:G:C	PSMB8
chr6:32593879:G:A	chr6:32591439:A:G	CYP21A2
chr6:32593879:G:A	chr6:32591439:A:G	BAG6
chr6:32593879:G:A	chr6:32591439:A:G	CYP21A2
chr6:32596948:A:G	chr6:32621514:C:T	HLA-DQB1-AS1
chr6:32600120:G:A	chr6:32621514:C:T	STK19B
chr6:32600120:G:A	chr6:32621514:C:T	STK19B
chr6:32600120:G:A	chr6:32621514:C:T	STK19B
chr6:32600120:G:A	chr6:32621514:C:T	RPS18
chr6:32600120:G:A	chr6:32621514:C:T	STK19B
chr6:32600120:G:A	chr6:32621514:C:T	STK19B
chr6:32600120:G:A	chr6:32621514:C:T	STK19B
chr6:32600120:G:A	chr6:32621514:C:T	STK19B
chr6:32600120:G:A	chr6:32621514:C:T	RPS18
chr6:32600120:G:A	chr6:32621514:C:T	STK19B
chr6:32600120:G:A	chr6:32621514:C:T	STK19B
chr6:32600120:G:A	chr6:32621514:C:T	TNXB
chr6:32600120:G:A	chr6:32621514:C:T	STK19B
chr6:32600120:G:A	chr6:32621514:C:T	STK19B
chr6:32600120:G:A	chr6:32621514:C:T	AGER
chr6:32600120:G:A	chr6:32621514:C:T	STK19B
chr6:32600120:G:A	chr6:32621514:C:T	CYP21A1P
chr6:32600120:G:A	chr6:32621514:C:T	RPS18
chr6:32600120:G:A	chr6:32621514:C:T	STK19B
chr6:32600120:G:A	chr6:32621514:C:T	STK19B
chr6:32600120:G:A	chr6:32621514:C:T	RPS18
chr6:32606531:C:T	chr6:32591439:A:G	CYP21A2
chr6:32609827:C:T	chr6:32608815:A:C	STK19B
chr6:32609827:C:T	chr6:32608815:A:C	STK19B
chr6:32611894:C:T	chr6:32608815:A:C	STK19B
chr6:32611894:C:T	chr6:32608815:A:C	STK19B
chr6:32613805:C:G	chr6:32613805:C:G	HLA-DOA
chr6:32613805:C:G	chr6:32613805:C:G	HLA-DPA1
chr6:32613805:C:G	chr6:32613805:C:G	NOT_FOUND
chr6:32613805:C:G	chr6:32613805:C:G	NOT_FOUND
chr6:32613805:C:G	chr6:32613805:C:G	NOT_FOUND
chr6:32613805:C:G	chr6:32613805:C:G	C4A
chr6:32615322:A:G	chr6:32636679:G:C	SLC39A7
chr6:32615322:A:G	chr6:32636679:G:C	BAG6
chr6:32615322:A:G	chr6:32636679:G:C	CLIC1
chr6:32615322:A:G	chr6:32636679:G:C	PPP1R2P1
chr6:32615322:A:G	chr6:32636679:G:C	C2
chr6:32615322:A:G	chr6:32636679:G:C	TSBP1-AS1
chr6:32615322:A:G	chr6:32636679:G:C	PSMB8
chr6:32615322:A:G	chr6:32636679:G:C	HLA-DQA2
chr6:32615322:A:G	chr6:32636679:G:C	SLC39A7
chr6:32615322:A:G	chr6:32636679:G:C	BAG6
chr6:32615322:A:G	chr6:32636679:G:C	CLIC1
chr6:32615322:A:G	chr6:32636679:G:C	PPP1R2P1
chr6:32615322:A:G	chr6:32636679:G:C	C2
chr6:32615322:A:G	chr6:32636679:G:C	TSBP1-AS1
chr6:32615322:A:G	chr6:32636679:G:C	PSMB8
chr6:32615322:A:G	chr6:32636679:G:C	HLA-DQA2
chr6:32615322:A:G	chr6:32636679:G:C	SLC39A7
[truncated: 764 more rows]

## Sheet: in silico validation
Variant	Region	Gene	V2G pair	coloc PP.H4.abf	Top Rank	Prioritized in Bellenguez
chr7:100561944:A:G	chr7:100577850:T:C	STAG3	chr7:100561944:A:G_STAG3	0.999406	No	No
chr7:100561944:A:G	chr7:100577850:T:C	AGFG2	chr7:100561944:A:G_AGFG2	0.999216	No	No
chr7:100561944:A:G	chr7:100577850:T:C	PVRIG	chr7:100561944:A:G_PVRIG	0.99915	No	No
chr7:100561944:A:G	chr7:100577850:T:C	GIGYF1	chr7:100561944:A:G_GIGYF1	0.998681	No	No
chr16:31143037:G:A	chr16:31142825:G:A	PRSS36	chr16:31143037:G:A_PRSS36	0.998349	No	No
chr7:100374211:A:G	chr7:100482234:A:T	PVRIG	chr7:100374211:A:G_PVRIG	0.99828	No	No
chr7:54881563:A:G	chr7:54873635:C:T	EGFR	chr7:54881563:A:G_EGFR	0.997056	Yes	Yes
chr7:100373690:T:C	chr7:100482234:A:T	PVRIG	chr7:100373690:T:C_PVRIG	0.996529	Yes	No
chr7:100373690:T:C	chr7:100482234:A:T	AP4M1	chr7:100373690:T:C_AP4M1	0.996245	No	No
chr7:100561944:A:G	chr7:100577850:T:C	GPC2	chr7:100561944:A:G_GPC2	0.995321	No	No
chr21:26161943:T:C	chr21:26161943:T:C	APP-DT	chr21:26161943:T:C_APP-DT	0.995	No	No
chr7:100561944:A:G	chr7:100577850:T:C	LAMTOR4	chr7:100561944:A:G_LAMTOR4	0.994129	No	No
chr7:100561944:A:G	chr7:100577850:T:C	AP4M1	chr7:100561944:A:G_AP4M1	0.985699	No	No
chr7:100374211:A:G	chr7:100482234:A:T	AP4M1	chr7:100374211:A:G_AP4M1	0.985629	No	No
chr7:100373690:T:C	chr7:100482234:A:T	CNPY4	chr7:100373690:T:C_CNPY4	0.980824	No	No
chr16:31122128:C:T	chr16:31142825:G:A	KAT8	chr16:31122128:C:T_KAT8	0.980706	No	No
chr7:100373690:T:C	chr7:100482234:A:T	GPC2	chr7:100373690:T:C_GPC2	0.96428	No	No
chr1:161186243:C:A	chr1:161185602:G:A	NDUFS2	chr1:161186243:C:A_NDUFS2	0.96004	Yes	No
chr16:31143037:G:A	chr16:31142825:G:A	STX4	chr16:31143037:G:A_STX4	0.944511	No	No
chr7:100242838:A:G	chr7:100212212:C:T	AP4M1	chr7:100242838:A:G_AP4M1	0.942843	No	No
chr7:100242838:A:G	chr7:100212212:C:T	PVRIG	chr7:100242838:A:G_PVRIG	0.932321	No	No
chr7:100373690:T:C	chr7:100482234:A:T	LRCH4	chr7:100373690:T:C_LRCH4	0.927717	No	No
chr7:100242838:A:G	chr7:100212212:C:T	GIGYF1	chr7:100242838:A:G_GIGYF1	0.91635	No	No
chr7:100374211:A:G	chr7:100482234:A:T	AZGP1	chr7:100374211:A:G_AZGP1	0.910319	No	No
chr7:100242838:A:G	chr7:100212212:C:T	LRCH4	chr7:100242838:A:G_LRCH4	0.899595	No	No
chr1:161189357:C:T	chr1:161215268:G:T	NDUFS2	chr1:161189357:C:T_NDUFS2	0.899266	No	No
chr7:100242838:A:G	chr7:100212212:C:T	LAMTOR4	chr7:100242838:A:G_LAMTOR4	0.89462	No	No
chr7:100242838:A:G	chr7:100212212:C:T	CNPY4	chr7:100242838:A:G_CNPY4	0.891793	No	No
chr21:26161943:T:C	chr21:26161943:T:C	CYYR1-AS1	chr21:26161943:T:C_CYYR1-AS1	0.882421	No	No
chr17:63492371:G:A	chr17:63502251:C:T	FTSJ3	chr17:63492371:G:A_FTSJ3	0.878061	No	No
chr17:63492371:G:A	chr17:63502251:C:T	FTSJ3	chr17:63492371:G:A_FTSJ3	0.878061	No	No
chr8:27354759:A:C	chr8:27354759:A:C	STMN4	chr8:27354759:A:C_STMN4	0.83905	No	No
chr1:161186243:C:A	chr1:161185602:G:A	FCER1G	chr1:161186243:C:A_FCER1G	0.828169	Yes	No
chr17:63492371:G:A	chr17:63502251:C:T	CYB561	chr17:63492371:G:A_CYB561	0.812563	No	No
chr17:63492371:G:A	chr17:63502251:C:T	CYB561	chr17:63492371:G:A_CYB561	0.812563	No	No
chr7:100561944:A:G	chr7:100577850:T:C	AZGP1	chr7:100561944:A:G_AZGP1	0.811659	No	No
chr17:63492371:G:A	chr17:63502251:C:T	ACE	chr17:63492371:G:A_ACE	0.800956	Yes	No
chr7:100561944:A:G	chr7:100577850:T:C	ZCWPW1	chr7:100561944:A:G_ZCWPW1	0.786298	No	No
chr7:100242838:A:G	chr7:100212212:C:T	GPC2	chr7:100242838:A:G_GPC2	0.779225	No	No
chr7:100242838:A:G	chr7:100212212:C:T	TRIP6	chr7:100242838:A:G_TRIP6	0.750599	No	No
chr7:100373690:T:C	chr7:100482234:A:T	SAP25	chr7:100373690:T:C_SAP25	0.716837	No	No
