# Supplementary material for: Integrated genomic analysis and CRISPRi implicates EGFR in Alzheimer’s disease risk
Source: NPJ Dement. 2025 Dec 16;1(1):42. doi: 10.1038/s44400-025-00049-5 (PMC12711570; doi:10.1038/s44400-025-00049-5)
Supplement: Supplementary file 3 — Supplementary Data 2 [file 44400_2025_49_MOESM3_ESM.xlsx]

## Sheet: Sheet1
PP.H4 treshold	# colocalization events*	# colocalized candidate variants	posterior null mass [\sum(1-PP.H4)]	expected FDR rate
0.7	1601	229	227.355	0.123697
0.9	736	131	24.9975	0.0286668
0.95	543	94	8.48175	0.012969
0.99	288	53	1.35417	0.00367981
* Default settings for p1, p2, p12 were used (p1=1e-04, p2=1e-04, p12=1e-05). Colocalization events are only reported for loci with > 1 SNPs and with candidate SNP posterior snp.PP.H4 > 0.5. For every PP.H4 threshold, the expected FDR rate is computed as [\sum(1-PP.H4) / #colocalization events ].
