# Supplementary material for: Integrated genomic analysis and CRISPRi implicates EGFR in Alzheimer’s disease risk
Source: NPJ Dement. 2025 Dec 16;1(1):42. doi: 10.1038/s44400-025-00049-5 (PMC12711570; doi:10.1038/s44400-025-00049-5)
Supplement: Supplementary file 5 — Supplementary Data 4 [file 44400_2025_49_MOESM5_ESM.xlsx]

## Sheet: Sheet1
LD threshold (pruning)	# colocalization events	# colocalized candidate variants	# tag variants (after pruning)	# candidate variants (after LD expansion)	# colocalized V2G variants (out of 14 prioritized)
					PP.H4 > 0.7	PP.H4 > 0.9	PP.H4 > 0.95	PP.H4 > 0.99
0.1	322	94	153	6340	6	4	3	2
0.2	538	126	232	6504	10	7	6	5
0.5	1122	189	419	8423	12	9	8	6
0.7	1601	229	580	9144	14	10	9	7
* For each LD pruning threshold (first column, only colocalization events for loci with > 1 SNPs, candidate SNP posterior snp.PP.H4 > 0.5, and locus-level posterior PP.H4 > 0.7 are reported. Additionally, for each LD pruning threshold and different locus-level posterior thresholds (PP.H4) indicated are the number of V2G variant (out of 14 prioritized) that have colocalized.
