# Supplementary material for: Integrated genomic analysis and CRISPRi implicates EGFR in Alzheimer’s disease risk
Source: NPJ Dement. 2025 Dec 16;1(1):42. doi: 10.1038/s44400-025-00049-5 (PMC12711570; doi:10.1038/s44400-025-00049-5)
Supplement: Supplementary file 7 — Supplementary Data 6 [file 44400_2025_49_MOESM7_ESM.xlsx]

## Sheet: Sheet1
Cell Type	Assays	Reference
iPSC-derived neural progenitors	Capture C, ATAC-seq and RNA-seq	PMID: 33545232
iPSC-derived neurons	Capture C, ATAC-seq and RNA-seq	PMID: 33545232
Primary human astrocytes	Capture C, ATAC-seq and RNA-seq	PMID: 38697123
iPSC-derived microglia	Capture C, ATAC-seq and RNA-seq	bioRxiv; doi: https://doi.org/10.1101/2024.08.22.609230
HMC3	Capture C, ATAC-seq and RNA-seq	bioRxiv; doi: https://doi.org/10.1101/2024.08.22.609230
iPSC-derived microglia	Hi-C	PMID: 40008916
iPSC-derived oligodendroglia	Hi-C	PMID: 40937943
