# Supplementary material for: Integrated genomic analysis and CRISPRi implicates EGFR in Alzheimer’s disease risk
Source: NPJ Dement. 2025 Dec 16;1(1):42. doi: 10.1038/s44400-025-00049-5 (PMC12711570; doi:10.1038/s44400-025-00049-5)
Supplement: Supplementary file 8 — Supplementary Data 7 [file 44400_2025_49_MOESM8_ESM.xlsx]

## Sheet: Sheet1
SNP (ID-Gene)	Genomic Position	Open Chromatin	Chromatin Loops (cell lines/types: target gene)	Comments
rs11585858 - NDUFS2	chr1:161186243 C>A	Yes (iMg)	HMC3: CFAP126	Loops for this SNP is not interacting with NDUFS2
rs4351 - ACE	chr17:63492371 G>A	No	iMg: MARCHF10; HMC3: CYB561; NPC: CYB561; NPC: KCNH6	Loops for this SNP is not interacting with ACE
rs2405442 - PVRIG	chr7:100373690 T>C	No	None in any cell types	There are no loops for this SNP in any cell types
rs11585858 - FCER1G	chr1:161186243 C>A	Yes (iMg)	HMC3: CFAP126	Loops for this SNP is not interacting with FCER1G
