# Supplementary material for: Integrated genomic analysis and CRISPRi implicates EGFR in Alzheimer’s disease risk
Source: NPJ Dement. 2025 Dec 16;1(1):42. doi: 10.1038/s44400-025-00049-5 (PMC12711570; doi:10.1038/s44400-025-00049-5)
Supplement: Supplementary file 13 — Supplementary Data 12 [file 44400_2025_49_MOESM13_ESM.xlsx]

## Sheet: Sheet1
trackFile	hitString	numOverlaps	X.Identifier	Data.Source	File.name	Number.of.intervals	bp.covered	Output.type	Genome.build	cell.type	Biosample.type	Biosamples.term.id	Tissue.category	ENCODE.Experiment.id	Biological.replicate.s.	Technical.replicate	Antibody	Assay	File.format	File.size	Downloaded.date	Release.date	Date.added.to.FILER	Processed.File.Download.URL	Processed.file.md5	wget.command	tabix_index.Download	Link.out.URL	Raw.File.URL	Raw.file.download	Raw.file.md5	Data.Category	classification	Track.Description	system.category	life.stage
ENCFF118XTF.bed.gz	chr1@@@161124990@@@161125531@@@Peak_112701@@@45@@@.@@@4.22892@@@6.78008@@@5.10527@@@290@@@/project/wang4/GADB/Annotationtracks/ENCODE/data/Histone_ChIP-seq/narrowpeak/hg38/1/ENCFF118XTF.bed.gz	1	NGEN043967	ENCODE	ENCFF118XTF.bed.gz	151070	132588623	replicated peaks	hg38	Astrocyte	Primary cell	CL:0000127	Brain	ENCSR000AQQ	1, 2	1_1, 2_1	H3K79me2	Histone ChIP-seq	bed narrowPeak	3759289	2022-06-12	2012-03-06	2022-11-20	https://lisanwanglab.org/GADB/Annotationtracks/ENCODE/data/Histone_ChIP-seq/narrowpeak/hg38/1/ENCFF118XTF.bed.gz	f5487520784978c57cb8cc729f6da278	wget https://lisanwanglab.org/GADB/Annotationtracks/ENCODE/data/Histone_ChIP-seq/narrowpeak/hg38/1/ENCFF118XTF.bed.gz -P GADB/Annotationtracks/ENCODE/data/Histone_ChIP-seq/narrowpeak/hg38/1/	wget https://lisanwanglab.org/GADB/Annotationtracks/ENCODE/data/Histone_ChIP-seq/narrowpeak/hg38/1/ENCFF118XTF.bed.gz.tbi -P GADB/Annotationtracks/ENCODE/data/Histone_ChIP-seq/narrowpeak/hg38/1/	https://www.encodeproject.org	https://www.encodeproject.org/files/ENCFF118XTF/@@download/ENCFF118XTF.bigBed	wget https://lisanwanglab.org/GADB/Annotationtracks/Downloads/ENCODE/ENCFF118XTF.bigBed -P GADB/Annotationtracks/Downloads/ENCODE/	8f0bfefcd3b87a155c4bfaae6c793df5	Called peaks	Histone ChIP-seq H3K79me2-histone-mark replicated peaks	Biosample_summary=Astrocyte;Lab=Bradley Bernstein, Broad;System=central nervous system;Submitted_track_name=final.replicated.narrowPeak.bb	Nervous	Unknown
ENCFF509CYS.bed.gz	chr1@@@161123911@@@161125138@@@Peak_33097@@@135@@@.@@@4.64951@@@13.59149@@@11.35075@@@939@@@/project/wang4/GADB/Annotationtracks/ENCODE/data/Histone_ChIP-seq/narrowpeak/hg38/1/ENCFF509CYS.bed.gz	1	NGEN046534	ENCODE	ENCFF509CYS.bed.gz	94722	110147741	replicated peaks	hg38	Astrocyte	Primary cell	CL:0000127	Brain	ENCSR000ARU	1, 2	1_1, 2_1	H4K20me1	Histone ChIP-seq	bed narrowPeak	2464822	2022-06-12	2012-03-06	2022-11-20	https://lisanwanglab.org/GADB/Annotationtracks/ENCODE/data/Histone_ChIP-seq/narrowpeak/hg38/1/ENCFF509CYS.bed.gz	f33b2ec1251c8a7133f5983564d1db27	wget https://lisanwanglab.org/GADB/Annotationtracks/ENCODE/data/Histone_ChIP-seq/narrowpeak/hg38/1/ENCFF509CYS.bed.gz -P GADB/Annotationtracks/ENCODE/data/Histone_ChIP-seq/narrowpeak/hg38/1/	wget https://lisanwanglab.org/GADB/Annotationtracks/ENCODE/data/Histone_ChIP-seq/narrowpeak/hg38/1/ENCFF509CYS.bed.gz.tbi -P GADB/Annotationtracks/ENCODE/data/Histone_ChIP-seq/narrowpeak/hg38/1/	https://www.encodeproject.org	https://www.encodeproject.org/files/ENCFF509CYS/@@download/ENCFF509CYS.bigBed	wget https://lisanwanglab.org/GADB/Annotationtracks/Downloads/ENCODE/ENCFF509CYS.bigBed -P GADB/Annotationtracks/Downloads/ENCODE/	b76e9db463237c587b558c760bc50350	Called peaks	Histone ChIP-seq H4K20me1-histone-mark replicated peaks	Biosample_summary=Astrocyte;Lab=Bradley Bernstein, Broad;System=central nervous system;Submitted_track_name=rep1_vs_rep2.overlap.bfilt.narrowPeak.bb	Nervous	Unknown
ENCFF733JLY.bed.gz	chr1@@@161124890@@@161126335@@@Peak_7932@@@378@@@.@@@11.55238@@@37.83158@@@35.24855@@@1059@@@/project/wang4/GADB/Annotationtracks/ENCODE/data/Histone_ChIP-seq/narrowpeak/hg38/1/ENCFF733JLY.bed.gz	1	NGEN047999	ENCODE	ENCFF733JLY.bed.gz	90557	141294767	replicated peaks	hg38	Astrocyte	Primary cell	CL:0000127	Brain	ENCSR000AQQ	1, 2	1_1, 2_1	H3K79me2	Histone ChIP-seq	bed narrowPeak	2372765	2022-06-12	2012-03-06	2022-11-20	https://lisanwanglab.org/GADB/Annotationtracks/ENCODE/data/Histone_ChIP-seq/narrowpeak/hg38/1/ENCFF733JLY.bed.gz	1f3ce1742b763ada4f79b6fced2199b6	wget https://lisanwanglab.org/GADB/Annotationtracks/ENCODE/data/Histone_ChIP-seq/narrowpeak/hg38/1/ENCFF733JLY.bed.gz -P GADB/Annotationtracks/ENCODE/data/Histone_ChIP-seq/narrowpeak/hg38/1/	wget https://lisanwanglab.org/GADB/Annotationtracks/ENCODE/data/Histone_ChIP-seq/narrowpeak/hg38/1/ENCFF733JLY.bed.gz.tbi -P GADB/Annotationtracks/ENCODE/data/Histone_ChIP-seq/narrowpeak/hg38/1/	https://www.encodeproject.org	https://www.encodeproject.org/files/ENCFF733JLY/@@download/ENCFF733JLY.bigBed	wget https://lisanwanglab.org/GADB/Annotationtracks/Downloads/ENCODE/ENCFF733JLY.bigBed -P GADB/Annotationtracks/Downloads/ENCODE/	c377f191d3dccecc48d591e58db5b677	Called peaks	Histone ChIP-seq H3K79me2-histone-mark replicated peaks	Biosample_summary=Astrocyte;Lab=Bradley Bernstein, Broad;System=central nervous system;Submitted_track_name=rep1_vs_rep2.overlap.bfilt.narrowPeak.bb	Nervous	Unknown
ENCFF965FCL.bed.gz	chr1@@@161119749@@@161125328@@@Peak_4110@@@151@@@.@@@5.81596@@@15.16215@@@11.41255@@@4744@@@/project/wang4/GADB/Annotationtracks/ENCODE/data/Histone_ChIP-seq/narrowpeak/hg38/1/ENCFF965FCL.bed.gz	1	NGEN049514	ENCODE	ENCFF965FCL.bed.gz	121018	114770618	replicated peaks	hg38	Brain	Tissue	UBERON:0000955	Brain	ENCSR869WSC	1, 2	1_1, 2_1	H3K36me3	Histone ChIP-seq	bed narrowPeak	2465406	2022-06-12	2013-07-31	2022-11-20	https://lisanwanglab.org/GADB/Annotationtracks/ENCODE/data/Histone_ChIP-seq/narrowpeak/hg38/1/ENCFF965FCL.bed.gz	5204e304a581e0c4005be45c00108a52	wget https://lisanwanglab.org/GADB/Annotationtracks/ENCODE/data/Histone_ChIP-seq/narrowpeak/hg38/1/ENCFF965FCL.bed.gz -P GADB/Annotationtracks/ENCODE/data/Histone_ChIP-seq/narrowpeak/hg38/1/	wget https://lisanwanglab.org/GADB/Annotationtracks/ENCODE/data/Histone_ChIP-seq/narrowpeak/hg38/1/ENCFF965FCL.bed.gz.tbi -P GADB/Annotationtracks/ENCODE/data/Histone_ChIP-seq/narrowpeak/hg38/1/	https://www.encodeproject.org	https://www.encodeproject.org/files/ENCFF965FCL/@@download/ENCFF965FCL.bigBed	wget https://lisanwanglab.org/GADB/Annotationtracks/Downloads/ENCODE/ENCFF965FCL.bigBed -P GADB/Annotationtracks/Downloads/ENCODE/	05c311900bd8e9b9426e317445390ffb	Called peaks	Histone ChIP-seq H3K36me3-histone-mark replicated peaks	Biosample_summary=Brain tissue female embryo (17 weeks);Lab=Joseph Costello, UCSF;System=central nervous system;Submitted_track_name=null;Project=Roadmap	Nervous	Embryonic
ENCFF284EJU.bed.gz	chr1@@@161119749@@@161125205@@@Peak_5702@@@230@@@.@@@5.64493@@@14.29954@@@10.72555@@@4744@@@/project/wang4/GADB/Annotationtracks/ENCODE/data/Histone_ChIP-seq/narrowpeak/hg38/2/ENCFF284EJU.bed.gz	1	NGEN027683	ENCODE	ENCFF284EJU.bed.gz	151581	121139642	replicated peaks	hg38	Brain	Tissue	UBERON:0000955	Brain	ENCSR869WSC	1, 2	1_1 ,2_1	H3K36me3	Histone ChIP-seq	bed narrowPeak	3031637	2020-06-10	2013-07-31	2020-07-15	https://lisanwanglab.org/GADB/Annotationtracks/ENCODE/data/Histone_ChIP-seq/narrowpeak/hg38/2/ENCFF284EJU.bed.gz	78b5cf8230876ca1e7668647d78dd854	wget https://lisanwanglab.org/GADB/Annotationtracks/ENCODE/data/Histone_ChIP-seq/narrowpeak/hg38/2/ENCFF284EJU.bed.gz -P GADB/Annotationtracks/ENCODE/data/Histone_ChIP-seq/narrowpeak/hg38/2/	wget https://lisanwanglab.org/GADB/Annotationtracks/ENCODE/data/Histone_ChIP-seq/narrowpeak/hg38/2/ENCFF284EJU.bed.gz.tbi -P GADB/Annotationtracks/ENCODE/data/Histone_ChIP-seq/narrowpeak/hg38/2/	https://www.encodeproject.org	https://www.encodeproject.org/files/ENCFF284EJU/@@download/ENCFF284EJU.bigBed	wget https://lisanwanglab.org/GADB/Annotationtracks/Downloads/ENCODE/ENCFF284EJU.bigBed -P GADB/Annotationtracks/Downloads/ENCODE/	9d403df4c48ba48e1793bfbfc62d4bd6	Called peaks	Histone ChIP-seq H3K36me3-histone-mark replicated peaks	Biosample_summary=Brain tissue female embryo (17 weeks);Lab=Joseph Costello, UCSF;System=central nervous system;Submitted_track_name=final.replicated.narrowPeak.bb;Project=Roadmap	Nervous	Embryonic
ENCFF341BTX.bed.gz	chr1@@@161127062@@@161127723@@@Peak_10154@@@123@@@.@@@6.42751@@@12.35394@@@8.86941@@@233@@@/project/wang4/GADB/Annotationtracks/ENCODE/data/Histone_ChIP-seq/narrowpeak/hg38/1/ENCFF341BTX.bed.gz	1	NGEN045417	ENCODE	ENCFF341BTX.bed.gz	87767	55399310	replicated peaks	hg38	Astrocyte	Primary cell	CL:0000127	Brain	ENCSR000AOS	1, 2	1_1, 2_1	H3K36me3	Histone ChIP-seq	bed narrowPeak	2021639	2022-06-12	2011-02-10	2022-11-20	https://lisanwanglab.org/GADB/Annotationtracks/ENCODE/data/Histone_ChIP-seq/narrowpeak/hg38/1/ENCFF341BTX.bed.gz	82e48b22a3682510e32024b3802cbecf	wget https://lisanwanglab.org/GADB/Annotationtracks/ENCODE/data/Histone_ChIP-seq/narrowpeak/hg38/1/ENCFF341BTX.bed.gz -P GADB/Annotationtracks/ENCODE/data/Histone_ChIP-seq/narrowpeak/hg38/1/	wget https://lisanwanglab.org/GADB/Annotationtracks/ENCODE/data/Histone_ChIP-seq/narrowpeak/hg38/1/ENCFF341BTX.bed.gz.tbi -P GADB/Annotationtracks/ENCODE/data/Histone_ChIP-seq/narrowpeak/hg38/1/	https://www.encodeproject.org	https://www.encodeproject.org/files/ENCFF341BTX/@@download/ENCFF341BTX.bigBed	wget https://lisanwanglab.org/GADB/Annotationtracks/Downloads/ENCODE/ENCFF341BTX.bigBed -P GADB/Annotationtracks/Downloads/ENCODE/	d76c85163ad396868d488138a7b880ee	Called peaks	Histone ChIP-seq H3K36me3-histone-mark replicated peaks	Biosample_summary=Astrocyte;Lab=Bradley Bernstein, Broad;System=central nervous system;Submitted_track_name=rep1_vs_rep2.overlap.bfilt.narrowPeak.bb	Nervous	Unknown
ENCFF451JRG.bed.gz	chr1@@@161127054@@@161127723@@@Peak_12041@@@157@@@.@@@6.30120@@@10.95139@@@7.41583@@@295@@@/project/wang4/GADB/Annotationtracks/ENCODE/data/Histone_ChIP-seq/narrowpeak/hg38/1/ENCFF451JRG.bed.gz	1	NGEN046127	ENCODE	ENCFF451JRG.bed.gz	122389	55982686	replicated peaks	hg38	Astrocyte	Primary cell	CL:0000127	Brain	ENCSR000AOS	1, 2	1_1, 2_1	H3K36me3	Histone ChIP-seq	bed narrowPeak	2740350	2022-06-12	2011-02-10	2022-11-20	https://lisanwanglab.org/GADB/Annotationtracks/ENCODE/data/Histone_ChIP-seq/narrowpeak/hg38/1/ENCFF451JRG.bed.gz	9087b97e5346bd53a79ba6169ec926ad	wget https://lisanwanglab.org/GADB/Annotationtracks/ENCODE/data/Histone_ChIP-seq/narrowpeak/hg38/1/ENCFF451JRG.bed.gz -P GADB/Annotationtracks/ENCODE/data/Histone_ChIP-seq/narrowpeak/hg38/1/	wget https://lisanwanglab.org/GADB/Annotationtracks/ENCODE/data/Histone_ChIP-seq/narrowpeak/hg38/1/ENCFF451JRG.bed.gz.tbi -P GADB/Annotationtracks/ENCODE/data/Histone_ChIP-seq/narrowpeak/hg38/1/	https://www.encodeproject.org	https://www.encodeproject.org/files/ENCFF451JRG/@@download/ENCFF451JRG.bigBed	wget https://lisanwanglab.org/GADB/Annotationtracks/Downloads/ENCODE/ENCFF451JRG.bigBed -P GADB/Annotationtracks/Downloads/ENCODE/	bb3c3cdb22bd72a829bc9d909d5c581f	Called peaks	Histone ChIP-seq H3K36me3-histone-mark replicated peaks	Biosample_summary=Astrocyte;Lab=Bradley Bernstein, Broad;System=central nervous system;Submitted_track_name=final.replicated.narrowPeak.bb	Nervous	Unknown
ENCFF628GOW.bed.gz	chr1@@@161126655@@@161127707@@@Peak_47275@@@68@@@.@@@4.23714@@@11.45261@@@9.27625@@@318@@@/project/wang4/GADB/Annotationtracks/ENCODE/data/Histone_ChIP-seq/narrowpeak/hg38/2/ENCFF628GOW.bed.gz	1	NGEN010079	ENCODE	ENCFF628GOW.bed.gz	134439	115569093	replicated peaks	hg38	Astrocyte	Primary cell	CL:0000127	Brain	ENCSR000ARU	1, 2	1_1 ,2_1	H4K20me1	Histone ChIP-seq	bed narrowPeak	3371936	2018-06-04	2012-03-06	2018-08-10	https://lisanwanglab.org/GADB/Annotationtracks/ENCODE/data/Histone_ChIP-seq/narrowpeak/hg38/2/ENCFF628GOW.bed.gz	7a03cad9d3b88879fb3d34e695b869fe	wget https://lisanwanglab.org/GADB/Annotationtracks/ENCODE/data/Histone_ChIP-seq/narrowpeak/hg38/2/ENCFF628GOW.bed.gz -P GADB/Annotationtracks/ENCODE/data/Histone_ChIP-seq/narrowpeak/hg38/2/	wget https://lisanwanglab.org/GADB/Annotationtracks/ENCODE/data/Histone_ChIP-seq/narrowpeak/hg38/2/ENCFF628GOW.bed.gz.tbi -P GADB/Annotationtracks/ENCODE/data/Histone_ChIP-seq/narrowpeak/hg38/2/	https://www.encodeproject.org	https://www.encodeproject.org/files/ENCFF628GOW/@@download/ENCFF628GOW.bigBed	wget https://lisanwanglab.org/GADB/Annotationtracks/Downloads/ENCODE/ENCFF628GOW.bigBed -P GADB/Annotationtracks/Downloads/ENCODE/	6d9ef894557e5c46c828bd8053440212	Called peaks	Histone ChIP-seq H4K20me1-histone-mark replicated peaks	Biosample_summary=Astrocyte;Lab=Bradley Bernstein, Broad;System=central nervous system;Submitted_track_name=final.replicated.narrowPeak.bb	Nervous	Unknown
ENCFF196LKC.bed.gz	chr1@@@161130503@@@161131056@@@Peak_141585@@@56@@@.@@@3.80275@@@5.30192@@@3.48436@@@133@@@/project/wang4/GADB/Annotationtracks/ENCODE/data/Histone_ChIP-seq/narrowpeak/hg38/1/ENCFF196LKC.bed.gz	1	NGEN044470	ENCODE	ENCFF196LKC.bed.gz	129916	98736259	replicated peaks	hg38	Astrocyte	Primary cell	CL:0000127	Brain	ENCSR000AOT	1, 2	1_1, 2_1	H3K4me1	Histone ChIP-seq	bed narrowPeak	3305020	2022-06-12	2011-02-10	2022-11-20	https://lisanwanglab.org/GADB/Annotationtracks/ENCODE/data/Histone_ChIP-seq/narrowpeak/hg38/1/ENCFF196LKC.bed.gz	9913eab45e36336215bc35e6ef8a7053	wget https://lisanwanglab.org/GADB/Annotationtracks/ENCODE/data/Histone_ChIP-seq/narrowpeak/hg38/1/ENCFF196LKC.bed.gz -P GADB/Annotationtracks/ENCODE/data/Histone_ChIP-seq/narrowpeak/hg38/1/	wget https://lisanwanglab.org/GADB/Annotationtracks/ENCODE/data/Histone_ChIP-seq/narrowpeak/hg38/1/ENCFF196LKC.bed.gz.tbi -P GADB/Annotationtracks/ENCODE/data/Histone_ChIP-seq/narrowpeak/hg38/1/	https://www.encodeproject.org	https://www.encodeproject.org/files/ENCFF196LKC/@@download/ENCFF196LKC.bigBed	wget https://lisanwanglab.org/GADB/Annotationtracks/Downloads/ENCODE/ENCFF196LKC.bigBed -P GADB/Annotationtracks/Downloads/ENCODE/	6d6968a9cbe209c90286dac24920318b	Called peaks	Histone ChIP-seq H3K4me1-histone-mark replicated peaks	Biosample_summary=Astrocyte;Lab=Bradley Bernstein, Broad;System=central nervous system;Submitted_track_name=final.replicated.narrowPeak.bb	Nervous	Unknown
ENCFF223RHO.bed.gz	chr1@@@161129731@@@161134318@@@Peak_91@@@1000@@@.@@@41.36426@@@416.42175@@@410.83954@@@2310@@@/project/wang4/GADB/Annotationtracks/ENCODE/data/Histone_ChIP-seq/narrowpeak/hg38/1/ENCFF223RHO.bed.gz	1	NGEN044658	ENCODE	ENCFF223RHO.bed.gz	93838	118191218	replicated peaks	hg38	Astrocyte	Primary cell	CL:0000127	Brain	ENCSR000ARS	1, 2	1_1, 2_1	H3K4me2	Histone ChIP-seq	bed narrowPeak	2762479	2022-06-12	2012-03-06	2022-11-20	https://lisanwanglab.org/GADB/Annotationtracks/ENCODE/data/Histone_ChIP-seq/narrowpeak/hg38/1/ENCFF223RHO.bed.gz	a1b1a5d8f5937b296c5bf708b93ab482	wget https://lisanwanglab.org/GADB/Annotationtracks/ENCODE/data/Histone_ChIP-seq/narrowpeak/hg38/1/ENCFF223RHO.bed.gz -P GADB/Annotationtracks/ENCODE/data/Histone_ChIP-seq/narrowpeak/hg38/1/	wget https://lisanwanglab.org/GADB/Annotationtracks/ENCODE/data/Histone_ChIP-seq/narrowpeak/hg38/1/ENCFF223RHO.bed.gz.tbi -P GADB/Annotationtracks/ENCODE/data/Histone_ChIP-seq/narrowpeak/hg38/1/	https://www.encodeproject.org	https://www.encodeproject.org/files/ENCFF223RHO/@@download/ENCFF223RHO.bigBed	wget https://lisanwanglab.org/GADB/Annotationtracks/Downloads/ENCODE/ENCFF223RHO.bigBed -P GADB/Annotationtracks/Downloads/ENCODE/	2d55d784e00ebbb312fe57c447a86615	Called peaks	Histone ChIP-seq H3K4me2-histone-mark replicated peaks	Biosample_summary=Astrocyte;Lab=Bradley Bernstein, Broad;System=central nervous system;Submitted_track_name=rep1_vs_rep2.overlap.bfilt.narrowPeak.bb	Nervous	Unknown
ENCFF638KBO.bed.gz	chr1@@@161130399@@@161130905@@@Peak_49874@@@56@@@.@@@3.80743@@@5.60744@@@3.17142@@@120@@@/project/wang4/GADB/Annotationtracks/ENCODE/data/Histone_ChIP-seq/narrowpeak/hg38/1/ENCFF638KBO.bed.gz	1	NGEN047390	ENCODE	ENCFF638KBO.bed.gz	98878	71407846	replicated peaks	hg38	Brain	Tissue	UBERON:0000955	Brain	ENCSR386JEL	1, 2	1_1, 2_1	H3K4me1	Histone ChIP-seq	bed narrowPeak	1964586	2022-06-12	2013-07-31	2022-11-20	https://lisanwanglab.org/GADB/Annotationtracks/ENCODE/data/Histone_ChIP-seq/narrowpeak/hg38/1/ENCFF638KBO.bed.gz	cbaff8a6e056c22eabf544a268a3e58b	wget https://lisanwanglab.org/GADB/Annotationtracks/ENCODE/data/Histone_ChIP-seq/narrowpeak/hg38/1/ENCFF638KBO.bed.gz -P GADB/Annotationtracks/ENCODE/data/Histone_ChIP-seq/narrowpeak/hg38/1/	wget https://lisanwanglab.org/GADB/Annotationtracks/ENCODE/data/Histone_ChIP-seq/narrowpeak/hg38/1/ENCFF638KBO.bed.gz.tbi -P GADB/Annotationtracks/ENCODE/data/Histone_ChIP-seq/narrowpeak/hg38/1/	https://www.encodeproject.org	https://www.encodeproject.org/files/ENCFF638KBO/@@download/ENCFF638KBO.bigBed	wget https://lisanwanglab.org/GADB/Annotationtracks/Downloads/ENCODE/ENCFF638KBO.bigBed -P GADB/Annotationtracks/Downloads/ENCODE/	493e06c8d1d84ab3ce676e30e518a6b0	Called peaks	Histone ChIP-seq H3K4me1-histone-mark replicated peaks	Biosample_summary=Brain tissue female embryo (17 weeks);Lab=Joseph Costello, UCSF;System=central nervous system;Submitted_track_name=null;Project=Roadmap	Nervous	Embryonic
ENCFF317OOD.bed.gz	chr1@@@161130399@@@161130901@@@Peak_56230@@@96@@@.@@@3.76762@@@5.37369@@@2.93008@@@143@@@/project/wang4/GADB/Annotationtracks/ENCODE/data/Histone_ChIP-seq/narrowpeak/hg38/2/ENCFF317OOD.bed.gz	1	NGEN028041	ENCODE	ENCFF317OOD.bed.gz	123832	78330259	replicated peaks	hg38	Brain	Tissue	UBERON:0000955	Brain	ENCSR386JEL	1, 2	1_1 ,2_1	H3K4me1	Histone ChIP-seq	bed narrowPeak	2425258	2020-06-10	2013-07-31	2020-07-15	https://lisanwanglab.org/GADB/Annotationtracks/ENCODE/data/Histone_ChIP-seq/narrowpeak/hg38/2/ENCFF317OOD.bed.gz	6d60da56263e768b46e8017a4893b6c1	wget https://lisanwanglab.org/GADB/Annotationtracks/ENCODE/data/Histone_ChIP-seq/narrowpeak/hg38/2/ENCFF317OOD.bed.gz -P GADB/Annotationtracks/ENCODE/data/Histone_ChIP-seq/narrowpeak/hg38/2/	wget https://lisanwanglab.org/GADB/Annotationtracks/ENCODE/data/Histone_ChIP-seq/narrowpeak/hg38/2/ENCFF317OOD.bed.gz.tbi -P GADB/Annotationtracks/ENCODE/data/Histone_ChIP-seq/narrowpeak/hg38/2/	https://www.encodeproject.org	https://www.encodeproject.org/files/ENCFF317OOD/@@download/ENCFF317OOD.bigBed	wget https://lisanwanglab.org/GADB/Annotationtracks/Downloads/ENCODE/ENCFF317OOD.bigBed -P GADB/Annotationtracks/Downloads/ENCODE/	1fc422ca1726660cc70d2709f5d7a934	Called peaks	Histone ChIP-seq H3K4me1-histone-mark replicated peaks	Biosample_summary=Brain tissue female embryo (17 weeks);Lab=Joseph Costello, UCSF;System=central nervous system;Submitted_track_name=final.replicated.narrowPeak.bb;Project=Roadmap	Nervous	Embryonic
ENCFF961FSN.bed.gz	chr1@@@161129731@@@161134249@@@Peak_97@@@675@@@.@@@40.39747@@@412.61606@@@407.04016@@@2310@@@/project/wang4/GADB/Annotationtracks/ENCODE/data/Histone_ChIP-seq/narrowpeak/hg38/2/ENCFF961FSN.bed.gz	1	NGEN035294	ENCODE	ENCFF961FSN.bed.gz	105785	120605963	replicated peaks	hg38	Astrocyte	Primary cell	CL:0000127	Brain	ENCSR000ARS	1, 2	1_1 ,2_1	H3K4me2	Histone ChIP-seq	bed narrowPeak	3060481	2020-06-10	2012-03-06	2020-07-15	https://lisanwanglab.org/GADB/Annotationtracks/ENCODE/data/Histone_ChIP-seq/narrowpeak/hg38/2/ENCFF961FSN.bed.gz	0cbfbd3174adcedbe026e6faff936d51	wget https://lisanwanglab.org/GADB/Annotationtracks/ENCODE/data/Histone_ChIP-seq/narrowpeak/hg38/2/ENCFF961FSN.bed.gz -P GADB/Annotationtracks/ENCODE/data/Histone_ChIP-seq/narrowpeak/hg38/2/	wget https://lisanwanglab.org/GADB/Annotationtracks/ENCODE/data/Histone_ChIP-seq/narrowpeak/hg38/2/ENCFF961FSN.bed.gz.tbi -P GADB/Annotationtracks/ENCODE/data/Histone_ChIP-seq/narrowpeak/hg38/2/	https://www.encodeproject.org	https://www.encodeproject.org/files/ENCFF961FSN/@@download/ENCFF961FSN.bigBed	wget https://lisanwanglab.org/GADB/Annotationtracks/Downloads/ENCODE/ENCFF961FSN.bigBed -P GADB/Annotationtracks/Downloads/ENCODE/	ff1e96d21af0f1bb42cb6a44239cfdd4	Called peaks	Histone ChIP-seq H3K4me2-histone-mark replicated peaks	Biosample_summary=Astrocyte;Lab=Bradley Bernstein, Broad;System=central nervous system;Submitted_track_name=final.replicated.narrowPeak.bb	Nervous	Unknown
ENCFF032HHR.bed.gz	chr1@@@161130805@@@161134681@@@Peak_3496@@@778@@@.@@@16.57513@@@77.88196@@@74.49669@@@1861@@@/project/wang4/GADB/Annotationtracks/ENCODE/data/Histone_ChIP-seq/narrowpeak/hg38/1/ENCFF032HHR.bed.gz	1	NGEN043403	ENCODE	ENCFF032HHR.bed.gz	64171	118265453	replicated peaks	hg38	Middle frontal area BA46	Tissue	UBERON:0006483	Brain	ENCSR262JRZ	1, 2	1_1, 1_2, 2_1, 2_2	H3K27ac	Histone ChIP-seq	bed narrowPeak	1585414	2022-06-12	2022-06-09	2022-11-20	https://lisanwanglab.org/GADB/Annotationtracks/ENCODE/data/Histone_ChIP-seq/narrowpeak/hg38/1/ENCFF032HHR.bed.gz	f4bb0fc353ebf8b5c7a834da0231dee9	wget https://lisanwanglab.org/GADB/Annotationtracks/ENCODE/data/Histone_ChIP-seq/narrowpeak/hg38/1/ENCFF032HHR.bed.gz -P GADB/Annotationtracks/ENCODE/data/Histone_ChIP-seq/narrowpeak/hg38/1/	wget https://lisanwanglab.org/GADB/Annotationtracks/ENCODE/data/Histone_ChIP-seq/narrowpeak/hg38/1/ENCFF032HHR.bed.gz.tbi -P GADB/Annotationtracks/ENCODE/data/Histone_ChIP-seq/narrowpeak/hg38/1/	https://www.encodeproject.org	https://www.encodeproject.org/files/ENCFF032HHR/@@download/ENCFF032HHR.bigBed	wget https://lisanwanglab.org/GADB/Annotationtracks/Downloads/ENCODE/ENCFF032HHR.bigBed -P GADB/Annotationtracks/Downloads/ENCODE/	1003daefdf57570e310d1947fb3f1910	Called peaks	Histone ChIP-seq H3K27ac-histone-mark replicated peaks	Biosample_summary=With Alzheimer's disease; and without disease, middle frontal area 46 tissue female adult (90 or above years);Lab=Bradley Bernstein, Broad;System=central nervous system;Submitted_track_name=rep1_vs_rep2.overlap.bfilt.narrowPeak.bb;Project=RUSH AD;previous_filer_cell_type=Middle frontal area 46	Nervous	Adult
ENCFF063CZH.bed.gz	chr1@@@161131993@@@161132470@@@Peak_22158@@@99@@@.@@@5.79099@@@15.93949@@@13.27614@@@232@@@/project/wang4/GADB/Annotationtracks/ENCODE/data/Histone_ChIP-seq/narrowpeak/hg38/1/ENCFF063CZH.bed.gz	1	NGEN043618	ENCODE	ENCFF063CZH.bed.gz	70024	41482390	replicated peaks	hg38	Astrocyte	Primary cell	CL:0000127	Brain	ENCSR000AQP	1, 2	1_1, 2_1	H2AFZ	Histone ChIP-seq	bed narrowPeak	1855344	2022-06-12	2012-03-06	2022-11-20	https://lisanwanglab.org/GADB/Annotationtracks/ENCODE/data/Histone_ChIP-seq/narrowpeak/hg38/1/ENCFF063CZH.bed.gz	aa54257bca4b65f7f85f8ccce45dbba5	wget https://lisanwanglab.org/GADB/Annotationtracks/ENCODE/data/Histone_ChIP-seq/narrowpeak/hg38/1/ENCFF063CZH.bed.gz -P GADB/Annotationtracks/ENCODE/data/Histone_ChIP-seq/narrowpeak/hg38/1/	wget https://lisanwanglab.org/GADB/Annotationtracks/ENCODE/data/Histone_ChIP-seq/narrowpeak/hg38/1/ENCFF063CZH.bed.gz.tbi -P GADB/Annotationtracks/ENCODE/data/Histone_ChIP-seq/narrowpeak/hg38/1/	https://www.encodeproject.org	https://www.encodeproject.org/files/ENCFF063CZH/@@download/ENCFF063CZH.bigBed	wget https://lisanwanglab.org/GADB/Annotationtracks/Downloads/ENCODE/ENCFF063CZH.bigBed -P GADB/Annotationtracks/Downloads/ENCODE/	5ddf8c7a7d51664d295cc1573c7cb108	Called peaks	Histone ChIP-seq protein replicated peaks	Biosample_summary=Astrocyte;Lab=Bradley Bernstein, Broad;System=central nervous system;Submitted_track_name=final.replicated.narrowPeak.bb	Nervous	Unknown
ENCFF102NLS.bed.gz	chr1@@@161130965@@@161134091@@@Peak_2283@@@1000@@@.@@@31.62601@@@392.36063@@@388.69443@@@2107@@@/project/wang4/GADB/Annotationtracks/ENCODE/data/Histone_ChIP-seq/narrowpeak/hg38/1/ENCFF102NLS.bed.gz	1	NGEN043860	ENCODE	ENCFF102NLS.bed.gz	57647	67378121	replicated peaks	hg38	Astrocyte	Primary cell	CL:0000127	Brain	ENCSR000ART	1, 2	1_1, 2_1	H3K9ac	Histone ChIP-seq	bed narrowPeak	1696504	2022-06-12	2012-03-06	2022-11-20	https://lisanwanglab.org/GADB/Annotationtracks/ENCODE/data/Histone_ChIP-seq/narrowpeak/hg38/1/ENCFF102NLS.bed.gz	b28bbe4d88c6c15992d325acde2e9a12	wget https://lisanwanglab.org/GADB/Annotationtracks/ENCODE/data/Histone_ChIP-seq/narrowpeak/hg38/1/ENCFF102NLS.bed.gz -P GADB/Annotationtracks/ENCODE/data/Histone_ChIP-seq/narrowpeak/hg38/1/	wget https://lisanwanglab.org/GADB/Annotationtracks/ENCODE/data/Histone_ChIP-seq/narrowpeak/hg38/1/ENCFF102NLS.bed.gz.tbi -P GADB/Annotationtracks/ENCODE/data/Histone_ChIP-seq/narrowpeak/hg38/1/	https://www.encodeproject.org	https://www.encodeproject.org/files/ENCFF102NLS/@@download/ENCFF102NLS.bigBed	wget https://lisanwanglab.org/GADB/Annotationtracks/Downloads/ENCODE/ENCFF102NLS.bigBed -P GADB/Annotationtracks/Downloads/ENCODE/	5213fb79cdff5e1d42c734365e67e557	Called peaks	Histone ChIP-seq H3K9ac-histone-mark replicated peaks	Biosample_summary=Astrocyte;Lab=Bradley Bernstein, Broad;System=central nervous system;Submitted_track_name=rep1_vs_rep2.overlap.bfilt.narrowPeak.bb	Nervous	Unknown
ENCFF158FGV.bed.gz	chr1@@@161131959@@@161133885@@@Peak_3318@@@1000@@@.@@@20.38355@@@211.07117@@@207.62352@@@726@@@/project/wang4/GADB/Annotationtracks/ENCODE/data/Histone_ChIP-seq/narrowpeak/hg38/1/ENCFF158FGV.bed.gz	1	NGEN044198	ENCODE	ENCFF158FGV.bed.gz	59428	64274522	replicated peaks	hg38	Endothelial cell	Primary cell	CL:2000044	Brain	ENCSR111QCU	1, 2	1_1, 2_1	H3K27ac	Histone ChIP-seq	bed narrowPeak	1727810	2022-06-12	2020-08-28	2022-11-20	https://lisanwanglab.org/GADB/Annotationtracks/ENCODE/data/Histone_ChIP-seq/narrowpeak/hg38/1/ENCFF158FGV.bed.gz	1509156731c3e5d2b0dd47ee8e23025d	wget https://lisanwanglab.org/GADB/Annotationtracks/ENCODE/data/Histone_ChIP-seq/narrowpeak/hg38/1/ENCFF158FGV.bed.gz -P GADB/Annotationtracks/ENCODE/data/Histone_ChIP-seq/narrowpeak/hg38/1/	wget https://lisanwanglab.org/GADB/Annotationtracks/ENCODE/data/Histone_ChIP-seq/narrowpeak/hg38/1/ENCFF158FGV.bed.gz.tbi -P GADB/Annotationtracks/ENCODE/data/Histone_ChIP-seq/narrowpeak/hg38/1/	https://www.encodeproject.org	https://www.encodeproject.org/files/ENCFF158FGV/@@download/ENCFF158FGV.bigBed	wget https://lisanwanglab.org/GADB/Annotationtracks/Downloads/ENCODE/ENCFF158FGV.bigBed -P GADB/Annotationtracks/Downloads/ENCODE/	9a3f325ab332c5de2be4ffae316a2d41	Called peaks	Histone ChIP-seq H3K27ac-histone-mark replicated peaks	Biosample_summary=Brain microvascular endothelial cell;Lab=Michael Snyder, Stanford;System=central nervous system,circulatory system;Submitted_track_name=rep1_vs_rep2.overlap.bfilt.narrowPeak.bb;tissue_of_origin=Brain miscrovascular;premapping_cell_type=Brain microvascular endothelial cell	Nervous	Unknown
ENCFF163VJI.bed.gz	chr1@@@161131267@@@161134208@@@Peak_3737@@@1000@@@.@@@97.91232@@@363.84570@@@360.00342@@@976@@@/project/wang4/GADB/Annotationtracks/ENCODE/data/Histone_ChIP-seq/narrowpeak/hg38/1/ENCFF163VJI.bed.gz	1	NGEN044238	ENCODE	ENCFF163VJI.bed.gz	31990	36356586	replicated peaks	hg38	Epithelial cell	Primary cell	CL:0000706	Brain	ENCSR000DTN	1, 2	1_1, 2_1	H3K4me3	Histone ChIP-seq	bed narrowPeak	868153	2022-06-12	2011-02-11	2022-11-20	https://lisanwanglab.org/GADB/Annotationtracks/ENCODE/data/Histone_ChIP-seq/narrowpeak/hg38/1/ENCFF163VJI.bed.gz	d79805558b323f06ba8931d5252fbff2	wget https://lisanwanglab.org/GADB/Annotationtracks/ENCODE/data/Histone_ChIP-seq/narrowpeak/hg38/1/ENCFF163VJI.bed.gz -P GADB/Annotationtracks/ENCODE/data/Histone_ChIP-seq/narrowpeak/hg38/1/	wget https://lisanwanglab.org/GADB/Annotationtracks/ENCODE/data/Histone_ChIP-seq/narrowpeak/hg38/1/ENCFF163VJI.bed.gz.tbi -P GADB/Annotationtracks/ENCODE/data/Histone_ChIP-seq/narrowpeak/hg38/1/	https://www.encodeproject.org	https://www.encodeproject.org/files/ENCFF163VJI/@@download/ENCFF163VJI.bigBed	wget https://lisanwanglab.org/GADB/Annotationtracks/Downloads/ENCODE/ENCFF163VJI.bigBed -P GADB/Annotationtracks/Downloads/ENCODE/	262d9807e928d197319966f4585241bb	Called peaks	Histone ChIP-seq H3K4me3-histone-mark replicated peaks	Biosample_summary=Choroid plexus epithelial cell;Lab=John Stamatoyannopoulos, UW;System=central nervous system,circulatory system;Submitted_track_name=rep1_vs_rep2.overlap.bfilt.narrowPeak.bb;previous_filer_cell_type=Choroid plexus epithelial cell;tissue_of_origin=Choroid plexus;premapping_cell_type=Epithelial cell - choroid plexus	Nervous	Unknown
ENCFF325PVU.bed.gz	chr1@@@161131401@@@161134109@@@Peak_5378@@@1000@@@.@@@23.61712@@@107.44160@@@104.20849@@@1743@@@/project/wang4/GADB/Annotationtracks/ENCODE/data/Histone_ChIP-seq/narrowpeak/hg38/1/ENCFF325PVU.bed.gz	1	NGEN045317	ENCODE	ENCFF325PVU.bed.gz	59472	67825096	replicated peaks	hg38	Astrocyte	Primary cell	CL:0000127	Brain	ENCSR000AOQ	1, 2	1_1, 2_1	H3K27ac	Histone ChIP-seq	bed narrowPeak	1713411	2022-06-12	2011-02-10	2022-11-20	https://lisanwanglab.org/GADB/Annotationtracks/ENCODE/data/Histone_ChIP-seq/narrowpeak/hg38/1/ENCFF325PVU.bed.gz	ad416afc42b395c251d27aa1309230a0	wget https://lisanwanglab.org/GADB/Annotationtracks/ENCODE/data/Histone_ChIP-seq/narrowpeak/hg38/1/ENCFF325PVU.bed.gz -P GADB/Annotationtracks/ENCODE/data/Histone_ChIP-seq/narrowpeak/hg38/1/	wget https://lisanwanglab.org/GADB/Annotationtracks/ENCODE/data/Histone_ChIP-seq/narrowpeak/hg38/1/ENCFF325PVU.bed.gz.tbi -P GADB/Annotationtracks/ENCODE/data/Histone_ChIP-seq/narrowpeak/hg38/1/	https://www.encodeproject.org	https://www.encodeproject.org/files/ENCFF325PVU/@@download/ENCFF325PVU.bigBed	wget https://lisanwanglab.org/GADB/Annotationtracks/Downloads/ENCODE/ENCFF325PVU.bigBed -P GADB/Annotationtracks/Downloads/ENCODE/	d90aa02ab8fce437295779eb36d4fae0	Called peaks	Histone ChIP-seq H3K27ac-histone-mark replicated peaks	Biosample_summary=Astrocyte;Lab=Bradley Bernstein, Broad;System=central nervous system;Submitted_track_name=rep1_vs_rep2.overlap.bfilt.narrowPeak.bb	Nervous	Unknown
ENCFF358SRI.bed.gz	chr1@@@161131098@@@161134265@@@Peak_2971@@@1000@@@.@@@65.53585@@@345.56021@@@341.72644@@@1095@@@/project/wang4/GADB/Annotationtracks/ENCODE/data/Histone_ChIP-seq/narrowpeak/hg38/1/ENCFF358SRI.bed.gz	1	NGEN045536	ENCODE	ENCFF358SRI.bed.gz	30795	52078219	replicated peaks	hg38	Brain	Tissue	UBERON:0000955	Brain	ENCSR780FXX	1, 2	1_1, 2_1	H3K4me3	Histone ChIP-seq	bed narrowPeak	787511	2022-06-12	2013-07-31	2022-11-20	https://lisanwanglab.org/GADB/Annotationtracks/ENCODE/data/Histone_ChIP-seq/narrowpeak/hg38/1/ENCFF358SRI.bed.gz	70419e576a238c41c1ea7c12c1743428	wget https://lisanwanglab.org/GADB/Annotationtracks/ENCODE/data/Histone_ChIP-seq/narrowpeak/hg38/1/ENCFF358SRI.bed.gz -P GADB/Annotationtracks/ENCODE/data/Histone_ChIP-seq/narrowpeak/hg38/1/	wget https://lisanwanglab.org/GADB/Annotationtracks/ENCODE/data/Histone_ChIP-seq/narrowpeak/hg38/1/ENCFF358SRI.bed.gz.tbi -P GADB/Annotationtracks/ENCODE/data/Histone_ChIP-seq/narrowpeak/hg38/1/	https://www.encodeproject.org	https://www.encodeproject.org/files/ENCFF358SRI/@@download/ENCFF358SRI.bigBed	wget https://lisanwanglab.org/GADB/Annotationtracks/Downloads/ENCODE/ENCFF358SRI.bigBed -P GADB/Annotationtracks/Downloads/ENCODE/	34d01773eec49c411c40aa1fb4936b74	Called peaks	Histone ChIP-seq H3K4me3-histone-mark replicated peaks	Biosample_summary=Brain tissue female embryo (17 weeks);Lab=Joseph Costello, UCSF;System=central nervous system;Submitted_track_name=null;Project=Roadmap	Nervous	Embryonic
ENCFF536GTT.bed.gz	chr1@@@161130648@@@161134249@@@Peak_1868@@@1000@@@.@@@140.88930@@@823.71265@@@819.69690@@@1498@@@/project/wang4/GADB/Annotationtracks/ENCODE/data/Histone_ChIP-seq/narrowpeak/hg38/1/ENCFF536GTT.bed.gz	1	NGEN046721	ENCODE	ENCFF536GTT.bed.gz	23431	38553090	replicated peaks	hg38	Astrocyte	Primary cell	CL:0002603	Brain	ENCSR000DSY	1, 2	1_1, 2_1	H3K4me3	Histone ChIP-seq	bed narrowPeak	688463	2022-06-12	2011-11-17	2022-11-20	https://lisanwanglab.org/GADB/Annotationtracks/ENCODE/data/Histone_ChIP-seq/narrowpeak/hg38/1/ENCFF536GTT.bed.gz	c0f81ddd0f6870363c283377fb73f96b	wget https://lisanwanglab.org/GADB/Annotationtracks/ENCODE/data/Histone_ChIP-seq/narrowpeak/hg38/1/ENCFF536GTT.bed.gz -P GADB/Annotationtracks/ENCODE/data/Histone_ChIP-seq/narrowpeak/hg38/1/	wget https://lisanwanglab.org/GADB/Annotationtracks/ENCODE/data/Histone_ChIP-seq/narrowpeak/hg38/1/ENCFF536GTT.bed.gz.tbi -P GADB/Annotationtracks/ENCODE/data/Histone_ChIP-seq/narrowpeak/hg38/1/	https://www.encodeproject.org	https://www.encodeproject.org/files/ENCFF536GTT/@@download/ENCFF536GTT.bigBed	wget https://lisanwanglab.org/GADB/Annotationtracks/Downloads/ENCODE/ENCFF536GTT.bigBed -P GADB/Annotationtracks/Downloads/ENCODE/	e0b87ba2ab6b2dbe72ae90ef9fee0ce7	Called peaks	Histone ChIP-seq H3K4me3-histone-mark replicated peaks	Biosample_summary=Astrocyte of the cerebellum;Lab=John Stamatoyannopoulos, UW;System=central nervous system;Submitted_track_name=rep1_vs_rep2.overlap.bfilt.narrowPeak.bb;previous_filer_cell_type=Astrocyte of the cerebellum;tissue_of_origin=Cerebellum;premapping_cell_type=Astrocyte - cerebellum	Nervous	Unknown
ENCFF619MIO.bed.gz	chr1@@@161131995@@@161132470@@@Peak_23667@@@151@@@.@@@5.63161@@@15.15211@@@12.52365@@@228@@@/project/wang4/GADB/Annotationtracks/ENCODE/data/Histone_ChIP-seq/narrowpeak/hg38/1/ENCFF619MIO.bed.gz	1	NGEN047265	ENCODE	ENCFF619MIO.bed.gz	58438	37868392	replicated peaks	hg38	Astrocyte	Primary cell	CL:0000127	Brain	ENCSR000AQP	1, 2	1_1, 2_1	H2AFZ	Histone ChIP-seq	bed narrowPeak	1573351	2022-06-12	2012-03-06	2022-11-20	https://lisanwanglab.org/GADB/Annotationtracks/ENCODE/data/Histone_ChIP-seq/narrowpeak/hg38/1/ENCFF619MIO.bed.gz	761ea2e059e0d6ac4146276d158fa3c4	wget https://lisanwanglab.org/GADB/Annotationtracks/ENCODE/data/Histone_ChIP-seq/narrowpeak/hg38/1/ENCFF619MIO.bed.gz -P GADB/Annotationtracks/ENCODE/data/Histone_ChIP-seq/narrowpeak/hg38/1/	wget https://lisanwanglab.org/GADB/Annotationtracks/ENCODE/data/Histone_ChIP-seq/narrowpeak/hg38/1/ENCFF619MIO.bed.gz.tbi -P GADB/Annotationtracks/ENCODE/data/Histone_ChIP-seq/narrowpeak/hg38/1/	https://www.encodeproject.org	https://www.encodeproject.org/files/ENCFF619MIO/@@download/ENCFF619MIO.bigBed	wget https://lisanwanglab.org/GADB/Annotationtracks/Downloads/ENCODE/ENCFF619MIO.bigBed -P GADB/Annotationtracks/Downloads/ENCODE/	d8e66afb6598f7f89919bc9e087ec311	Called peaks	Histone ChIP-seq protein replicated peaks	Biosample_summary=Astrocyte;Lab=Bradley Bernstein, Broad;System=central nervous system;Submitted_track_name=rep1_vs_rep2.overlap.bfilt.narrowPeak.bb	Nervous	Unknown
ENCFF652TPM.bed.gz	chr1@@@161131096@@@161134427@@@Peak_2389@@@1000@@@.@@@22.32280@@@114.53587@@@110.87573@@@1876@@@/project/wang4/GADB/Annotationtracks/ENCODE/data/Histone_ChIP-seq/narrowpeak/hg38/1/ENCFF652TPM.bed.gz	1	NGEN047492	ENCODE	ENCFF652TPM.bed.gz	78752	135033154	replicated peaks	hg38	Middle frontal area BA46	Tissue	UBERON:0006483	Brain	ENCSR814QIV	1, 2	1_1, 1_2, 2_1, 2_2	H3K27ac	Histone ChIP-seq	bed narrowPeak	1936185	2022-06-12	2022-06-09	2022-11-20	https://lisanwanglab.org/GADB/Annotationtracks/ENCODE/data/Histone_ChIP-seq/narrowpeak/hg38/1/ENCFF652TPM.bed.gz	6f1f93ed377ca2ccb183b10920b8a8b0	wget https://lisanwanglab.org/GADB/Annotationtracks/ENCODE/data/Histone_ChIP-seq/narrowpeak/hg38/1/ENCFF652TPM.bed.gz -P GADB/Annotationtracks/ENCODE/data/Histone_ChIP-seq/narrowpeak/hg38/1/	wget https://lisanwanglab.org/GADB/Annotationtracks/ENCODE/data/Histone_ChIP-seq/narrowpeak/hg38/1/ENCFF652TPM.bed.gz.tbi -P GADB/Annotationtracks/ENCODE/data/Histone_ChIP-seq/narrowpeak/hg38/1/	https://www.encodeproject.org	https://www.encodeproject.org/files/ENCFF652TPM/@@download/ENCFF652TPM.bigBed	wget https://lisanwanglab.org/GADB/Annotationtracks/Downloads/ENCODE/ENCFF652TPM.bigBed -P GADB/Annotationtracks/Downloads/ENCODE/	5df1d7df802b18ecc8cddc43126f5106	Called peaks	Histone ChIP-seq H3K27ac-histone-mark replicated peaks	Biosample_summary=With Alzheimer's disease; and without disease, middle frontal area 46 tissue female adult (90 or above years);Lab=Bradley Bernstein, Broad;System=central nervous system;Submitted_track_name=rep1_vs_rep2.overlap.bfilt.narrowPeak.bb;Project=RUSH AD;previous_filer_cell_type=Middle frontal area 46	Nervous	Adult
ENCFF872PPY.bed.gz	chr1@@@161130819@@@161134126@@@Peak_1073@@@1000@@@.@@@33.01810@@@192.73482@@@188.38989@@@2385@@@/project/wang4/GADB/Annotationtracks/ENCODE/data/Histone_ChIP-seq/narrowpeak/hg38/1/ENCFF872PPY.bed.gz	1	NGEN048938	ENCODE	ENCFF872PPY.bed.gz	33775	41280665	replicated peaks	hg38	Astrocyte	Primary cell	CL:0000127	Brain	ENCSR000AOU	1, 2	1_1, 2_1	H3K4me3	Histone ChIP-seq	bed narrowPeak	969564	2022-06-12	2011-02-10	2022-11-20	https://lisanwanglab.org/GADB/Annotationtracks/ENCODE/data/Histone_ChIP-seq/narrowpeak/hg38/1/ENCFF872PPY.bed.gz	cade48696280f1d4585802c8f026d9ed	wget https://lisanwanglab.org/GADB/Annotationtracks/ENCODE/data/Histone_ChIP-seq/narrowpeak/hg38/1/ENCFF872PPY.bed.gz -P GADB/Annotationtracks/ENCODE/data/Histone_ChIP-seq/narrowpeak/hg38/1/	wget https://lisanwanglab.org/GADB/Annotationtracks/ENCODE/data/Histone_ChIP-seq/narrowpeak/hg38/1/ENCFF872PPY.bed.gz.tbi -P GADB/Annotationtracks/ENCODE/data/Histone_ChIP-seq/narrowpeak/hg38/1/	https://www.encodeproject.org	https://www.encodeproject.org/files/ENCFF872PPY/@@download/ENCFF872PPY.bigBed	wget https://lisanwanglab.org/GADB/Annotationtracks/Downloads/ENCODE/ENCFF872PPY.bigBed -P GADB/Annotationtracks/Downloads/ENCODE/	f9ed5b1c3608140adfa36d1d286c5dd8	Called peaks	Histone ChIP-seq H3K4me3-histone-mark replicated peaks	Biosample_summary=Astrocyte;Lab=Bradley Bernstein, Broad;System=central nervous system;Submitted_track_name=rep1_vs_rep2.overlap.bfilt.narrowPeak.bb	Nervous	Unknown
ENCFF900ENX.bed.gz	chr1@@@161130932@@@161134638@@@Peak_10880@@@1000@@@.@@@25.00953@@@171.80309@@@169.16580@@@2485@@@/project/wang4/GADB/Annotationtracks/ENCODE/data/Histone_ChIP-seq/narrowpeak/hg38/1/ENCFF900ENX.bed.gz	1	NGEN049121	ENCODE	ENCFF900ENX.bed.gz	29530	66927809	replicated peaks	hg38	Middle frontal area BA46	Tissue	UBERON:0006483	Brain	ENCSR245QRV	1, 2	1_1, 1_2, 2_1, 2_2	H3K4me3	Histone ChIP-seq	bed narrowPeak	814683	2022-06-12	2022-06-09	2022-11-20	https://lisanwanglab.org/GADB/Annotationtracks/ENCODE/data/Histone_ChIP-seq/narrowpeak/hg38/1/ENCFF900ENX.bed.gz	0fc89e5dc65ddf0593e0f05553f99bd0	wget https://lisanwanglab.org/GADB/Annotationtracks/ENCODE/data/Histone_ChIP-seq/narrowpeak/hg38/1/ENCFF900ENX.bed.gz -P GADB/Annotationtracks/ENCODE/data/Histone_ChIP-seq/narrowpeak/hg38/1/	wget https://lisanwanglab.org/GADB/Annotationtracks/ENCODE/data/Histone_ChIP-seq/narrowpeak/hg38/1/ENCFF900ENX.bed.gz.tbi -P GADB/Annotationtracks/ENCODE/data/Histone_ChIP-seq/narrowpeak/hg38/1/	https://www.encodeproject.org	https://www.encodeproject.org/files/ENCFF900ENX/@@download/ENCFF900ENX.bigBed	wget https://lisanwanglab.org/GADB/Annotationtracks/Downloads/ENCODE/ENCFF900ENX.bigBed -P GADB/Annotationtracks/Downloads/ENCODE/	355f75f1433653f5c189422c8cd978ae	Called peaks	Histone ChIP-seq H3K4me3-histone-mark replicated peaks	Biosample_summary=With Alzheimer's disease; and without disease, middle frontal area 46 tissue female adult (90 or above years);Lab=Bradley Bernstein, Broad;System=central nervous system;Submitted_track_name=rep1_vs_rep2.overlap.bfilt.narrowPeak.bb;Project=RUSH AD;previous_filer_cell_type=Middle frontal area 46	Nervous	Adult
ENCFF917MHR.bed.gz	chr1@@@161130703@@@161134284@@@Peak_8856@@@1000@@@.@@@30.99091@@@185.24557@@@182.33548@@@2530@@@/project/wang4/GADB/Annotationtracks/ENCODE/data/Histone_ChIP-seq/narrowpeak/hg38/1/ENCFF917MHR.bed.gz	1	NGEN049235	ENCODE	ENCFF917MHR.bed.gz	30015	61222019	replicated peaks	hg38	Middle frontal area BA46	Tissue	UBERON:0006483	Brain	ENCSR703AIO	1, 2	1_1, 1_2, 2_1, 2_2	H3K4me3	Histone ChIP-seq	bed narrowPeak	822743	2022-06-12	2022-06-09	2022-11-20	https://lisanwanglab.org/GADB/Annotationtracks/ENCODE/data/Histone_ChIP-seq/narrowpeak/hg38/1/ENCFF917MHR.bed.gz	ac1a51a328ad08b0b0b0d4b8c836922e	wget https://lisanwanglab.org/GADB/Annotationtracks/ENCODE/data/Histone_ChIP-seq/narrowpeak/hg38/1/ENCFF917MHR.bed.gz -P GADB/Annotationtracks/ENCODE/data/Histone_ChIP-seq/narrowpeak/hg38/1/	wget https://lisanwanglab.org/GADB/Annotationtracks/ENCODE/data/Histone_ChIP-seq/narrowpeak/hg38/1/ENCFF917MHR.bed.gz.tbi -P GADB/Annotationtracks/ENCODE/data/Histone_ChIP-seq/narrowpeak/hg38/1/	https://www.encodeproject.org	https://www.encodeproject.org/files/ENCFF917MHR/@@download/ENCFF917MHR.bigBed	wget https://lisanwanglab.org/GADB/Annotationtracks/Downloads/ENCODE/ENCFF917MHR.bigBed -P GADB/Annotationtracks/Downloads/ENCODE/	a67d5da0e7edf4e252a2bfd9cc89f80a	Called peaks	Histone ChIP-seq H3K4me3-histone-mark replicated peaks	Biosample_summary=With Alzheimer's disease; and without disease, middle frontal area 46 tissue female adult (90 or above years);Lab=Bradley Bernstein, Broad;System=central nervous system;Submitted_track_name=rep1_vs_rep2.overlap.bfilt.narrowPeak.bb;Project=RUSH AD;previous_filer_cell_type=Middle frontal area 46	Nervous	Adult
ENCFF946IMQ.bed.gz	chr1@@@161131493@@@161133812@@@Peak_2076@@@622@@@.@@@22.28491@@@62.22113@@@58.56727@@@1507@@@/project/wang4/GADB/Annotationtracks/ENCODE/data/Histone_ChIP-seq/narrowpeak/hg38/1/ENCFF946IMQ.bed.gz	1	NGEN049389	ENCODE	ENCFF946IMQ.bed.gz	61451	66032624	replicated peaks	hg38	Substantia nigra	Tissue	UBERON:0002038	Brain	ENCSR726WVB	1, 2	1_1, 2_1	H3K27ac	Histone ChIP-seq	bed narrowPeak	1452896	2022-06-12	2013-07-31	2022-11-20	https://lisanwanglab.org/GADB/Annotationtracks/ENCODE/data/Histone_ChIP-seq/narrowpeak/hg38/1/ENCFF946IMQ.bed.gz	72efe2e191c2555da388703f78618cfd	wget https://lisanwanglab.org/GADB/Annotationtracks/ENCODE/data/Histone_ChIP-seq/narrowpeak/hg38/1/ENCFF946IMQ.bed.gz -P GADB/Annotationtracks/ENCODE/data/Histone_ChIP-seq/narrowpeak/hg38/1/	wget https://lisanwanglab.org/GADB/Annotationtracks/ENCODE/data/Histone_ChIP-seq/narrowpeak/hg38/1/ENCFF946IMQ.bed.gz.tbi -P GADB/Annotationtracks/ENCODE/data/Histone_ChIP-seq/narrowpeak/hg38/1/	https://www.encodeproject.org	https://www.encodeproject.org/files/ENCFF946IMQ/@@download/ENCFF946IMQ.bigBed	wget https://lisanwanglab.org/GADB/Annotationtracks/Downloads/ENCODE/ENCFF946IMQ.bigBed -P GADB/Annotationtracks/Downloads/ENCODE/	94f17066f14d3bea6ba88b0dd00c2cf0	Called peaks	Histone ChIP-seq H3K27ac-histone-mark replicated peaks	Biosample_summary=Substantia nigra tissue male adult (81 years);Lab=Bradley Bernstein, Broad;System=central nervous system;Submitted_track_name=null;Project=Roadmap	Nervous	Adult
ENCFF995JYF.bed.gz	chr1@@@161131136@@@161134209@@@Peak_2853@@@1000@@@.@@@112.23172@@@433.82706@@@429.90591@@@1105@@@/project/wang4/GADB/Annotationtracks/ENCODE/data/Histone_ChIP-seq/narrowpeak/hg38/1/ENCFF995JYF.bed.gz	1	NGEN049724	ENCODE	ENCFF995JYF.bed.gz	31306	35489594	replicated peaks	hg38	Endothelial cell	Primary cell	CL:2000044	Brain	ENCSR000DTC	1, 2	1_1, 2_1	H3K4me3	Histone ChIP-seq	bed narrowPeak	797606	2022-06-12	2011-02-11	2022-11-20	https://lisanwanglab.org/GADB/Annotationtracks/ENCODE/data/Histone_ChIP-seq/narrowpeak/hg38/1/ENCFF995JYF.bed.gz	6506f80fdf61dceca812455800441c86	wget https://lisanwanglab.org/GADB/Annotationtracks/ENCODE/data/Histone_ChIP-seq/narrowpeak/hg38/1/ENCFF995JYF.bed.gz -P GADB/Annotationtracks/ENCODE/data/Histone_ChIP-seq/narrowpeak/hg38/1/	wget https://lisanwanglab.org/GADB/Annotationtracks/ENCODE/data/Histone_ChIP-seq/narrowpeak/hg38/1/ENCFF995JYF.bed.gz.tbi -P GADB/Annotationtracks/ENCODE/data/Histone_ChIP-seq/narrowpeak/hg38/1/	https://www.encodeproject.org	https://www.encodeproject.org/files/ENCFF995JYF/@@download/ENCFF995JYF.bigBed	wget https://lisanwanglab.org/GADB/Annotationtracks/Downloads/ENCODE/ENCFF995JYF.bigBed -P GADB/Annotationtracks/Downloads/ENCODE/	533648c3878169c2e407168ae1221316	Called peaks	Histone ChIP-seq H3K4me3-histone-mark replicated peaks	Biosample_summary=Brain microvascular endothelial cell;Lab=John Stamatoyannopoulos, UW;System=central nervous system,circulatory system;Submitted_track_name=rep1_vs_rep2.overlap.bfilt.narrowPeak.bb;tissue_of_origin=Brain miscrovascular;premapping_cell_type=Brain microvascular endothelial cell	Nervous	Unknown
ENCFF068NJG.bed.gz	chr1@@@161131270@@@161134018@@@Peak_4017@@@674@@@.@@@92.97106@@@341.04700@@@337.25806@@@973@@@/project/wang4/GADB/Annotationtracks/ENCODE/data/Histone_ChIP-seq/narrowpeak/hg38/2/ENCFF068NJG.bed.gz	1	NGEN001454	ENCODE	ENCFF068NJG.bed.gz	34727	35784736	replicated peaks	hg38	Epithelial cell	Primary cell	CL:0000706	Brain	ENCSR000DTN	1, 2	1_1 ,2_1	H3K4me3	Histone ChIP-seq	bed narrowPeak	939256	2018-06-04	2011-02-11	2018-08-10	https://lisanwanglab.org/GADB/Annotationtracks/ENCODE/data/Histone_ChIP-seq/narrowpeak/hg38/2/ENCFF068NJG.bed.gz	0aa9737cead17e4386145f88db9403fa	wget https://lisanwanglab.org/GADB/Annotationtracks/ENCODE/data/Histone_ChIP-seq/narrowpeak/hg38/2/ENCFF068NJG.bed.gz -P GADB/Annotationtracks/ENCODE/data/Histone_ChIP-seq/narrowpeak/hg38/2/	wget https://lisanwanglab.org/GADB/Annotationtracks/ENCODE/data/Histone_ChIP-seq/narrowpeak/hg38/2/ENCFF068NJG.bed.gz.tbi -P GADB/Annotationtracks/ENCODE/data/Histone_ChIP-seq/narrowpeak/hg38/2/	https://www.encodeproject.org	https://www.encodeproject.org/files/ENCFF068NJG/@@download/ENCFF068NJG.bigBed	wget https://lisanwanglab.org/GADB/Annotationtracks/Downloads/ENCODE/ENCFF068NJG.bigBed -P GADB/Annotationtracks/Downloads/ENCODE/	b0b0f812873469878caa0013c7264d14	Called peaks	Histone ChIP-seq H3K4me3-histone-mark replicated peaks	Biosample_summary=Choroid plexus epithelial cell;Lab=John Stamatoyannopoulos, UW;System=circulatory system,central nervous system;Submitted_track_name=final.replicated.narrowPeak.bb;previous_filer_cell_type=Choroid plexus epithelial cell;tissue_of_origin=Choroid plexus;premapping_cell_type=Epithelial cell - choroid plexus	Nervous	Unknown
ENCFF088SXL.bed.gz	chr1@@@161131501@@@161133812@@@Peak_2017@@@286@@@.@@@22.85018@@@61.78819@@@58.06723@@@1392@@@/project/wang4/GADB/Annotationtracks/ENCODE/data/Histone_ChIP-seq/narrowpeak/hg38/2/ENCFF088SXL.bed.gz	1	NGEN025519	ENCODE	ENCFF088SXL.bed.gz	85133	72692415	replicated peaks	hg38	Substantia nigra	Tissue	UBERON:0002038	Brain	ENCSR726WVB	1, 2	1_1 ,2_1	H3K27ac	Histone ChIP-seq	bed narrowPeak	1924033	2020-06-10	2013-07-31	2020-07-15	https://lisanwanglab.org/GADB/Annotationtracks/ENCODE/data/Histone_ChIP-seq/narrowpeak/hg38/2/ENCFF088SXL.bed.gz	50a7b505e2da156672ff6e72915a58b2	wget https://lisanwanglab.org/GADB/Annotationtracks/ENCODE/data/Histone_ChIP-seq/narrowpeak/hg38/2/ENCFF088SXL.bed.gz -P GADB/Annotationtracks/ENCODE/data/Histone_ChIP-seq/narrowpeak/hg38/2/	wget https://lisanwanglab.org/GADB/Annotationtracks/ENCODE/data/Histone_ChIP-seq/narrowpeak/hg38/2/ENCFF088SXL.bed.gz.tbi -P GADB/Annotationtracks/ENCODE/data/Histone_ChIP-seq/narrowpeak/hg38/2/	https://www.encodeproject.org	https://www.encodeproject.org/files/ENCFF088SXL/@@download/ENCFF088SXL.bigBed	wget https://lisanwanglab.org/GADB/Annotationtracks/Downloads/ENCODE/ENCFF088SXL.bigBed -P GADB/Annotationtracks/Downloads/ENCODE/	7b2460886cefa43391f6a3911305fe14	Called peaks	Histone ChIP-seq H3K27ac-histone-mark replicated peaks	Biosample_summary=Substantia nigra tissue male adult (81 years);Lab=Bradley Bernstein, Broad;System=central nervous system;Submitted_track_name=final.replicated.narrowPeak.bb;Project=Roadmap	Nervous	Adult
ENCFF248ZBH.bed.gz	chr1@@@161131207@@@161134081@@@Peak_5496@@@573@@@.@@@70.71895@@@339.72125@@@336.29156@@@987@@@/project/wang4/GADB/Annotationtracks/ENCODE/data/Histone_ChIP-seq/narrowpeak/hg38/2/ENCFF248ZBH.bed.gz	1	NGEN004231	ENCODE	ENCFF248ZBH.bed.gz	33423	34689555	replicated peaks	hg38	Endothelial cell	Primary cell	CL:2000044	Brain	ENCSR000DTC	1, 2	1_1 ,2_1	H3K4me3	Histone ChIP-seq	bed narrowPeak	880147	2018-06-04	2011-02-11	2018-08-10	https://lisanwanglab.org/GADB/Annotationtracks/ENCODE/data/Histone_ChIP-seq/narrowpeak/hg38/2/ENCFF248ZBH.bed.gz	454e62ef4edbfdc6113d79ff3d16d7bb	wget https://lisanwanglab.org/GADB/Annotationtracks/ENCODE/data/Histone_ChIP-seq/narrowpeak/hg38/2/ENCFF248ZBH.bed.gz -P GADB/Annotationtracks/ENCODE/data/Histone_ChIP-seq/narrowpeak/hg38/2/	wget https://lisanwanglab.org/GADB/Annotationtracks/ENCODE/data/Histone_ChIP-seq/narrowpeak/hg38/2/ENCFF248ZBH.bed.gz.tbi -P GADB/Annotationtracks/ENCODE/data/Histone_ChIP-seq/narrowpeak/hg38/2/	https://www.encodeproject.org	https://www.encodeproject.org/files/ENCFF248ZBH/@@download/ENCFF248ZBH.bigBed	wget https://lisanwanglab.org/GADB/Annotationtracks/Downloads/ENCODE/ENCFF248ZBH.bigBed -P GADB/Annotationtracks/Downloads/ENCODE/	ed9d56c735096e0ef9ea1076080bcd71	Called peaks	Histone ChIP-seq H3K4me3-histone-mark replicated peaks	Biosample_summary=Brain microvascular endothelial cell;Lab=John Stamatoyannopoulos, UW;System=circulatory system,central nervous system;Submitted_track_name=final.replicated.narrowPeak.bb;tissue_of_origin=Brain miscrovascular;premapping_cell_type=Brain microvascular endothelial cell	Nervous	Unknown
ENCFF259XZH.bed.gz	chr1@@@161130656@@@161134113@@@Peak_1721@@@713@@@.@@@140.24344@@@769.18726@@@765.11505@@@1491@@@/project/wang4/GADB/Annotationtracks/ENCODE/data/Histone_ChIP-seq/narrowpeak/hg38/2/ENCFF259XZH.bed.gz	1	NGEN004398	ENCODE	ENCFF259XZH.bed.gz	24443	38109248	replicated peaks	hg38	Astrocyte	Primary cell	CL:0002603	Brain	ENCSR000DSY	1, 2	1_1 ,2_1	H3K4me3	Histone ChIP-seq	bed narrowPeak	728936	2018-06-04	2011-11-17	2018-08-10	https://lisanwanglab.org/GADB/Annotationtracks/ENCODE/data/Histone_ChIP-seq/narrowpeak/hg38/2/ENCFF259XZH.bed.gz	dd42ccdccbb6656f6d2d6c6340bdade2	wget https://lisanwanglab.org/GADB/Annotationtracks/ENCODE/data/Histone_ChIP-seq/narrowpeak/hg38/2/ENCFF259XZH.bed.gz -P GADB/Annotationtracks/ENCODE/data/Histone_ChIP-seq/narrowpeak/hg38/2/	wget https://lisanwanglab.org/GADB/Annotationtracks/ENCODE/data/Histone_ChIP-seq/narrowpeak/hg38/2/ENCFF259XZH.bed.gz.tbi -P GADB/Annotationtracks/ENCODE/data/Histone_ChIP-seq/narrowpeak/hg38/2/	https://www.encodeproject.org	https://www.encodeproject.org/files/ENCFF259XZH/@@download/ENCFF259XZH.bigBed	wget https://lisanwanglab.org/GADB/Annotationtracks/Downloads/ENCODE/ENCFF259XZH.bigBed -P GADB/Annotationtracks/Downloads/ENCODE/	a9fe0971f83c161ce3da53de33e0fd17	Called peaks	Histone ChIP-seq H3K4me3-histone-mark replicated peaks	Biosample_summary=Astrocyte of the cerebellum;Lab=John Stamatoyannopoulos, UW;System=central nervous system;Submitted_track_name=final.replicated.narrowPeak.bb;previous_filer_cell_type=Astrocyte of the cerebellum;tissue_of_origin=Cerebellum;premapping_cell_type=Astrocyte - cerebellum	Nervous	Unknown
ENCFF412QKS.bed.gz	chr1@@@161130838@@@161134035@@@Peak_939@@@601@@@.@@@33.41048@@@186.11360@@@181.68150@@@2366@@@/project/wang4/GADB/Annotationtracks/ENCODE/data/Histone_ChIP-seq/narrowpeak/hg38/2/ENCFF412QKS.bed.gz	1	NGEN006743	ENCODE	ENCFF412QKS.bed.gz	39108	41693516	replicated peaks	hg38	Astrocyte	Primary cell	CL:0000127	Brain	ENCSR000AOU	1, 2	1_1 ,2_1	H3K4me3	Histone ChIP-seq	bed narrowPeak	1100765	2018-06-04	2011-02-10	2018-08-10	https://lisanwanglab.org/GADB/Annotationtracks/ENCODE/data/Histone_ChIP-seq/narrowpeak/hg38/2/ENCFF412QKS.bed.gz	9bc83a2566483b345afe6b1e2d99528f	wget https://lisanwanglab.org/GADB/Annotationtracks/ENCODE/data/Histone_ChIP-seq/narrowpeak/hg38/2/ENCFF412QKS.bed.gz -P GADB/Annotationtracks/ENCODE/data/Histone_ChIP-seq/narrowpeak/hg38/2/	wget https://lisanwanglab.org/GADB/Annotationtracks/ENCODE/data/Histone_ChIP-seq/narrowpeak/hg38/2/ENCFF412QKS.bed.gz.tbi -P GADB/Annotationtracks/ENCODE/data/Histone_ChIP-seq/narrowpeak/hg38/2/	https://www.encodeproject.org	https://www.encodeproject.org/files/ENCFF412QKS/@@download/ENCFF412QKS.bigBed	wget https://lisanwanglab.org/GADB/Annotationtracks/Downloads/ENCODE/ENCFF412QKS.bigBed -P GADB/Annotationtracks/Downloads/ENCODE/	93225ea360372e03323f16940043c822	Called peaks	Histone ChIP-seq H3K4me3-histone-mark replicated peaks	Biosample_summary=Astrocyte;Lab=Bradley Bernstein, Broad;System=central nervous system;Submitted_track_name=final.replicated.narrowPeak.bb	Nervous	Unknown
ENCFF443GYC.bed.gz	chr1@@@161131093@@@161134270@@@Peak_3700@@@620@@@.@@@63.52874@@@321.22708@@@317.53094@@@1100@@@/project/wang4/GADB/Annotationtracks/ENCODE/data/Histone_ChIP-seq/narrowpeak/hg38/2/ENCFF443GYC.bed.gz	1	NGEN029501	ENCODE	ENCFF443GYC.bed.gz	33451	53726232	replicated peaks	hg38	Brain	Tissue	UBERON:0000955	Brain	ENCSR780FXX	1, 2	1_1 ,2_1	H3K4me3	Histone ChIP-seq	bed narrowPeak	853378	2020-06-10	2013-07-31	2020-07-15	https://lisanwanglab.org/GADB/Annotationtracks/ENCODE/data/Histone_ChIP-seq/narrowpeak/hg38/2/ENCFF443GYC.bed.gz	f02655e6e678b7d30055f32e08f5a8cd	wget https://lisanwanglab.org/GADB/Annotationtracks/ENCODE/data/Histone_ChIP-seq/narrowpeak/hg38/2/ENCFF443GYC.bed.gz -P GADB/Annotationtracks/ENCODE/data/Histone_ChIP-seq/narrowpeak/hg38/2/	wget https://lisanwanglab.org/GADB/Annotationtracks/ENCODE/data/Histone_ChIP-seq/narrowpeak/hg38/2/ENCFF443GYC.bed.gz.tbi -P GADB/Annotationtracks/ENCODE/data/Histone_ChIP-seq/narrowpeak/hg38/2/	https://www.encodeproject.org	https://www.encodeproject.org/files/ENCFF443GYC/@@download/ENCFF443GYC.bigBed	wget https://lisanwanglab.org/GADB/Annotationtracks/Downloads/ENCODE/ENCFF443GYC.bigBed -P GADB/Annotationtracks/Downloads/ENCODE/	ec740d9123dc010e147cf0defbedcc33	Called peaks	Histone ChIP-seq H3K4me3-histone-mark replicated peaks	Biosample_summary=Brain tissue female embryo (17 weeks);Lab=Joseph Costello, UCSF;System=central nervous system;Submitted_track_name=final.replicated.narrowPeak.bb;Project=Roadmap	Nervous	Embryonic
ENCFF457VYF.bed.gz	chr1@@@161131481@@@161134055@@@Peak_5568@@@189@@@.@@@23.05250@@@102.39690@@@99.18275@@@1663@@@/project/wang4/GADB/Annotationtracks/ENCODE/data/Histone_ChIP-seq/narrowpeak/hg38/2/ENCFF457VYF.bed.gz	1	NGEN007466	ENCODE	ENCFF457VYF.bed.gz	74705	72355484	replicated peaks	hg38	Astrocyte	Primary cell	CL:0000127	Brain	ENCSR000AOQ	1, 2	1_1 ,2_1	H3K27ac	Histone ChIP-seq	bed narrowPeak	2070358	2018-06-04	2011-02-10	2018-08-10	https://lisanwanglab.org/GADB/Annotationtracks/ENCODE/data/Histone_ChIP-seq/narrowpeak/hg38/2/ENCFF457VYF.bed.gz	bbe062775c9d9d007512e7bb2bc4e72b	wget https://lisanwanglab.org/GADB/Annotationtracks/ENCODE/data/Histone_ChIP-seq/narrowpeak/hg38/2/ENCFF457VYF.bed.gz -P GADB/Annotationtracks/ENCODE/data/Histone_ChIP-seq/narrowpeak/hg38/2/	wget https://lisanwanglab.org/GADB/Annotationtracks/ENCODE/data/Histone_ChIP-seq/narrowpeak/hg38/2/ENCFF457VYF.bed.gz.tbi -P GADB/Annotationtracks/ENCODE/data/Histone_ChIP-seq/narrowpeak/hg38/2/	https://www.encodeproject.org	https://www.encodeproject.org/files/ENCFF457VYF/@@download/ENCFF457VYF.bigBed	wget https://lisanwanglab.org/GADB/Annotationtracks/Downloads/ENCODE/ENCFF457VYF.bigBed -P GADB/Annotationtracks/Downloads/ENCODE/	3c36c97ce41392897ba6a3a0f9286381	Called peaks	Histone ChIP-seq H3K27ac-histone-mark replicated peaks	Biosample_summary=Astrocyte;Lab=Bradley Bernstein, Broad;System=central nervous system;Submitted_track_name=final.replicated.narrowPeak.bb	Nervous	Unknown
ENCFF655XQW.bed.gz	chr1@@@161130930@@@161134027@@@Peak_2553@@@377@@@.@@@29.57305@@@347.94257@@@344.34076@@@2173@@@/project/wang4/GADB/Annotationtracks/ENCODE/data/Histone_ChIP-seq/narrowpeak/hg38/2/ENCFF655XQW.bed.gz	1	NGEN010519	ENCODE	ENCFF655XQW.bed.gz	57872	64207554	replicated peaks	hg38	Astrocyte	Primary cell	CL:0000127	Brain	ENCSR000ART	1, 2	1_1 ,2_1	H3K9ac	Histone ChIP-seq	bed narrowPeak	1676275	2018-06-04	2012-03-06	2018-08-10	https://lisanwanglab.org/GADB/Annotationtracks/ENCODE/data/Histone_ChIP-seq/narrowpeak/hg38/2/ENCFF655XQW.bed.gz	0ad784110c6299c7d2384891895c2fdd	wget https://lisanwanglab.org/GADB/Annotationtracks/ENCODE/data/Histone_ChIP-seq/narrowpeak/hg38/2/ENCFF655XQW.bed.gz -P GADB/Annotationtracks/ENCODE/data/Histone_ChIP-seq/narrowpeak/hg38/2/	wget https://lisanwanglab.org/GADB/Annotationtracks/ENCODE/data/Histone_ChIP-seq/narrowpeak/hg38/2/ENCFF655XQW.bed.gz.tbi -P GADB/Annotationtracks/ENCODE/data/Histone_ChIP-seq/narrowpeak/hg38/2/	https://www.encodeproject.org	https://www.encodeproject.org/files/ENCFF655XQW/@@download/ENCFF655XQW.bigBed	wget https://lisanwanglab.org/GADB/Annotationtracks/Downloads/ENCODE/ENCFF655XQW.bigBed -P GADB/Annotationtracks/Downloads/ENCODE/	a7be505d8bf9e9be4178b6e299730792	Called peaks	Histone ChIP-seq H3K9ac-histone-mark replicated peaks	Biosample_summary=Astrocyte;Lab=Bradley Bernstein, Broad;System=central nervous system;Submitted_track_name=final.replicated.narrowPeak.bb	Nervous	Unknown
ENCFF957YXD.bed.gz	chr1@@@161166549@@@161167511@@@Peak_57885@@@99@@@.@@@5.50058@@@9.96121@@@7.66268@@@630@@@/project/wang4/GADB/Annotationtracks/ENCODE/data/Histone_ChIP-seq/narrowpeak/hg38/1/ENCFF957YXD.bed.gz	1	NGEN049462	ENCODE	ENCFF957YXD.bed.gz	101334	86723485	replicated peaks	hg38	Astrocyte	Primary cell	CL:0000127	Brain	ENCSR000AOT	1, 2	1_1, 2_1	H3K4me1	Histone ChIP-seq	bed narrowPeak	2624791	2022-06-12	2011-02-10	2022-11-20	https://lisanwanglab.org/GADB/Annotationtracks/ENCODE/data/Histone_ChIP-seq/narrowpeak/hg38/1/ENCFF957YXD.bed.gz	d0af936f256fdf30a62927b69d1bf1ad	wget https://lisanwanglab.org/GADB/Annotationtracks/ENCODE/data/Histone_ChIP-seq/narrowpeak/hg38/1/ENCFF957YXD.bed.gz -P GADB/Annotationtracks/ENCODE/data/Histone_ChIP-seq/narrowpeak/hg38/1/	wget https://lisanwanglab.org/GADB/Annotationtracks/ENCODE/data/Histone_ChIP-seq/narrowpeak/hg38/1/ENCFF957YXD.bed.gz.tbi -P GADB/Annotationtracks/ENCODE/data/Histone_ChIP-seq/narrowpeak/hg38/1/	https://www.encodeproject.org	https://www.encodeproject.org/files/ENCFF957YXD/@@download/ENCFF957YXD.bigBed	wget https://lisanwanglab.org/GADB/Annotationtracks/Downloads/ENCODE/ENCFF957YXD.bigBed -P GADB/Annotationtracks/Downloads/ENCODE/	133f6214ba491a6c7b617ccbf4ce8ff9	Called peaks	Histone ChIP-seq H3K4me1-histone-mark replicated peaks	Biosample_summary=Astrocyte;Lab=Bradley Bernstein, Broad;System=central nervous system;Submitted_track_name=rep1_vs_rep2.overlap.bfilt.narrowPeak.bb	Nervous	Unknown
ENCFF988JIR.bed.gz	chr1@@@161169736@@@161170221@@@Peak_37180@@@49@@@.@@@3.42296@@@4.91524@@@2.50363@@@253@@@/project/wang4/GADB/Annotationtracks/ENCODE/data/Histone_ChIP-seq/narrowpeak/hg38/1/ENCFF988JIR.bed.gz	1	NGEN049670	ENCODE	ENCFF988JIR.bed.gz	100404	72886578	replicated peaks	hg38	Endothelial cell	Primary cell	CL:2000044	Brain	ENCSR587VHH	1, 2	1_1, 2_1	H3K36me3	Histone ChIP-seq	bed narrowPeak	2270399	2022-06-12	2020-08-28	2022-11-20	https://lisanwanglab.org/GADB/Annotationtracks/ENCODE/data/Histone_ChIP-seq/narrowpeak/hg38/1/ENCFF988JIR.bed.gz	d993555f4e855556d226a4a892656fbc	wget https://lisanwanglab.org/GADB/Annotationtracks/ENCODE/data/Histone_ChIP-seq/narrowpeak/hg38/1/ENCFF988JIR.bed.gz -P GADB/Annotationtracks/ENCODE/data/Histone_ChIP-seq/narrowpeak/hg38/1/	wget https://lisanwanglab.org/GADB/Annotationtracks/ENCODE/data/Histone_ChIP-seq/narrowpeak/hg38/1/ENCFF988JIR.bed.gz.tbi -P GADB/Annotationtracks/ENCODE/data/Histone_ChIP-seq/narrowpeak/hg38/1/	https://www.encodeproject.org	https://www.encodeproject.org/files/ENCFF988JIR/@@download/ENCFF988JIR.bigBed	wget https://lisanwanglab.org/GADB/Annotationtracks/Downloads/ENCODE/ENCFF988JIR.bigBed -P GADB/Annotationtracks/Downloads/ENCODE/	437f3fe83c122a33ff2628affbb0d1f5	Called peaks	Histone ChIP-seq H3K36me3-histone-mark replicated peaks	Biosample_summary=Brain microvascular endothelial cell;Lab=Michael Snyder, Stanford;System=central nervous system,circulatory system;Submitted_track_name=rep1_vs_rep2.overlap.bfilt.narrowPeak.bb;tissue_of_origin=Brain miscrovascular;premapping_cell_type=Brain microvascular endothelial cell	Nervous	Unknown
ENCFF099UUR.bed.gz	chr1@@@207291453@@@207292184@@@Peak_48100@@@31@@@.@@@4.89339@@@7.08974@@@4.59299@@@218@@@/project/wang4/GADB/Annotationtracks/ENCODE/data/Histone_ChIP-seq/narrowpeak/hg38/2/ENCFF099UUR.bed.gz	1	NGEN025646	ENCODE	ENCFF099UUR.bed.gz	126339	64905709	replicated peaks	hg38	Brain	Tissue	UBERON:0000955	Brain	ENCSR146KXZ	1, 2	1_1 ,2_1	H3K9me3	Histone ChIP-seq	bed narrowPeak	2484046	2020-06-10	2013-07-31	2020-07-15	https://lisanwanglab.org/GADB/Annotationtracks/ENCODE/data/Histone_ChIP-seq/narrowpeak/hg38/2/ENCFF099UUR.bed.gz	ad5fdad3a9e9e9b4f0b0d02c1b63be33	wget https://lisanwanglab.org/GADB/Annotationtracks/ENCODE/data/Histone_ChIP-seq/narrowpeak/hg38/2/ENCFF099UUR.bed.gz -P GADB/Annotationtracks/ENCODE/data/Histone_ChIP-seq/narrowpeak/hg38/2/	wget https://lisanwanglab.org/GADB/Annotationtracks/ENCODE/data/Histone_ChIP-seq/narrowpeak/hg38/2/ENCFF099UUR.bed.gz.tbi -P GADB/Annotationtracks/ENCODE/data/Histone_ChIP-seq/narrowpeak/hg38/2/	https://www.encodeproject.org	https://www.encodeproject.org/files/ENCFF099UUR/@@download/ENCFF099UUR.bigBed	wget https://lisanwanglab.org/GADB/Annotationtracks/Downloads/ENCODE/ENCFF099UUR.bigBed -P GADB/Annotationtracks/Downloads/ENCODE/	3822f1f547d4443585ccfb5231117346	Called peaks	Histone ChIP-seq H3K9me3-histone-mark replicated peaks	Biosample_summary=Brain tissue female embryo (17 weeks);Lab=Joseph Costello, UCSF;System=central nervous system;Submitted_track_name=final.replicated.narrowPeak.bb;Project=Roadmap	Nervous	Embryonic
ENCFF496XTR.bed.gz	chr1@@@207291520@@@207292126@@@Peak_88806@@@56@@@.@@@3.86343@@@5.62825@@@3.52994@@@383@@@/project/wang4/GADB/Annotationtracks/ENCODE/data/Histone_ChIP-seq/narrowpeak/hg38/1/ENCFF496XTR.bed.gz	1	NGEN046451	ENCODE	ENCFF496XTR.bed.gz	81274	56474169	replicated peaks	hg38	Brain	Tissue	UBERON:0000955	Brain	ENCSR146KXZ	1, 2	1_1, 2_1	H3K9me3	Histone ChIP-seq	bed narrowPeak	1657901	2022-06-12	2013-07-31	2022-11-20	https://lisanwanglab.org/GADB/Annotationtracks/ENCODE/data/Histone_ChIP-seq/narrowpeak/hg38/1/ENCFF496XTR.bed.gz	c7ffc33485dfbb30c2c45d311eed07fe	wget https://lisanwanglab.org/GADB/Annotationtracks/ENCODE/data/Histone_ChIP-seq/narrowpeak/hg38/1/ENCFF496XTR.bed.gz -P GADB/Annotationtracks/ENCODE/data/Histone_ChIP-seq/narrowpeak/hg38/1/	wget https://lisanwanglab.org/GADB/Annotationtracks/ENCODE/data/Histone_ChIP-seq/narrowpeak/hg38/1/ENCFF496XTR.bed.gz.tbi -P GADB/Annotationtracks/ENCODE/data/Histone_ChIP-seq/narrowpeak/hg38/1/	https://www.encodeproject.org	https://www.encodeproject.org/files/ENCFF496XTR/@@download/ENCFF496XTR.bigBed	wget https://lisanwanglab.org/GADB/Annotationtracks/Downloads/ENCODE/ENCFF496XTR.bigBed -P GADB/Annotationtracks/Downloads/ENCODE/	9f7f0c1b632aa6effe58225dc68189dc	Called peaks	Histone ChIP-seq H3K9me3-histone-mark replicated peaks	Biosample_summary=Brain tissue female embryo (17 weeks);Lab=Joseph Costello, UCSF;System=central nervous system;Submitted_track_name=null;Project=Roadmap	Nervous	Embryonic
ENCFF102HLR.bed.gz	chr1@@@207321063@@@207322361@@@Peak_12754@@@77@@@.@@@4.78254@@@7.74192@@@5.35724@@@987@@@/project/wang4/GADB/Annotationtracks/ENCODE/data/Histone_ChIP-seq/narrowpeak/hg38/1/ENCFF102HLR.bed.gz	1	NGEN043858	ENCODE	ENCFF102HLR.bed.gz	64344	60680246	replicated peaks	hg38	Brain	Tissue	UBERON:0000955	Brain	ENCSR997YTW	1, 2	1_1, 2_1	H3K27me3	Histone ChIP-seq	bed narrowPeak	1251306	2022-06-12	2013-07-31	2022-11-20	https://lisanwanglab.org/GADB/Annotationtracks/ENCODE/data/Histone_ChIP-seq/narrowpeak/hg38/1/ENCFF102HLR.bed.gz	9cb9a2f85f8516c01648576c2e9b65df	wget https://lisanwanglab.org/GADB/Annotationtracks/ENCODE/data/Histone_ChIP-seq/narrowpeak/hg38/1/ENCFF102HLR.bed.gz -P GADB/Annotationtracks/ENCODE/data/Histone_ChIP-seq/narrowpeak/hg38/1/	wget https://lisanwanglab.org/GADB/Annotationtracks/ENCODE/data/Histone_ChIP-seq/narrowpeak/hg38/1/ENCFF102HLR.bed.gz.tbi -P GADB/Annotationtracks/ENCODE/data/Histone_ChIP-seq/narrowpeak/hg38/1/	https://www.encodeproject.org	https://www.encodeproject.org/files/ENCFF102HLR/@@download/ENCFF102HLR.bigBed	wget https://lisanwanglab.org/GADB/Annotationtracks/Downloads/ENCODE/ENCFF102HLR.bigBed -P GADB/Annotationtracks/Downloads/ENCODE/	fba874181b2a2ad2536843d4c73dc66f	Called peaks	Histone ChIP-seq H3K27me3-histone-mark replicated peaks	Biosample_summary=Brain tissue female embryo (17 weeks);Lab=Joseph Costello, UCSF;System=central nervous system;Submitted_track_name=null;Project=Roadmap	Nervous	Embryonic
ENCFF327VHB.bed.gz	chr1@@@207321046@@@207322361@@@Peak_12783@@@107@@@.@@@4.67532@@@7.77642@@@5.39157@@@1015@@@/project/wang4/GADB/Annotationtracks/ENCODE/data/Histone_ChIP-seq/narrowpeak/hg38/2/ENCFF327VHB.bed.gz	1	NGEN028165	ENCODE	ENCFF327VHB.bed.gz	86706	67808732	replicated peaks	hg38	Brain	Tissue	UBERON:0000955	Brain	ENCSR997YTW	1, 2	1_1 ,2_1	H3K27me3	Histone ChIP-seq	bed narrowPeak	1686825	2020-06-10	2013-07-31	2020-07-15	https://lisanwanglab.org/GADB/Annotationtracks/ENCODE/data/Histone_ChIP-seq/narrowpeak/hg38/2/ENCFF327VHB.bed.gz	57337021b574ce28534db9d8d7416532	wget https://lisanwanglab.org/GADB/Annotationtracks/ENCODE/data/Histone_ChIP-seq/narrowpeak/hg38/2/ENCFF327VHB.bed.gz -P GADB/Annotationtracks/ENCODE/data/Histone_ChIP-seq/narrowpeak/hg38/2/	wget https://lisanwanglab.org/GADB/Annotationtracks/ENCODE/data/Histone_ChIP-seq/narrowpeak/hg38/2/ENCFF327VHB.bed.gz.tbi -P GADB/Annotationtracks/ENCODE/data/Histone_ChIP-seq/narrowpeak/hg38/2/	https://www.encodeproject.org	https://www.encodeproject.org/files/ENCFF327VHB/@@download/ENCFF327VHB.bigBed	wget https://lisanwanglab.org/GADB/Annotationtracks/Downloads/ENCODE/ENCFF327VHB.bigBed -P GADB/Annotationtracks/Downloads/ENCODE/	30cf073a0a5d30d41b69818108ee7f99	Called peaks	Histone ChIP-seq H3K27me3-histone-mark replicated peaks	Biosample_summary=Brain tissue female embryo (17 weeks);Lab=Joseph Costello, UCSF;System=central nervous system;Submitted_track_name=final.replicated.narrowPeak.bb;Project=Roadmap	Nervous	Embryonic
ENCFF203KMC.bed.gz	chr1@@@207492441@@@207493617@@@Peak_26053@@@96@@@.@@@3.73323@@@9.69251@@@7.22048@@@140@@@/project/wang4/GADB/Annotationtracks/ENCODE/data/Histone_ChIP-seq/narrowpeak/hg38/1/ENCFF203KMC.bed.gz	1	NGEN044515	ENCODE	ENCFF203KMC.bed.gz	96718	110429970	replicated peaks	hg38	Middle frontal area BA46	Tissue	UBERON:0006483	Brain	ENCSR817PGE	1, 2	1_1, 1_2, 2_1, 2_2	H3K27me3	Histone ChIP-seq	bed narrowPeak	2056760	2022-06-12	2022-06-09	2022-11-20	https://lisanwanglab.org/GADB/Annotationtracks/ENCODE/data/Histone_ChIP-seq/narrowpeak/hg38/1/ENCFF203KMC.bed.gz	d80b9ca085c763f0b06d006f5956730d	wget https://lisanwanglab.org/GADB/Annotationtracks/ENCODE/data/Histone_ChIP-seq/narrowpeak/hg38/1/ENCFF203KMC.bed.gz -P GADB/Annotationtracks/ENCODE/data/Histone_ChIP-seq/narrowpeak/hg38/1/	wget https://lisanwanglab.org/GADB/Annotationtracks/ENCODE/data/Histone_ChIP-seq/narrowpeak/hg38/1/ENCFF203KMC.bed.gz.tbi -P GADB/Annotationtracks/ENCODE/data/Histone_ChIP-seq/narrowpeak/hg38/1/	https://www.encodeproject.org	https://www.encodeproject.org/files/ENCFF203KMC/@@download/ENCFF203KMC.bigBed	wget https://lisanwanglab.org/GADB/Annotationtracks/Downloads/ENCODE/ENCFF203KMC.bigBed -P GADB/Annotationtracks/Downloads/ENCODE/	baecd4dec88b96cae3d542410f74de1a	Called peaks	Histone ChIP-seq H3K27me3-histone-mark replicated peaks	Biosample_summary=With Alzheimer's disease; and without disease, middle frontal area 46 tissue female adult (90 or above years);Lab=Bradley Bernstein, Broad;System=central nervous system;Submitted_track_name=rep1_vs_rep2.overlap.bfilt.narrowPeak.bb;Project=RUSH AD;previous_filer_cell_type=Middle frontal area 46	Nervous	Adult
ENCFF316TTS.bed.gz	chr1@@@207491081@@@207492835@@@Peak_11847@@@129@@@.@@@4.00271@@@12.99595@@@10.36993@@@1389@@@/project/wang4/GADB/Annotationtracks/ENCODE/data/Histone_ChIP-seq/narrowpeak/hg38/1/ENCFF316TTS.bed.gz	1	NGEN045269	ENCODE	ENCFF316TTS.bed.gz	84995	122204145	replicated peaks	hg38	Middle frontal area BA46	Tissue	UBERON:0006483	Brain	ENCSR433PYM	1, 2	1_1, 1_2, 2_1, 2_2	H3K27me3	Histone ChIP-seq	bed narrowPeak	1886458	2022-06-12	2022-06-09	2022-11-20	https://lisanwanglab.org/GADB/Annotationtracks/ENCODE/data/Histone_ChIP-seq/narrowpeak/hg38/1/ENCFF316TTS.bed.gz	b8763afe0cd58116927d32f0ea9a6d64	wget https://lisanwanglab.org/GADB/Annotationtracks/ENCODE/data/Histone_ChIP-seq/narrowpeak/hg38/1/ENCFF316TTS.bed.gz -P GADB/Annotationtracks/ENCODE/data/Histone_ChIP-seq/narrowpeak/hg38/1/	wget https://lisanwanglab.org/GADB/Annotationtracks/ENCODE/data/Histone_ChIP-seq/narrowpeak/hg38/1/ENCFF316TTS.bed.gz.tbi -P GADB/Annotationtracks/ENCODE/data/Histone_ChIP-seq/narrowpeak/hg38/1/	https://www.encodeproject.org	https://www.encodeproject.org/files/ENCFF316TTS/@@download/ENCFF316TTS.bigBed	wget https://lisanwanglab.org/GADB/Annotationtracks/Downloads/ENCODE/ENCFF316TTS.bigBed -P GADB/Annotationtracks/Downloads/ENCODE/	3e458d66aa7dac084eba2fbe0fc0720e	Called peaks	Histone ChIP-seq H3K27me3-histone-mark replicated peaks	Biosample_summary=With Alzheimer's disease; and without disease, middle frontal area 46 tissue female adult (90 or above years);Lab=Bradley Bernstein, Broad;System=central nervous system;Submitted_track_name=rep1_vs_rep2.overlap.bfilt.narrowPeak.bb;Project=RUSH AD;previous_filer_cell_type=Middle frontal area 46	Nervous	Adult
ENCFF700TIG.bed.gz	chr1@@@207493716@@@207494070@@@Peak_60518@@@57@@@.@@@4.22694@@@5.74223@@@3.28763@@@141@@@/project/wang4/GADB/Annotationtracks/ENCODE/data/Histone_ChIP-seq/narrowpeak/hg38/1/ENCFF700TIG.bed.gz	1	NGEN047793	ENCODE	ENCFF700TIG.bed.gz	41943	28622247	replicated peaks	hg38	Astrocyte	Primary cell	CL:0000127	Brain	ENCSR000AOR	1, 2	1_1, 2_1	H3K27me3	Histone ChIP-seq	bed narrowPeak	905846	2022-06-12	2011-02-10	2022-11-20	https://lisanwanglab.org/GADB/Annotationtracks/ENCODE/data/Histone_ChIP-seq/narrowpeak/hg38/1/ENCFF700TIG.bed.gz	f101c95a89091d2f043020517727fc68	wget https://lisanwanglab.org/GADB/Annotationtracks/ENCODE/data/Histone_ChIP-seq/narrowpeak/hg38/1/ENCFF700TIG.bed.gz -P GADB/Annotationtracks/ENCODE/data/Histone_ChIP-seq/narrowpeak/hg38/1/	wget https://lisanwanglab.org/GADB/Annotationtracks/ENCODE/data/Histone_ChIP-seq/narrowpeak/hg38/1/ENCFF700TIG.bed.gz.tbi -P GADB/Annotationtracks/ENCODE/data/Histone_ChIP-seq/narrowpeak/hg38/1/	https://www.encodeproject.org	https://www.encodeproject.org/files/ENCFF700TIG/@@download/ENCFF700TIG.bigBed	wget https://lisanwanglab.org/GADB/Annotationtracks/Downloads/ENCODE/ENCFF700TIG.bigBed -P GADB/Annotationtracks/Downloads/ENCODE/	a62df67b4919c5e94f5a7ba1e399c909	Called peaks	Histone ChIP-seq H3K27me3-histone-mark replicated peaks	Biosample_summary=Astrocyte;Lab=Bradley Bernstein, Broad;System=central nervous system;Submitted_track_name=rep1_vs_rep2.overlap.bfilt.narrowPeak.bb	Nervous	Unknown
ENCFF911MNN.bed.gz	chr1@@@207493731@@@207494055@@@Peak_68416@@@78@@@.@@@4.18933@@@5.46558@@@2.99271@@@128@@@/project/wang4/GADB/Annotationtracks/ENCODE/data/Histone_ChIP-seq/narrowpeak/hg38/1/ENCFF911MNN.bed.gz	1	NGEN049193	ENCODE	ENCFF911MNN.bed.gz	93733	42900827	replicated peaks	hg38	Astrocyte	Primary cell	CL:0000127	Brain	ENCSR000AOR	1, 2	1_1, 2_1	H3K27me3	Histone ChIP-seq	bed narrowPeak	1923499	2022-06-12	2011-02-10	2022-11-20	https://lisanwanglab.org/GADB/Annotationtracks/ENCODE/data/Histone_ChIP-seq/narrowpeak/hg38/1/ENCFF911MNN.bed.gz	a8b18de8c52c018bc9ed8433d8edba85	wget https://lisanwanglab.org/GADB/Annotationtracks/ENCODE/data/Histone_ChIP-seq/narrowpeak/hg38/1/ENCFF911MNN.bed.gz -P GADB/Annotationtracks/ENCODE/data/Histone_ChIP-seq/narrowpeak/hg38/1/	wget https://lisanwanglab.org/GADB/Annotationtracks/ENCODE/data/Histone_ChIP-seq/narrowpeak/hg38/1/ENCFF911MNN.bed.gz.tbi -P GADB/Annotationtracks/ENCODE/data/Histone_ChIP-seq/narrowpeak/hg38/1/	https://www.encodeproject.org	https://www.encodeproject.org/files/ENCFF911MNN/@@download/ENCFF911MNN.bigBed	wget https://lisanwanglab.org/GADB/Annotationtracks/Downloads/ENCODE/ENCFF911MNN.bigBed -P GADB/Annotationtracks/Downloads/ENCODE/	427340fdc84eebad93ea26534ebaab98	Called peaks	Histone ChIP-seq H3K27me3-histone-mark replicated peaks	Biosample_summary=Astrocyte;Lab=Bradley Bernstein, Broad;System=central nervous system;Submitted_track_name=final.replicated.narrowPeak.bb	Nervous	Unknown
ENCFF986HES.bed.gz	chr1@@@207496669@@@207497965@@@Peak_1828@@@86@@@.@@@4.83639@@@8.65181@@@4.87161@@@140@@@/project/wang4/GADB/Annotationtracks/ENCODE/data/Histone_ChIP-seq/narrowpeak/hg38/1/ENCFF986HES.bed.gz	1	NGEN049655	ENCODE	ENCFF986HES.bed.gz	30024	19856763	replicated peaks	hg38	Endothelial cell	Primary cell	CL:2000044	Brain	ENCSR032CAS	1, 2	1_1, 2_1	H3K27me3	Histone ChIP-seq	bed narrowPeak	621985	2022-06-12	2020-08-28	2022-11-20	https://lisanwanglab.org/GADB/Annotationtracks/ENCODE/data/Histone_ChIP-seq/narrowpeak/hg38/1/ENCFF986HES.bed.gz	18a3effadf817c67aac1fb851bd07f5f	wget https://lisanwanglab.org/GADB/Annotationtracks/ENCODE/data/Histone_ChIP-seq/narrowpeak/hg38/1/ENCFF986HES.bed.gz -P GADB/Annotationtracks/ENCODE/data/Histone_ChIP-seq/narrowpeak/hg38/1/	wget https://lisanwanglab.org/GADB/Annotationtracks/ENCODE/data/Histone_ChIP-seq/narrowpeak/hg38/1/ENCFF986HES.bed.gz.tbi -P GADB/Annotationtracks/ENCODE/data/Histone_ChIP-seq/narrowpeak/hg38/1/	https://www.encodeproject.org	https://www.encodeproject.org/files/ENCFF986HES/@@download/ENCFF986HES.bigBed	wget https://lisanwanglab.org/GADB/Annotationtracks/Downloads/ENCODE/ENCFF986HES.bigBed -P GADB/Annotationtracks/Downloads/ENCODE/	bb45436bf8aa5837778ce8a622b61899	Called peaks	Histone ChIP-seq H3K27me3-histone-mark replicated peaks	Biosample_summary=Brain microvascular endothelial cell;Lab=Michael Snyder, Stanford;System=central nervous system,circulatory system;Submitted_track_name=rep1_vs_rep2.overlap.bfilt.narrowPeak.bb;tissue_of_origin=Brain miscrovascular;premapping_cell_type=Brain microvascular endothelial cell	Nervous	Unknown
ENCFF115NJP.bed.gz	chr11@@@60168832@@@60169381@@@Peak_5636@@@97@@@.@@@5.02061@@@9.77985@@@6.19827@@@391@@@/project/wang4/GADB/Annotationtracks/ENCODE/data/Histone_ChIP-seq/narrowpeak/hg38/1/ENCFF115NJP.bed.gz	1	NGEN043941	ENCODE	ENCFF115NJP.bed.gz	32414	14911015	replicated peaks	hg38	Astrocyte	Primary cell	CL:0000127	Brain	ENCSR000AQR	1, 3	1_1, 3_3	H3K9me3	Histone ChIP-seq	bed narrowPeak	655489	2022-06-12	2012-03-06	2022-11-20	https://lisanwanglab.org/GADB/Annotationtracks/ENCODE/data/Histone_ChIP-seq/narrowpeak/hg38/1/ENCFF115NJP.bed.gz	c60b5bbd7614903289c700242949e212	wget https://lisanwanglab.org/GADB/Annotationtracks/ENCODE/data/Histone_ChIP-seq/narrowpeak/hg38/1/ENCFF115NJP.bed.gz -P GADB/Annotationtracks/ENCODE/data/Histone_ChIP-seq/narrowpeak/hg38/1/	wget https://lisanwanglab.org/GADB/Annotationtracks/ENCODE/data/Histone_ChIP-seq/narrowpeak/hg38/1/ENCFF115NJP.bed.gz.tbi -P GADB/Annotationtracks/ENCODE/data/Histone_ChIP-seq/narrowpeak/hg38/1/	https://www.encodeproject.org	https://www.encodeproject.org/files/ENCFF115NJP/@@download/ENCFF115NJP.bigBed	wget https://lisanwanglab.org/GADB/Annotationtracks/Downloads/ENCODE/ENCFF115NJP.bigBed -P GADB/Annotationtracks/Downloads/ENCODE/	1f9de0617f84a6584350c1b4bac3d4a7	Called peaks	Histone ChIP-seq H3K9me3-histone-mark replicated peaks	Biosample_summary=Astrocyte;Lab=Bradley Bernstein, Broad;System=central nervous system;Submitted_track_name=rep1_vs_rep2.overlap.bfilt.narrowPeak.bb	Nervous	Unknown
ENCFF454HIL.bed.gz	chr11@@@60168840@@@60169382@@@Peak_8682@@@90@@@.@@@4.48234@@@8.41261@@@4.89298@@@358@@@/project/wang4/GADB/Annotationtracks/ENCODE/data/Histone_ChIP-seq/narrowpeak/hg38/1/ENCFF454HIL.bed.gz	1	NGEN046144	ENCODE	ENCFF454HIL.bed.gz	39379	15263541	replicated peaks	hg38	Astrocyte	Primary cell	CL:0000127	Brain	ENCSR000AQR	1, 3	1_1, 3_3	H3K9me3	Histone ChIP-seq	bed narrowPeak	796296	2022-06-12	2012-03-06	2022-11-20	https://lisanwanglab.org/GADB/Annotationtracks/ENCODE/data/Histone_ChIP-seq/narrowpeak/hg38/1/ENCFF454HIL.bed.gz	8a78f102540bfa242c68b4aaa6203312	wget https://lisanwanglab.org/GADB/Annotationtracks/ENCODE/data/Histone_ChIP-seq/narrowpeak/hg38/1/ENCFF454HIL.bed.gz -P GADB/Annotationtracks/ENCODE/data/Histone_ChIP-seq/narrowpeak/hg38/1/	wget https://lisanwanglab.org/GADB/Annotationtracks/ENCODE/data/Histone_ChIP-seq/narrowpeak/hg38/1/ENCFF454HIL.bed.gz.tbi -P GADB/Annotationtracks/ENCODE/data/Histone_ChIP-seq/narrowpeak/hg38/1/	https://www.encodeproject.org	https://www.encodeproject.org/files/ENCFF454HIL/@@download/ENCFF454HIL.bigBed	wget https://lisanwanglab.org/GADB/Annotationtracks/Downloads/ENCODE/ENCFF454HIL.bigBed -P GADB/Annotationtracks/Downloads/ENCODE/	b5755d12e67d3a76990df61f7aa4e006	Called peaks	Histone ChIP-seq H3K9me3-histone-mark replicated peaks	Biosample_summary=Astrocyte;Lab=Bradley Bernstein, Broad;System=central nervous system;Submitted_track_name=final.replicated.narrowPeak.bb	Nervous	Unknown
formatted_output_BSS00078_Roadmap_2015_Enh_hg38.bed.gz	chr1@@@161126810@@@161127810@@@EnhG1@@@0@@@.@@@161126810@@@161127810@@@194,225,5@@@/project/wang4/GADB/Annotationtracks/EpiMap_enhancers/ChromHMM/bed9/hg38/formatted_output_BSS00078_Roadmap_2015_Enh_hg38.bed.gz	1	NGEPM02689	EpiMap	formatted_output_BSS00078_Roadmap_2015_Enh_hg38.bed.gz	175457	123097200	enhancer chromatin peaks	hg38	Angular gyrus	Tissue	Not applicable	Brain	Not applicable	Not reported	Not applicable	Not applicable	ChromHMM	bed9	1611118	2021-10-22	2021-02-19	2023-03-22	https://lisanwanglab.org/GADB/Annotationtracks/EpiMap_enhancers/ChromHMM/bed9/hg38/formatted_output_BSS00078_Roadmap_2015_Enh_hg38.bed.gz	938df6e0fb46fa4359cdb268d6bf67bd	wget https://lisanwanglab.org/GADB/Annotationtracks/EpiMap_enhancers/ChromHMM/bed9/hg38/formatted_output_BSS00078_Roadmap_2015_Enh_hg38.bed.gz -P GADB/Annotationtracks/EpiMap_enhancers/ChromHMM/bed9/hg38	wget https://lisanwanglab.org/GADB/Annotationtracks/EpiMap_enhancers/ChromHMM/bed9/hg38/formatted_output_BSS00078_Roadmap_2015_Enh_hg38.bed.gz.tbi -P GADB/Annotationtracks/EpiMap_enhancers/ChromHMM/bed9/hg38	https://personal.broadinstitute.org/cboix/epimap/ChromHMM/	https://personal.broadinstitute.org/cboix/epimap/ChromHMM/observed_aux_18_hg38/CALLS/BSS00078_18_CALLS_segments.bed.gz	wget https://lisanwanglab.org/GADB/Annotationtracks/Downloads/EpiMap/BSS00078_18_CALLS_segments.bed.gz -P GADB/Annotationtracks/EpiMap/BSS00078_18_CALLS_segments.bed.gz	61a6ad6216546ae35dada2d6acf04876	Genomic annotation	ChromHMM enhancer chromatin peaks	Original Cell Type Name=angular gyrus male adult (81 year)	Nervous	Adult
formatted_output_BSS00175_Roadmap_2015_Enh_hg38.bed.gz	chr1@@@161126810@@@161128410@@@EnhG1@@@0@@@.@@@161126810@@@161128410@@@194,225,5@@@/project/wang4/GADB/Annotationtracks/EpiMap_enhancers/ChromHMM/bed9/hg38/formatted_output_BSS00175_Roadmap_2015_Enh_hg38.bed.gz	1	NGEPM02746	EpiMap	formatted_output_BSS00175_Roadmap_2015_Enh_hg38.bed.gz	203621	143573000	enhancer chromatin peaks	hg38	Caudate nucleus	Tissue	Not applicable	Brain	Not applicable	Not reported	Not applicable	Not applicable	ChromHMM	bed9	1867316	2021-10-22	2021-02-19	2023-03-22	https://lisanwanglab.org/GADB/Annotationtracks/EpiMap_enhancers/ChromHMM/bed9/hg38/formatted_output_BSS00175_Roadmap_2015_Enh_hg38.bed.gz	d15b71a8c67ac01e01eb23a9e8003bfa	wget https://lisanwanglab.org/GADB/Annotationtracks/EpiMap_enhancers/ChromHMM/bed9/hg38/formatted_output_BSS00175_Roadmap_2015_Enh_hg38.bed.gz -P GADB/Annotationtracks/EpiMap_enhancers/ChromHMM/bed9/hg38	wget https://lisanwanglab.org/GADB/Annotationtracks/EpiMap_enhancers/ChromHMM/bed9/hg38/formatted_output_BSS00175_Roadmap_2015_Enh_hg38.bed.gz.tbi -P GADB/Annotationtracks/EpiMap_enhancers/ChromHMM/bed9/hg38	https://personal.broadinstitute.org/cboix/epimap/ChromHMM/	https://personal.broadinstitute.org/cboix/epimap/ChromHMM/observed_aux_18_hg38/CALLS/BSS00175_18_CALLS_segments.bed.gz	wget https://lisanwanglab.org/GADB/Annotationtracks/Downloads/EpiMap/BSS00175_18_CALLS_segments.bed.gz -P GADB/Annotationtracks/EpiMap/BSS00175_18_CALLS_segments.bed.gz	ee7d01baec99253a6b2fe42a0209ddc5	Genomic annotation	ChromHMM enhancer chromatin peaks	Original Cell Type Name=caudate nucleus male adult (81 year)	Nervous	Adult
formatted_output_BSS00220_Roadmap_2015_Enh_hg38.bed.gz	chr1@@@161127410@@@161128210@@@EnhG1@@@0@@@.@@@161127410@@@161128210@@@194,225,5@@@/project/wang4/GADB/Annotationtracks/EpiMap_enhancers/ChromHMM/bed9/hg38/formatted_output_BSS00220_Roadmap_2015_Enh_hg38.bed.gz	1	NGEPM02779	EpiMap	formatted_output_BSS00220_Roadmap_2015_Enh_hg38.bed.gz	200806	143547200	enhancer chromatin peaks	hg38	Cingulate gyrus	Tissue	Not applicable	Brain	Not applicable	Not reported	Not applicable	Not applicable	ChromHMM	bed9	1837415	2021-10-22	2021-02-19	2023-03-22	https://lisanwanglab.org/GADB/Annotationtracks/EpiMap_enhancers/ChromHMM/bed9/hg38/formatted_output_BSS00220_Roadmap_2015_Enh_hg38.bed.gz	9773c22e299c991d342c1169011156bf	wget https://lisanwanglab.org/GADB/Annotationtracks/EpiMap_enhancers/ChromHMM/bed9/hg38/formatted_output_BSS00220_Roadmap_2015_Enh_hg38.bed.gz -P GADB/Annotationtracks/EpiMap_enhancers/ChromHMM/bed9/hg38	wget https://lisanwanglab.org/GADB/Annotationtracks/EpiMap_enhancers/ChromHMM/bed9/hg38/formatted_output_BSS00220_Roadmap_2015_Enh_hg38.bed.gz.tbi -P GADB/Annotationtracks/EpiMap_enhancers/ChromHMM/bed9/hg38	https://personal.broadinstitute.org/cboix/epimap/ChromHMM/	https://personal.broadinstitute.org/cboix/epimap/ChromHMM/observed_aux_18_hg38/CALLS/BSS00220_18_CALLS_segments.bed.gz	wget https://lisanwanglab.org/GADB/Annotationtracks/Downloads/EpiMap/BSS00220_18_CALLS_segments.bed.gz -P GADB/Annotationtracks/EpiMap/BSS00220_18_CALLS_segments.bed.gz	ebe7a88b5af6d750da5c8c748e7fd2bb	Genomic annotation	ChromHMM enhancer chromatin peaks	Original Cell Type Name=cingulate gyrus male adult (81 year)	Nervous	Adult
formatted_output_BSS00369_ENCODE_Enh_hg38.bed.gz	chr1@@@161127210@@@161128210@@@EnhG2@@@0@@@.@@@161127210@@@161128210@@@194,225,5@@@/project/wang4/GADB/Annotationtracks/EpiMap_enhancers/ChromHMM/bed9/hg38/formatted_output_BSS00369_ENCODE_Enh_hg38.bed.gz	1	NGEPM02865	EpiMap	formatted_output_BSS00369_ENCODE_Enh_hg38.bed.gz	149973	133734600	enhancer chromatin peaks	hg38	Frontal cortex	Tissue	Not applicable	Brain	Not applicable	Not reported	Not applicable	Not applicable	ChromHMM	bed9	1404103	2021-10-22	2021-02-19	2023-03-22	https://lisanwanglab.org/GADB/Annotationtracks/EpiMap_enhancers/ChromHMM/bed9/hg38/formatted_output_BSS00369_ENCODE_Enh_hg38.bed.gz	fcc135c766ab8644256593934ad700bc	wget https://lisanwanglab.org/GADB/Annotationtracks/EpiMap_enhancers/ChromHMM/bed9/hg38/formatted_output_BSS00369_ENCODE_Enh_hg38.bed.gz -P GADB/Annotationtracks/EpiMap_enhancers/ChromHMM/bed9/hg38	wget https://lisanwanglab.org/GADB/Annotationtracks/EpiMap_enhancers/ChromHMM/bed9/hg38/formatted_output_BSS00369_ENCODE_Enh_hg38.bed.gz.tbi -P GADB/Annotationtracks/EpiMap_enhancers/ChromHMM/bed9/hg38	https://personal.broadinstitute.org/cboix/epimap/ChromHMM/	https://personal.broadinstitute.org/cboix/epimap/ChromHMM/observed_aux_18_hg38/CALLS/BSS00369_18_CALLS_segments.bed.gz	wget https://lisanwanglab.org/GADB/Annotationtracks/Downloads/EpiMap/BSS00369_18_CALLS_segments.bed.gz -P GADB/Annotationtracks/EpiMap/BSS00369_18_CALLS_segments.bed.gz	9c9a776c842c620341b241428b30a4f9	Genomic annotation	ChromHMM enhancer chromatin peaks	Original Cell Type Name=frontal cortex female adult (67 years) and female adult (80 years)	Nervous	Adult
formatted_output_BSS00371_ENCODE_Enh_hg38.bed.gz	chr1@@@161126810@@@161129410@@@EnhG1@@@0@@@.@@@161126810@@@161129410@@@194,225,5@@@/project/wang4/GADB/Annotationtracks/EpiMap_enhancers/ChromHMM/bed9/hg38/formatted_output_BSS00371_ENCODE_Enh_hg38.bed.gz	1	NGEPM02866	EpiMap	formatted_output_BSS00371_ENCODE_Enh_hg38.bed.gz	151263	132040600	enhancer chromatin peaks	hg38	Frontal cortex	Tissue	Not applicable	Brain	Not applicable	Not reported	Not applicable	Not applicable	ChromHMM	bed9	1410773	2021-10-22	2021-02-19	2023-03-22	https://lisanwanglab.org/GADB/Annotationtracks/EpiMap_enhancers/ChromHMM/bed9/hg38/formatted_output_BSS00371_ENCODE_Enh_hg38.bed.gz	d7b574f3c5e5baa7c417acf23cf3751b	wget https://lisanwanglab.org/GADB/Annotationtracks/EpiMap_enhancers/ChromHMM/bed9/hg38/formatted_output_BSS00371_ENCODE_Enh_hg38.bed.gz -P GADB/Annotationtracks/EpiMap_enhancers/ChromHMM/bed9/hg38	wget https://lisanwanglab.org/GADB/Annotationtracks/EpiMap_enhancers/ChromHMM/bed9/hg38/formatted_output_BSS00371_ENCODE_Enh_hg38.bed.gz.tbi -P GADB/Annotationtracks/EpiMap_enhancers/ChromHMM/bed9/hg38	https://personal.broadinstitute.org/cboix/epimap/ChromHMM/	https://personal.broadinstitute.org/cboix/epimap/ChromHMM/observed_aux_18_hg38/CALLS/BSS00371_18_CALLS_segments.bed.gz	wget https://lisanwanglab.org/GADB/Annotationtracks/Downloads/EpiMap/BSS00371_18_CALLS_segments.bed.gz -P GADB/Annotationtracks/EpiMap/BSS00371_18_CALLS_segments.bed.gz	e1eb8493a96df04d25ecd30909245f72	Genomic annotation	ChromHMM enhancer chromatin peaks	Original Cell Type Name=frontal cortex male adult (27 years) and male adult (35 years)	Nervous	Adult
formatted_output_BSS01124_Roadmap_2021_Enh_hg38.bed.gz	chr1@@@161127210@@@161128210@@@EnhG1@@@0@@@.@@@161127210@@@161128210@@@194,225,5@@@/project/wang4/GADB/Annotationtracks/EpiMap_enhancers/ChromHMM/bed9/hg38/formatted_output_BSS01124_Roadmap_2021_Enh_hg38.bed.gz	1	NGEPM03031	EpiMap	formatted_output_BSS01124_Roadmap_2021_Enh_hg38.bed.gz	168997	116424200	enhancer chromatin peaks	hg38	Layer - hippocampus	Tissue	Not applicable	Brain	Not applicable	Not reported	Not applicable	Not applicable	ChromHMM	bed9	1568179	2021-10-22	2021-02-19	2023-03-22	https://lisanwanglab.org/GADB/Annotationtracks/EpiMap_enhancers/ChromHMM/bed9/hg38/formatted_output_BSS01124_Roadmap_2021_Enh_hg38.bed.gz	a0ab55690cd875d0e5d6917b47f06da0	wget https://lisanwanglab.org/GADB/Annotationtracks/EpiMap_enhancers/ChromHMM/bed9/hg38/formatted_output_BSS01124_Roadmap_2021_Enh_hg38.bed.gz -P GADB/Annotationtracks/EpiMap_enhancers/ChromHMM/bed9/hg38	wget https://lisanwanglab.org/GADB/Annotationtracks/EpiMap_enhancers/ChromHMM/bed9/hg38/formatted_output_BSS01124_Roadmap_2021_Enh_hg38.bed.gz.tbi -P GADB/Annotationtracks/EpiMap_enhancers/ChromHMM/bed9/hg38	https://personal.broadinstitute.org/cboix/epimap/ChromHMM/	https://personal.broadinstitute.org/cboix/epimap/ChromHMM/observed_aux_18_hg38/CALLS/BSS01124_18_CALLS_segments.bed.gz	wget https://lisanwanglab.org/GADB/Annotationtracks/Downloads/EpiMap/BSS01124_18_CALLS_segments.bed.gz -P GADB/Annotationtracks/EpiMap/BSS01124_18_CALLS_segments.bed.gz	5d2c82096de77dc31abc838ae11b9f65	Genomic annotation	ChromHMM enhancer chromatin peaks	Original Cell Type Name=layer of hippocampus female adult (75 years)	Nervous	Adult
formatted_output_BSS01272_Roadmap_2015_Enh_hg38.bed.gz	chr1@@@161127410@@@161128010@@@EnhG1@@@0@@@.@@@161127410@@@161128010@@@194,225,5@@@/project/wang4/GADB/Annotationtracks/EpiMap_enhancers/ChromHMM/bed9/hg38/formatted_output_BSS01272_Roadmap_2015_Enh_hg38.bed.gz	1	NGEPM03116	EpiMap	formatted_output_BSS01272_Roadmap_2015_Enh_hg38.bed.gz	162338	113670800	enhancer chromatin peaks	hg38	Middle frontal area BA46	Tissue	Not applicable	Brain	Not applicable	Not reported	Not applicable	Not applicable	ChromHMM	bed9	1500248	2021-10-22	2021-02-19	2023-03-22	https://lisanwanglab.org/GADB/Annotationtracks/EpiMap_enhancers/ChromHMM/bed9/hg38/formatted_output_BSS01272_Roadmap_2015_Enh_hg38.bed.gz	a75c04384f50819b253d241357f5105b	wget https://lisanwanglab.org/GADB/Annotationtracks/EpiMap_enhancers/ChromHMM/bed9/hg38/formatted_output_BSS01272_Roadmap_2015_Enh_hg38.bed.gz -P GADB/Annotationtracks/EpiMap_enhancers/ChromHMM/bed9/hg38	wget https://lisanwanglab.org/GADB/Annotationtracks/EpiMap_enhancers/ChromHMM/bed9/hg38/formatted_output_BSS01272_Roadmap_2015_Enh_hg38.bed.gz.tbi -P GADB/Annotationtracks/EpiMap_enhancers/ChromHMM/bed9/hg38	https://personal.broadinstitute.org/cboix/epimap/ChromHMM/	https://personal.broadinstitute.org/cboix/epimap/ChromHMM/observed_aux_18_hg38/CALLS/BSS01272_18_CALLS_segments.bed.gz	wget https://lisanwanglab.org/GADB/Annotationtracks/Downloads/EpiMap/BSS01272_18_CALLS_segments.bed.gz -P GADB/Annotationtracks/EpiMap/BSS01272_18_CALLS_segments.bed.gz	2137545a76cfda7605caf6fe070be6e2	Genomic annotation	ChromHMM enhancer chromatin peaks	Original Cell Type Name=middle frontal area 46 male adult (81 year)	Nervous	Adult
formatted_output_BSS01714_Roadmap_2015_Enh_hg38.bed.gz	chr1@@@161127210@@@161128210@@@EnhG1@@@0@@@.@@@161127210@@@161128210@@@194,225,5@@@/project/wang4/GADB/Annotationtracks/EpiMap_enhancers/ChromHMM/bed9/hg38/formatted_output_BSS01714_Roadmap_2015_Enh_hg38.bed.gz	1	NGEPM03412	EpiMap	formatted_output_BSS01714_Roadmap_2015_Enh_hg38.bed.gz	193849	139214800	enhancer chromatin peaks	hg38	Temporal lobe	Tissue	Not applicable	Brain	Not applicable	Not reported	Not applicable	Not applicable	ChromHMM	bed9	1780372	2021-10-22	2021-02-19	2023-03-22	https://lisanwanglab.org/GADB/Annotationtracks/EpiMap_enhancers/ChromHMM/bed9/hg38/formatted_output_BSS01714_Roadmap_2015_Enh_hg38.bed.gz	1f210f18e03db112dafd3be5473bc200	wget https://lisanwanglab.org/GADB/Annotationtracks/EpiMap_enhancers/ChromHMM/bed9/hg38/formatted_output_BSS01714_Roadmap_2015_Enh_hg38.bed.gz -P GADB/Annotationtracks/EpiMap_enhancers/ChromHMM/bed9/hg38	wget https://lisanwanglab.org/GADB/Annotationtracks/EpiMap_enhancers/ChromHMM/bed9/hg38/formatted_output_BSS01714_Roadmap_2015_Enh_hg38.bed.gz.tbi -P GADB/Annotationtracks/EpiMap_enhancers/ChromHMM/bed9/hg38	https://personal.broadinstitute.org/cboix/epimap/ChromHMM/	https://personal.broadinstitute.org/cboix/epimap/ChromHMM/observed_aux_18_hg38/CALLS/BSS01714_18_CALLS_segments.bed.gz	wget https://lisanwanglab.org/GADB/Annotationtracks/Downloads/EpiMap/BSS01714_18_CALLS_segments.bed.gz -P GADB/Annotationtracks/EpiMap/BSS01714_18_CALLS_segments.bed.gz	237ab718a6dbe54a4487a02a9a740a27	Genomic annotation	ChromHMM enhancer chromatin peaks	Original Cell Type Name=temporal lobe male adult (81 year)	Nervous	Adult
formatted_output_BSS01126_Roadmap_2015_Enh_hg38.bed.gz	chr1@@@161128010@@@161129210@@@EnhG1@@@0@@@.@@@161128010@@@161129210@@@194,225,5@@@/project/wang4/GADB/Annotationtracks/EpiMap_enhancers/ChromHMM/bed9/hg38/formatted_output_BSS01126_Roadmap_2015_Enh_hg38.bed.gz	1	NGEPM03033	EpiMap	formatted_output_BSS01126_Roadmap_2015_Enh_hg38.bed.gz	143456	112462400	enhancer chromatin peaks	hg38	Layer - hippocampus	Tissue	Not applicable	Brain	Not applicable	Not reported	Not applicable	Not applicable	ChromHMM	bed9	1323742	2021-10-22	2021-02-19	2023-03-22	https://lisanwanglab.org/GADB/Annotationtracks/EpiMap_enhancers/ChromHMM/bed9/hg38/formatted_output_BSS01126_Roadmap_2015_Enh_hg38.bed.gz	d4bdabb2274f66c7ffdfe295b5baa783	wget https://lisanwanglab.org/GADB/Annotationtracks/EpiMap_enhancers/ChromHMM/bed9/hg38/formatted_output_BSS01126_Roadmap_2015_Enh_hg38.bed.gz -P GADB/Annotationtracks/EpiMap_enhancers/ChromHMM/bed9/hg38	wget https://lisanwanglab.org/GADB/Annotationtracks/EpiMap_enhancers/ChromHMM/bed9/hg38/formatted_output_BSS01126_Roadmap_2015_Enh_hg38.bed.gz.tbi -P GADB/Annotationtracks/EpiMap_enhancers/ChromHMM/bed9/hg38	https://personal.broadinstitute.org/cboix/epimap/ChromHMM/	https://personal.broadinstitute.org/cboix/epimap/ChromHMM/observed_aux_18_hg38/CALLS/BSS01126_18_CALLS_segments.bed.gz	wget https://lisanwanglab.org/GADB/Annotationtracks/Downloads/EpiMap/BSS01126_18_CALLS_segments.bed.gz -P GADB/Annotationtracks/EpiMap/BSS01126_18_CALLS_segments.bed.gz	d3a236f96d771d717c6ee8c51abface9	Genomic annotation	ChromHMM enhancer chromatin peaks	Original Cell Type Name=layer of hippocampus male adult (81 year)	Nervous	Adult
formatted_output_BSS01271_Roadmap_2015_Enh_hg38.bed.gz	chr1@@@161127610@@@161129010@@@EnhG1@@@0@@@.@@@161127610@@@161129010@@@194,225,5@@@/project/wang4/GADB/Annotationtracks/EpiMap_enhancers/ChromHMM/bed9/hg38/formatted_output_BSS01271_Roadmap_2015_Enh_hg38.bed.gz	1	NGEPM03115	EpiMap	formatted_output_BSS01271_Roadmap_2015_Enh_hg38.bed.gz	159292	112884800	enhancer chromatin peaks	hg38	Middle frontal area BA46	Tissue	Not applicable	Brain	Not applicable	Not reported	Not applicable	Not applicable	ChromHMM	bed9	1488723	2021-10-22	2021-02-19	2023-03-22	https://lisanwanglab.org/GADB/Annotationtracks/EpiMap_enhancers/ChromHMM/bed9/hg38/formatted_output_BSS01271_Roadmap_2015_Enh_hg38.bed.gz	6d6658c164e8c410aa59af2ed784de2c	wget https://lisanwanglab.org/GADB/Annotationtracks/EpiMap_enhancers/ChromHMM/bed9/hg38/formatted_output_BSS01271_Roadmap_2015_Enh_hg38.bed.gz -P GADB/Annotationtracks/EpiMap_enhancers/ChromHMM/bed9/hg38	wget https://lisanwanglab.org/GADB/Annotationtracks/EpiMap_enhancers/ChromHMM/bed9/hg38/formatted_output_BSS01271_Roadmap_2015_Enh_hg38.bed.gz.tbi -P GADB/Annotationtracks/EpiMap_enhancers/ChromHMM/bed9/hg38	https://personal.broadinstitute.org/cboix/epimap/ChromHMM/	https://personal.broadinstitute.org/cboix/epimap/ChromHMM/observed_aux_18_hg38/CALLS/BSS01271_18_CALLS_segments.bed.gz	wget https://lisanwanglab.org/GADB/Annotationtracks/Downloads/EpiMap/BSS01271_18_CALLS_segments.bed.gz -P GADB/Annotationtracks/EpiMap/BSS01271_18_CALLS_segments.bed.gz	8b0e0aab4629d47f36b1008ac8d0c577	Genomic annotation	ChromHMM enhancer chromatin peaks	Original Cell Type Name=middle frontal area 46 female adult (75 years)	Nervous	Adult
formatted_output_BSS01676_Roadmap_2015_Enh_hg38.bed.gz	chr1@@@161127810@@@161131210@@@EnhWk@@@0@@@.@@@161127810@@@161131210@@@255,255,0@@@/project/wang4/GADB/Annotationtracks/EpiMap_enhancers/ChromHMM/bed9/hg38/formatted_output_BSS01676_Roadmap_2015_Enh_hg38.bed.gz	1	NGEPM03393	EpiMap	formatted_output_BSS01676_Roadmap_2015_Enh_hg38.bed.gz	177492	137763400	enhancer chromatin peaks	hg38	Substantia nigra	Tissue	Not applicable	Brain	Not applicable	Not reported	Not applicable	Not applicable	ChromHMM	bed9	1613286	2021-10-22	2021-02-19	2023-03-22	https://lisanwanglab.org/GADB/Annotationtracks/EpiMap_enhancers/ChromHMM/bed9/hg38/formatted_output_BSS01676_Roadmap_2015_Enh_hg38.bed.gz	e9fc8cd153f1f48bd125a07766ab9a60	wget https://lisanwanglab.org/GADB/Annotationtracks/EpiMap_enhancers/ChromHMM/bed9/hg38/formatted_output_BSS01676_Roadmap_2015_Enh_hg38.bed.gz -P GADB/Annotationtracks/EpiMap_enhancers/ChromHMM/bed9/hg38	wget https://lisanwanglab.org/GADB/Annotationtracks/EpiMap_enhancers/ChromHMM/bed9/hg38/formatted_output_BSS01676_Roadmap_2015_Enh_hg38.bed.gz.tbi -P GADB/Annotationtracks/EpiMap_enhancers/ChromHMM/bed9/hg38	https://personal.broadinstitute.org/cboix/epimap/ChromHMM/	https://personal.broadinstitute.org/cboix/epimap/ChromHMM/observed_aux_18_hg38/CALLS/BSS01676_18_CALLS_segments.bed.gz	wget https://lisanwanglab.org/GADB/Annotationtracks/Downloads/EpiMap/BSS01676_18_CALLS_segments.bed.gz -P GADB/Annotationtracks/EpiMap/BSS01676_18_CALLS_segments.bed.gz	4d95340238392649a115ce05060063e7	Genomic annotation	ChromHMM enhancer chromatin peaks	Original Cell Type Name=substantia nigra male adult (81 year)	Nervous	Adult
formatted_output_BSS00090_ENCODE_Enh_hg38.bed.gz	chr1@@@161130410@@@161130610@@@EnhWk@@@0@@@.@@@161130410@@@161130610@@@255,255,0@@@/project/wang4/GADB/Annotationtracks/EpiMap_enhancers/ChromHMM/bed9/hg38/formatted_output_BSS00090_ENCODE_Enh_hg38.bed.gz	1	NGEPM02696	EpiMap	formatted_output_BSS00090_ENCODE_Enh_hg38.bed.gz	124927	84358400	enhancer chromatin peaks	hg38	Astrocyte	Primary cell	Not applicable	Brain	Not applicable	Not reported	Not applicable	Not applicable	ChromHMM	bed9	1176839	2021-10-22	2021-02-19	2023-03-22	https://lisanwanglab.org/GADB/Annotationtracks/EpiMap_enhancers/ChromHMM/bed9/hg38/formatted_output_BSS00090_ENCODE_Enh_hg38.bed.gz	33c3b39a2884b9e39a1cf1b9e43f40cb	wget https://lisanwanglab.org/GADB/Annotationtracks/EpiMap_enhancers/ChromHMM/bed9/hg38/formatted_output_BSS00090_ENCODE_Enh_hg38.bed.gz -P GADB/Annotationtracks/EpiMap_enhancers/ChromHMM/bed9/hg38	wget https://lisanwanglab.org/GADB/Annotationtracks/EpiMap_enhancers/ChromHMM/bed9/hg38/formatted_output_BSS00090_ENCODE_Enh_hg38.bed.gz.tbi -P GADB/Annotationtracks/EpiMap_enhancers/ChromHMM/bed9/hg38	https://personal.broadinstitute.org/cboix/epimap/ChromHMM/	https://personal.broadinstitute.org/cboix/epimap/ChromHMM/observed_aux_18_hg38/CALLS/BSS00090_18_CALLS_segments.bed.gz	wget https://lisanwanglab.org/GADB/Annotationtracks/Downloads/EpiMap/BSS00090_18_CALLS_segments.bed.gz -P GADB/Annotationtracks/EpiMap/BSS00090_18_CALLS_segments.bed.gz	7523edf4b279ea8d37a40760e51acba0	Genomic annotation	ChromHMM enhancer chromatin peaks	Original Cell Type Name=astrocyte of the cerebellum;tissue_of_origin=Cerebellum;premapping_cell_type=Astrocyte - cerebellum	Nervous	Adult
formatted_output_BSS00143_ENCODE_Enh_hg38.bed.gz	chr1@@@161130410@@@161131010@@@EnhWk@@@0@@@.@@@161130410@@@161131010@@@255,255,0@@@/project/wang4/GADB/Annotationtracks/EpiMap_enhancers/ChromHMM/bed9/hg38/formatted_output_BSS00143_ENCODE_Enh_hg38.bed.gz	1	NGEPM02729	EpiMap	formatted_output_BSS00143_ENCODE_Enh_hg38.bed.gz	138538	96691200	enhancer chromatin peaks	hg38	Endothelial cell	Primary cell	Not applicable	Brain	Not applicable	Not reported	Not applicable	Not applicable	ChromHMM	bed9	1298668	2021-10-22	2021-02-19	2023-03-22	https://lisanwanglab.org/GADB/Annotationtracks/EpiMap_enhancers/ChromHMM/bed9/hg38/formatted_output_BSS00143_ENCODE_Enh_hg38.bed.gz	0415ffab56d10e4b43d4144eea22ef75	wget https://lisanwanglab.org/GADB/Annotationtracks/EpiMap_enhancers/ChromHMM/bed9/hg38/formatted_output_BSS00143_ENCODE_Enh_hg38.bed.gz -P GADB/Annotationtracks/EpiMap_enhancers/ChromHMM/bed9/hg38	wget https://lisanwanglab.org/GADB/Annotationtracks/EpiMap_enhancers/ChromHMM/bed9/hg38/formatted_output_BSS00143_ENCODE_Enh_hg38.bed.gz.tbi -P GADB/Annotationtracks/EpiMap_enhancers/ChromHMM/bed9/hg38	https://personal.broadinstitute.org/cboix/epimap/ChromHMM/	https://personal.broadinstitute.org/cboix/epimap/ChromHMM/observed_aux_18_hg38/CALLS/BSS00143_18_CALLS_segments.bed.gz	wget https://lisanwanglab.org/GADB/Annotationtracks/Downloads/EpiMap/BSS00143_18_CALLS_segments.bed.gz -P GADB/Annotationtracks/EpiMap/BSS00143_18_CALLS_segments.bed.gz	37f7cce1bfb15596a9492df934fc5228	Genomic annotation	ChromHMM enhancer chromatin peaks	Original Cell Type Name=brain microvascular endothelial cell;tissue_of_origin=Brain miscrovascular;premapping_cell_type=Brain microvascular endothelial cell	Nervous	Adult
formatted_output_BSS00173_Roadmap_2015_Enh_hg38.bed.gz	chr1@@@161128810@@@161130610@@@EnhG1@@@0@@@.@@@161128810@@@161130610@@@194,225,5@@@/project/wang4/GADB/Annotationtracks/EpiMap_enhancers/ChromHMM/bed9/hg38/formatted_output_BSS00173_Roadmap_2015_Enh_hg38.bed.gz	1	NGEPM02744	EpiMap	formatted_output_BSS00173_Roadmap_2015_Enh_hg38.bed.gz	184757	131650600	enhancer chromatin peaks	hg38	Caudate nucleus	Tissue	Not applicable	Brain	Not applicable	Not reported	Not applicable	Not applicable	ChromHMM	bed9	1705953	2021-10-22	2021-02-19	2023-03-22	https://lisanwanglab.org/GADB/Annotationtracks/EpiMap_enhancers/ChromHMM/bed9/hg38/formatted_output_BSS00173_Roadmap_2015_Enh_hg38.bed.gz	8e981651c7b1b822e82dd7d698bae5b0	wget https://lisanwanglab.org/GADB/Annotationtracks/EpiMap_enhancers/ChromHMM/bed9/hg38/formatted_output_BSS00173_Roadmap_2015_Enh_hg38.bed.gz -P GADB/Annotationtracks/EpiMap_enhancers/ChromHMM/bed9/hg38	wget https://lisanwanglab.org/GADB/Annotationtracks/EpiMap_enhancers/ChromHMM/bed9/hg38/formatted_output_BSS00173_Roadmap_2015_Enh_hg38.bed.gz.tbi -P GADB/Annotationtracks/EpiMap_enhancers/ChromHMM/bed9/hg38	https://personal.broadinstitute.org/cboix/epimap/ChromHMM/	https://personal.broadinstitute.org/cboix/epimap/ChromHMM/observed_aux_18_hg38/CALLS/BSS00173_18_CALLS_segments.bed.gz	wget https://lisanwanglab.org/GADB/Annotationtracks/Downloads/EpiMap/BSS00173_18_CALLS_segments.bed.gz -P GADB/Annotationtracks/EpiMap/BSS00173_18_CALLS_segments.bed.gz	fe7ed07710750490e45fde5bd3b5e193	Genomic annotation	ChromHMM enhancer chromatin peaks	Original Cell Type Name=caudate nucleus female adult (75 years)	Nervous	Adult
formatted_output_BSS00218_ENCODE_Enh_hg38.bed.gz	chr1@@@161130410@@@161131210@@@EnhWk@@@0@@@.@@@161130410@@@161131210@@@255,255,0@@@/project/wang4/GADB/Annotationtracks/EpiMap_enhancers/ChromHMM/bed9/hg38/formatted_output_BSS00218_ENCODE_Enh_hg38.bed.gz	1	NGEPM02777	EpiMap	formatted_output_BSS00218_ENCODE_Enh_hg38.bed.gz	147993	102237000	enhancer chromatin peaks	hg38	Epithelial cell	Primary cell	Not applicable	Brain	Not applicable	Not reported	Not applicable	Not applicable	ChromHMM	bed9	1380574	2021-10-22	2021-02-19	2023-03-22	https://lisanwanglab.org/GADB/Annotationtracks/EpiMap_enhancers/ChromHMM/bed9/hg38/formatted_output_BSS00218_ENCODE_Enh_hg38.bed.gz	adb990fb7c1020b7f53e38991b5a3e6c	wget https://lisanwanglab.org/GADB/Annotationtracks/EpiMap_enhancers/ChromHMM/bed9/hg38/formatted_output_BSS00218_ENCODE_Enh_hg38.bed.gz -P GADB/Annotationtracks/EpiMap_enhancers/ChromHMM/bed9/hg38	wget https://lisanwanglab.org/GADB/Annotationtracks/EpiMap_enhancers/ChromHMM/bed9/hg38/formatted_output_BSS00218_ENCODE_Enh_hg38.bed.gz.tbi -P GADB/Annotationtracks/EpiMap_enhancers/ChromHMM/bed9/hg38	https://personal.broadinstitute.org/cboix/epimap/ChromHMM/	https://personal.broadinstitute.org/cboix/epimap/ChromHMM/observed_aux_18_hg38/CALLS/BSS00218_18_CALLS_segments.bed.gz	wget https://lisanwanglab.org/GADB/Annotationtracks/Downloads/EpiMap/BSS00218_18_CALLS_segments.bed.gz -P GADB/Annotationtracks/EpiMap/BSS00218_18_CALLS_segments.bed.gz	45a02178de4da90153acd982589d7f70	Genomic annotation	ChromHMM enhancer chromatin peaks	Original Cell Type Name=choroid plexus epithelial cell;tissue_of_origin=Choroid plexus;premapping_cell_type=Epithelial cell - choroid plexus	Nervous	Adult
formatted_output_BSS00219_Roadmap_2015_Enh_hg38.bed.gz	chr1@@@161130410@@@161131410@@@EnhWk@@@0@@@.@@@161130410@@@161131410@@@255,255,0@@@/project/wang4/GADB/Annotationtracks/EpiMap_enhancers/ChromHMM/bed9/hg38/formatted_output_BSS00219_Roadmap_2015_Enh_hg38.bed.gz	1	NGEPM02778	EpiMap	formatted_output_BSS00219_Roadmap_2015_Enh_hg38.bed.gz	176312	123294800	enhancer chromatin peaks	hg38	Cingulate gyrus	Tissue	Not applicable	Brain	Not applicable	Not reported	Not applicable	Not applicable	ChromHMM	bed9	1637960	2021-10-22	2021-02-19	2023-03-22	https://lisanwanglab.org/GADB/Annotationtracks/EpiMap_enhancers/ChromHMM/bed9/hg38/formatted_output_BSS00219_Roadmap_2015_Enh_hg38.bed.gz	69b5980f8a997b242697eb89b2a1ff6b	wget https://lisanwanglab.org/GADB/Annotationtracks/EpiMap_enhancers/ChromHMM/bed9/hg38/formatted_output_BSS00219_Roadmap_2015_Enh_hg38.bed.gz -P GADB/Annotationtracks/EpiMap_enhancers/ChromHMM/bed9/hg38	wget https://lisanwanglab.org/GADB/Annotationtracks/EpiMap_enhancers/ChromHMM/bed9/hg38/formatted_output_BSS00219_Roadmap_2015_Enh_hg38.bed.gz.tbi -P GADB/Annotationtracks/EpiMap_enhancers/ChromHMM/bed9/hg38	https://personal.broadinstitute.org/cboix/epimap/ChromHMM/	https://personal.broadinstitute.org/cboix/epimap/ChromHMM/observed_aux_18_hg38/CALLS/BSS00219_18_CALLS_segments.bed.gz	wget https://lisanwanglab.org/GADB/Annotationtracks/Downloads/EpiMap/BSS00219_18_CALLS_segments.bed.gz -P GADB/Annotationtracks/EpiMap/BSS00219_18_CALLS_segments.bed.gz	d194090d2e65042415bc54043d474e6a	Genomic annotation	ChromHMM enhancer chromatin peaks	Original Cell Type Name=cingulate gyrus female adult (75 years)	Nervous	Adult
formatted_output_BSS01125_Roadmap_2015_Enh_hg38.bed.gz	chr1@@@161130210@@@161131210@@@EnhWk@@@0@@@.@@@161130210@@@161131210@@@255,255,0@@@/project/wang4/GADB/Annotationtracks/EpiMap_enhancers/ChromHMM/bed9/hg38/formatted_output_BSS01125_Roadmap_2015_Enh_hg38.bed.gz	1	NGEPM03032	EpiMap	formatted_output_BSS01125_Roadmap_2015_Enh_hg38.bed.gz	166605	120595600	enhancer chromatin peaks	hg38	Layer - hippocampus	Tissue	Not applicable	Brain	Not applicable	Not reported	Not applicable	Not applicable	ChromHMM	bed9	1541511	2021-10-22	2021-02-19	2023-03-22	https://lisanwanglab.org/GADB/Annotationtracks/EpiMap_enhancers/ChromHMM/bed9/hg38/formatted_output_BSS01125_Roadmap_2015_Enh_hg38.bed.gz	fccd57fb47b662a435e1d61ac503deb6	wget https://lisanwanglab.org/GADB/Annotationtracks/EpiMap_enhancers/ChromHMM/bed9/hg38/formatted_output_BSS01125_Roadmap_2015_Enh_hg38.bed.gz -P GADB/Annotationtracks/EpiMap_enhancers/ChromHMM/bed9/hg38	wget https://lisanwanglab.org/GADB/Annotationtracks/EpiMap_enhancers/ChromHMM/bed9/hg38/formatted_output_BSS01125_Roadmap_2015_Enh_hg38.bed.gz.tbi -P GADB/Annotationtracks/EpiMap_enhancers/ChromHMM/bed9/hg38	https://personal.broadinstitute.org/cboix/epimap/ChromHMM/	https://personal.broadinstitute.org/cboix/epimap/ChromHMM/observed_aux_18_hg38/CALLS/BSS01125_18_CALLS_segments.bed.gz	wget https://lisanwanglab.org/GADB/Annotationtracks/Downloads/EpiMap/BSS01125_18_CALLS_segments.bed.gz -P GADB/Annotationtracks/EpiMap/BSS01125_18_CALLS_segments.bed.gz	32c24edb9f88e919e229fa4238b29cbd	Genomic annotation	ChromHMM enhancer chromatin peaks	Original Cell Type Name=layer of hippocampus male adult (73 years)	Nervous	Adult
formatted_output_BSS00207_Roadmap_2021_Enh_hg38.bed.gz	chr1@@@161133610@@@161134010@@@EnhA1@@@0@@@.@@@161133610@@@161134010@@@255,195,77@@@/project/wang4/GADB/Annotationtracks/EpiMap_enhancers/ChromHMM/bed9/hg38/formatted_output_BSS00207_Roadmap_2021_Enh_hg38.bed.gz	1	NGEPM02769	EpiMap	formatted_output_BSS00207_Roadmap_2021_Enh_hg38.bed.gz	88422	59110400	enhancer chromatin peaks	hg38	Cerebellum	Tissue	Not applicable	Brain	Not applicable	Not reported	Not applicable	Not applicable	ChromHMM	bed9	841617	2021-10-22	2021-02-19	2023-03-22	https://lisanwanglab.org/GADB/Annotationtracks/EpiMap_enhancers/ChromHMM/bed9/hg38/formatted_output_BSS00207_Roadmap_2021_Enh_hg38.bed.gz	329d05177f8aea720feac94ee67128f3	wget https://lisanwanglab.org/GADB/Annotationtracks/EpiMap_enhancers/ChromHMM/bed9/hg38/formatted_output_BSS00207_Roadmap_2021_Enh_hg38.bed.gz -P GADB/Annotationtracks/EpiMap_enhancers/ChromHMM/bed9/hg38	wget https://lisanwanglab.org/GADB/Annotationtracks/EpiMap_enhancers/ChromHMM/bed9/hg38/formatted_output_BSS00207_Roadmap_2021_Enh_hg38.bed.gz.tbi -P GADB/Annotationtracks/EpiMap_enhancers/ChromHMM/bed9/hg38	https://personal.broadinstitute.org/cboix/epimap/ChromHMM/	https://personal.broadinstitute.org/cboix/epimap/ChromHMM/observed_aux_18_hg38/CALLS/BSS00207_18_CALLS_segments.bed.gz	wget https://lisanwanglab.org/GADB/Annotationtracks/Downloads/EpiMap/BSS00207_18_CALLS_segments.bed.gz -P GADB/Annotationtracks/EpiMap/BSS00207_18_CALLS_segments.bed.gz	1ef136bbf458a017affbcf5c9d852631	Genomic annotation	ChromHMM enhancer chromatin peaks	Original Cell Type Name=cerebellum male adult (53 years)	Nervous	Adult
formatted_output_BSS00077_Roadmap_2015_Enh_hg38.bed.gz	chr1@@@161134010@@@161134810@@@EnhWk@@@0@@@.@@@161134010@@@161134810@@@255,255,0@@@/project/wang4/GADB/Annotationtracks/EpiMap_enhancers/ChromHMM/bed9/hg38/formatted_output_BSS00077_Roadmap_2015_Enh_hg38.bed.gz	1	NGEPM02688	EpiMap	formatted_output_BSS00077_Roadmap_2015_Enh_hg38.bed.gz	161156	118251200	enhancer chromatin peaks	hg38	Angular gyrus	Tissue	Not applicable	Brain	Not applicable	Not reported	Not applicable	Not applicable	ChromHMM	bed9	1500005	2021-10-22	2021-02-19	2023-03-22	https://lisanwanglab.org/GADB/Annotationtracks/EpiMap_enhancers/ChromHMM/bed9/hg38/formatted_output_BSS00077_Roadmap_2015_Enh_hg38.bed.gz	e9cecfe0211475e43c3817b392a5108a	wget https://lisanwanglab.org/GADB/Annotationtracks/EpiMap_enhancers/ChromHMM/bed9/hg38/formatted_output_BSS00077_Roadmap_2015_Enh_hg38.bed.gz -P GADB/Annotationtracks/EpiMap_enhancers/ChromHMM/bed9/hg38	wget https://lisanwanglab.org/GADB/Annotationtracks/EpiMap_enhancers/ChromHMM/bed9/hg38/formatted_output_BSS00077_Roadmap_2015_Enh_hg38.bed.gz.tbi -P GADB/Annotationtracks/EpiMap_enhancers/ChromHMM/bed9/hg38	https://personal.broadinstitute.org/cboix/epimap/ChromHMM/	https://personal.broadinstitute.org/cboix/epimap/ChromHMM/observed_aux_18_hg38/CALLS/BSS00077_18_CALLS_segments.bed.gz	wget https://lisanwanglab.org/GADB/Annotationtracks/Downloads/EpiMap/BSS00077_18_CALLS_segments.bed.gz -P GADB/Annotationtracks/EpiMap/BSS00077_18_CALLS_segments.bed.gz	5b64c2d9920faf66e6322f607254b852	Genomic annotation	ChromHMM enhancer chromatin peaks	Original Cell Type Name=angular gyrus female adult (75 years)	Nervous	Adult
formatted_output_BSS00385_Roadmap_2015_Enh_hg38.bed.gz	chr1@@@161134010@@@161135210@@@EnhWk@@@0@@@.@@@161134010@@@161135210@@@255,255,0@@@/project/wang4/GADB/Annotationtracks/EpiMap_enhancers/ChromHMM/bed9/hg38/formatted_output_BSS00385_Roadmap_2015_Enh_hg38.bed.gz	1	NGEPM02874	EpiMap	formatted_output_BSS00385_Roadmap_2015_Enh_hg38.bed.gz	129686	100302800	enhancer chromatin peaks	hg38	Germinal matrix	Tissue	Not applicable	Brain	Not applicable	Not reported	Not applicable	Not applicable	ChromHMM	bed9	1229959	2021-10-22	2021-02-19	2023-03-22	https://lisanwanglab.org/GADB/Annotationtracks/EpiMap_enhancers/ChromHMM/bed9/hg38/formatted_output_BSS00385_Roadmap_2015_Enh_hg38.bed.gz	c952dda32ad00358106f29b2eee72b73	wget https://lisanwanglab.org/GADB/Annotationtracks/EpiMap_enhancers/ChromHMM/bed9/hg38/formatted_output_BSS00385_Roadmap_2015_Enh_hg38.bed.gz -P GADB/Annotationtracks/EpiMap_enhancers/ChromHMM/bed9/hg38	wget https://lisanwanglab.org/GADB/Annotationtracks/EpiMap_enhancers/ChromHMM/bed9/hg38/formatted_output_BSS00385_Roadmap_2015_Enh_hg38.bed.gz.tbi -P GADB/Annotationtracks/EpiMap_enhancers/ChromHMM/bed9/hg38	https://personal.broadinstitute.org/cboix/epimap/ChromHMM/	https://personal.broadinstitute.org/cboix/epimap/ChromHMM/observed_aux_18_hg38/CALLS/BSS00385_18_CALLS_segments.bed.gz	wget https://lisanwanglab.org/GADB/Annotationtracks/Downloads/EpiMap/BSS00385_18_CALLS_segments.bed.gz -P GADB/Annotationtracks/EpiMap/BSS00385_18_CALLS_segments.bed.gz	3f1cb9e5d9ff055b9cc5e8cb9662625c	Genomic annotation	ChromHMM enhancer chromatin peaks	Original Cell Type Name=germinal matrix male embryo (20 weeks)	Nervous	Embryo
formatted_output_BSS00133_Roadmap_2021_Enh_hg38.bed.gz	chr1@@@161153010@@@161153210@@@EnhWk@@@0@@@.@@@161153010@@@161153210@@@255,255,0@@@/project/wang4/GADB/Annotationtracks/EpiMap_enhancers/ChromHMM/bed9/hg38/formatted_output_BSS00133_Roadmap_2021_Enh_hg38.bed.gz	1	NGEPM02720	EpiMap	formatted_output_BSS00133_Roadmap_2021_Enh_hg38.bed.gz	113962	85705800	enhancer chromatin peaks	hg38	Brain	Tissue	Not applicable	Brain	Not applicable	Not reported	Not applicable	Not applicable	ChromHMM	bed9	1086933	2021-10-22	2021-02-19	2023-03-22	https://lisanwanglab.org/GADB/Annotationtracks/EpiMap_enhancers/ChromHMM/bed9/hg38/formatted_output_BSS00133_Roadmap_2021_Enh_hg38.bed.gz	37cff3a3b23ad14252329c150cbecf50	wget https://lisanwanglab.org/GADB/Annotationtracks/EpiMap_enhancers/ChromHMM/bed9/hg38/formatted_output_BSS00133_Roadmap_2021_Enh_hg38.bed.gz -P GADB/Annotationtracks/EpiMap_enhancers/ChromHMM/bed9/hg38	wget https://lisanwanglab.org/GADB/Annotationtracks/EpiMap_enhancers/ChromHMM/bed9/hg38/formatted_output_BSS00133_Roadmap_2021_Enh_hg38.bed.gz.tbi -P GADB/Annotationtracks/EpiMap_enhancers/ChromHMM/bed9/hg38	https://personal.broadinstitute.org/cboix/epimap/ChromHMM/	https://personal.broadinstitute.org/cboix/epimap/ChromHMM/observed_aux_18_hg38/CALLS/BSS00133_18_CALLS_segments.bed.gz	wget https://lisanwanglab.org/GADB/Annotationtracks/Downloads/EpiMap/BSS00133_18_CALLS_segments.bed.gz -P GADB/Annotationtracks/EpiMap/BSS00133_18_CALLS_segments.bed.gz	38862bacea5906dc13ee7c3cd2c0cea2	Genomic annotation	ChromHMM enhancer chromatin peaks	Original Cell Type Name=brain female embryo (142 days)	Nervous	Embryo
formatted_output_BSS00134_Roadmap_2015_Enh_hg38.bed.gz	chr1@@@161153010@@@161153210@@@EnhWk@@@0@@@.@@@161153010@@@161153210@@@255,255,0@@@/project/wang4/GADB/Annotationtracks/EpiMap_enhancers/ChromHMM/bed9/hg38/formatted_output_BSS00134_Roadmap_2015_Enh_hg38.bed.gz	1	NGEPM02721	EpiMap	formatted_output_BSS00134_Roadmap_2015_Enh_hg38.bed.gz	105630	73968600	enhancer chromatin peaks	hg38	Brain	Tissue	Not applicable	Brain	Not applicable	Not reported	Not applicable	Not applicable	ChromHMM	bed9	1006072	2021-10-22	2021-02-19	2023-03-22	https://lisanwanglab.org/GADB/Annotationtracks/EpiMap_enhancers/ChromHMM/bed9/hg38/formatted_output_BSS00134_Roadmap_2015_Enh_hg38.bed.gz	32391cbd4a4b14b0023c122f42431921	wget https://lisanwanglab.org/GADB/Annotationtracks/EpiMap_enhancers/ChromHMM/bed9/hg38/formatted_output_BSS00134_Roadmap_2015_Enh_hg38.bed.gz -P GADB/Annotationtracks/EpiMap_enhancers/ChromHMM/bed9/hg38	wget https://lisanwanglab.org/GADB/Annotationtracks/EpiMap_enhancers/ChromHMM/bed9/hg38/formatted_output_BSS00134_Roadmap_2015_Enh_hg38.bed.gz.tbi -P GADB/Annotationtracks/EpiMap_enhancers/ChromHMM/bed9/hg38	https://personal.broadinstitute.org/cboix/epimap/ChromHMM/	https://personal.broadinstitute.org/cboix/epimap/ChromHMM/observed_aux_18_hg38/CALLS/BSS00134_18_CALLS_segments.bed.gz	wget https://lisanwanglab.org/GADB/Annotationtracks/Downloads/EpiMap/BSS00134_18_CALLS_segments.bed.gz -P GADB/Annotationtracks/EpiMap/BSS00134_18_CALLS_segments.bed.gz	1fbd0cba026fc04433a0752f134935c8	Genomic annotation	ChromHMM enhancer chromatin peaks	Original Cell Type Name=brain female embryo (17 weeks)	Nervous	Embryo
formatted_output_BSS00140_ENCODE_Enh_hg38.bed.gz	chr1@@@161153010@@@161153210@@@EnhWk@@@0@@@.@@@161153010@@@161153210@@@255,255,0@@@/project/wang4/GADB/Annotationtracks/EpiMap_enhancers/ChromHMM/bed9/hg38/formatted_output_BSS00140_ENCODE_Enh_hg38.bed.gz	1	NGEPM02726	EpiMap	formatted_output_BSS00140_ENCODE_Enh_hg38.bed.gz	81680	56889600	enhancer chromatin peaks	hg38	Brain	Tissue	Not applicable	Brain	Not applicable	Not reported	Not applicable	Not applicable	ChromHMM	bed9	790343	2021-10-22	2021-02-19	2023-03-22	https://lisanwanglab.org/GADB/Annotationtracks/EpiMap_enhancers/ChromHMM/bed9/hg38/formatted_output_BSS00140_ENCODE_Enh_hg38.bed.gz	5f86a484ba443a4d1f351ae3e799cc1f	wget https://lisanwanglab.org/GADB/Annotationtracks/EpiMap_enhancers/ChromHMM/bed9/hg38/formatted_output_BSS00140_ENCODE_Enh_hg38.bed.gz -P GADB/Annotationtracks/EpiMap_enhancers/ChromHMM/bed9/hg38	wget https://lisanwanglab.org/GADB/Annotationtracks/EpiMap_enhancers/ChromHMM/bed9/hg38/formatted_output_BSS00140_ENCODE_Enh_hg38.bed.gz.tbi -P GADB/Annotationtracks/EpiMap_enhancers/ChromHMM/bed9/hg38	https://personal.broadinstitute.org/cboix/epimap/ChromHMM/	https://personal.broadinstitute.org/cboix/epimap/ChromHMM/observed_aux_18_hg38/CALLS/BSS00140_18_CALLS_segments.bed.gz	wget https://lisanwanglab.org/GADB/Annotationtracks/Downloads/EpiMap/BSS00140_18_CALLS_segments.bed.gz -P GADB/Annotationtracks/EpiMap/BSS00140_18_CALLS_segments.bed.gz	4a05785b41fa8952f047db9032b6b7b0	Genomic annotation	ChromHMM enhancer chromatin peaks	Original Cell Type Name=brain male embryo (105 days)	Nervous	Embryo
formatted_output_BSS00201_ENCODE_Enh_hg38.bed.gz	chr1@@@161153010@@@161153210@@@EnhWk@@@0@@@.@@@161153010@@@161153210@@@255,255,0@@@/project/wang4/GADB/Annotationtracks/EpiMap_enhancers/ChromHMM/bed9/hg38/formatted_output_BSS00201_ENCODE_Enh_hg38.bed.gz	1	NGEPM02767	EpiMap	formatted_output_BSS00201_ENCODE_Enh_hg38.bed.gz	110404	84616800	enhancer chromatin peaks	hg38	Cerebellar cortex	Tissue	Not applicable	Brain	Not applicable	Not reported	Not applicable	Not applicable	ChromHMM	bed9	1051548	2021-10-22	2021-02-19	2023-03-22	https://lisanwanglab.org/GADB/Annotationtracks/EpiMap_enhancers/ChromHMM/bed9/hg38/formatted_output_BSS00201_ENCODE_Enh_hg38.bed.gz	d7ee6aeb8e24307454e982efcd5fd570	wget https://lisanwanglab.org/GADB/Annotationtracks/EpiMap_enhancers/ChromHMM/bed9/hg38/formatted_output_BSS00201_ENCODE_Enh_hg38.bed.gz -P GADB/Annotationtracks/EpiMap_enhancers/ChromHMM/bed9/hg38	wget https://lisanwanglab.org/GADB/Annotationtracks/EpiMap_enhancers/ChromHMM/bed9/hg38/formatted_output_BSS00201_ENCODE_Enh_hg38.bed.gz.tbi -P GADB/Annotationtracks/EpiMap_enhancers/ChromHMM/bed9/hg38	https://personal.broadinstitute.org/cboix/epimap/ChromHMM/	https://personal.broadinstitute.org/cboix/epimap/ChromHMM/observed_aux_18_hg38/CALLS/BSS00201_18_CALLS_segments.bed.gz	wget https://lisanwanglab.org/GADB/Annotationtracks/Downloads/EpiMap/BSS00201_18_CALLS_segments.bed.gz -P GADB/Annotationtracks/EpiMap/BSS00201_18_CALLS_segments.bed.gz	36ee1317c2b437370888c5c2f65c7bc7	Genomic annotation	ChromHMM enhancer chromatin peaks	Original Cell Type Name=cerebellar cortex male adult (78 years) and male adult (84 years)	Nervous	Adult
formatted_output_BSS00206_ENCODE_Enh_hg38.bed.gz	chr1@@@161153010@@@161153210@@@EnhA1@@@0@@@.@@@161153010@@@161153210@@@255,195,77@@@/project/wang4/GADB/Annotationtracks/EpiMap_enhancers/ChromHMM/bed9/hg38/formatted_output_BSS00206_ENCODE_Enh_hg38.bed.gz	1	NGEPM02768	EpiMap	formatted_output_BSS00206_ENCODE_Enh_hg38.bed.gz	118341	96373000	enhancer chromatin peaks	hg38	Cerebellum	Tissue	Not applicable	Brain	Not applicable	Not reported	Not applicable	Not applicable	ChromHMM	bed9	1110153	2021-10-22	2021-02-19	2023-03-22	https://lisanwanglab.org/GADB/Annotationtracks/EpiMap_enhancers/ChromHMM/bed9/hg38/formatted_output_BSS00206_ENCODE_Enh_hg38.bed.gz	00e3b3679374f537e5ef324c972c96aa	wget https://lisanwanglab.org/GADB/Annotationtracks/EpiMap_enhancers/ChromHMM/bed9/hg38/formatted_output_BSS00206_ENCODE_Enh_hg38.bed.gz -P GADB/Annotationtracks/EpiMap_enhancers/ChromHMM/bed9/hg38	wget https://lisanwanglab.org/GADB/Annotationtracks/EpiMap_enhancers/ChromHMM/bed9/hg38/formatted_output_BSS00206_ENCODE_Enh_hg38.bed.gz.tbi -P GADB/Annotationtracks/EpiMap_enhancers/ChromHMM/bed9/hg38	https://personal.broadinstitute.org/cboix/epimap/ChromHMM/	https://personal.broadinstitute.org/cboix/epimap/ChromHMM/observed_aux_18_hg38/CALLS/BSS00206_18_CALLS_segments.bed.gz	wget https://lisanwanglab.org/GADB/Annotationtracks/Downloads/EpiMap/BSS00206_18_CALLS_segments.bed.gz -P GADB/Annotationtracks/EpiMap/BSS00206_18_CALLS_segments.bed.gz	15ce2ddd23813fe8d445f83142a90d21	Genomic annotation	ChromHMM enhancer chromatin peaks	Original Cell Type Name=cerebellum male adult (27 years) and male adult (35 years)	Nervous	Adult
formatted_output_BSS01270_ENCODE_Enh_hg38.bed.gz	chr1@@@161153010@@@161153210@@@EnhWk@@@0@@@.@@@161153010@@@161153210@@@255,255,0@@@/project/wang4/GADB/Annotationtracks/EpiMap_enhancers/ChromHMM/bed9/hg38/formatted_output_BSS01270_ENCODE_Enh_hg38.bed.gz	1	NGEPM03114	EpiMap	formatted_output_BSS01270_ENCODE_Enh_hg38.bed.gz	102992	75352200	enhancer chromatin peaks	hg38	Midbrain	Tissue	Not applicable	Brain	Not applicable	Not reported	Not applicable	Not applicable	ChromHMM	bed9	976834	2021-10-22	2021-02-19	2023-03-22	https://lisanwanglab.org/GADB/Annotationtracks/EpiMap_enhancers/ChromHMM/bed9/hg38/formatted_output_BSS01270_ENCODE_Enh_hg38.bed.gz	82d92a443d8b9a5f319bee744b343caa	wget https://lisanwanglab.org/GADB/Annotationtracks/EpiMap_enhancers/ChromHMM/bed9/hg38/formatted_output_BSS01270_ENCODE_Enh_hg38.bed.gz -P GADB/Annotationtracks/EpiMap_enhancers/ChromHMM/bed9/hg38	wget https://lisanwanglab.org/GADB/Annotationtracks/EpiMap_enhancers/ChromHMM/bed9/hg38/formatted_output_BSS01270_ENCODE_Enh_hg38.bed.gz.tbi -P GADB/Annotationtracks/EpiMap_enhancers/ChromHMM/bed9/hg38	https://personal.broadinstitute.org/cboix/epimap/ChromHMM/	https://personal.broadinstitute.org/cboix/epimap/ChromHMM/observed_aux_18_hg38/CALLS/BSS01270_18_CALLS_segments.bed.gz	wget https://lisanwanglab.org/GADB/Annotationtracks/Downloads/EpiMap/BSS01270_18_CALLS_segments.bed.gz -P GADB/Annotationtracks/EpiMap/BSS01270_18_CALLS_segments.bed.gz	f7350ce3d6436e4a5728859a9d59ee3f	Genomic annotation	ChromHMM enhancer chromatin peaks	Original Cell Type Name=midbrain male adult (78 years) and male adult (84 years)	Nervous	Adult
formatted_output_BSS00089_ENCODE_2012_Enh_hg38.bed.gz	chr1@@@161172810@@@161173810@@@EnhG2@@@0@@@.@@@161172810@@@161173810@@@194,225,5@@@/project/wang4/GADB/Annotationtracks/EpiMap_enhancers/ChromHMM/bed9/hg38/formatted_output_BSS00089_ENCODE_2012_Enh_hg38.bed.gz	1	NGEPM02695	EpiMap	formatted_output_BSS00089_ENCODE_2012_Enh_hg38.bed.gz	163851	102393600	enhancer chromatin peaks	hg38	Astrocyte	Primary cell	Not applicable	Brain	Not applicable	Not reported	Not applicable	Not applicable	ChromHMM	bed9	1510659	2021-10-22	2021-02-19	2023-03-22	https://lisanwanglab.org/GADB/Annotationtracks/EpiMap_enhancers/ChromHMM/bed9/hg38/formatted_output_BSS00089_ENCODE_2012_Enh_hg38.bed.gz	d0a459c8aff89ab08e39f3931a6ee46f	wget https://lisanwanglab.org/GADB/Annotationtracks/EpiMap_enhancers/ChromHMM/bed9/hg38/formatted_output_BSS00089_ENCODE_2012_Enh_hg38.bed.gz -P GADB/Annotationtracks/EpiMap_enhancers/ChromHMM/bed9/hg38	wget https://lisanwanglab.org/GADB/Annotationtracks/EpiMap_enhancers/ChromHMM/bed9/hg38/formatted_output_BSS00089_ENCODE_2012_Enh_hg38.bed.gz.tbi -P GADB/Annotationtracks/EpiMap_enhancers/ChromHMM/bed9/hg38	https://personal.broadinstitute.org/cboix/epimap/ChromHMM/	https://personal.broadinstitute.org/cboix/epimap/ChromHMM/observed_aux_18_hg38/CALLS/BSS00089_18_CALLS_segments.bed.gz	wget https://lisanwanglab.org/GADB/Annotationtracks/Downloads/EpiMap/BSS00089_18_CALLS_segments.bed.gz -P GADB/Annotationtracks/EpiMap/BSS00089_18_CALLS_segments.bed.gz	d169820e6883a0752445bbbedaf0f76d	Genomic annotation	ChromHMM enhancer chromatin peaks	Original Cell Type Name=astrocyte	Nervous	Adult
formatted_output_BSS00091_ENCODE_Enh_hg38.bed.gz	chr1@@@161172610@@@161173810@@@EnhG2@@@0@@@.@@@161172610@@@161173810@@@194,225,5@@@/project/wang4/GADB/Annotationtracks/EpiMap_enhancers/ChromHMM/bed9/hg38/formatted_output_BSS00091_ENCODE_Enh_hg38.bed.gz	1	NGEPM02697	EpiMap	formatted_output_BSS00091_ENCODE_Enh_hg38.bed.gz	149275	101941200	enhancer chromatin peaks	hg38	Astrocyte	Primary cell	Not applicable	Brain	Not applicable	Not reported	Not applicable	Not applicable	ChromHMM	bed9	1397026	2021-10-22	2021-02-19	2023-03-22	https://lisanwanglab.org/GADB/Annotationtracks/EpiMap_enhancers/ChromHMM/bed9/hg38/formatted_output_BSS00091_ENCODE_Enh_hg38.bed.gz	d1684e5eb3d0a6ec7f85c5c6237ad74e	wget https://lisanwanglab.org/GADB/Annotationtracks/EpiMap_enhancers/ChromHMM/bed9/hg38/formatted_output_BSS00091_ENCODE_Enh_hg38.bed.gz -P GADB/Annotationtracks/EpiMap_enhancers/ChromHMM/bed9/hg38	wget https://lisanwanglab.org/GADB/Annotationtracks/EpiMap_enhancers/ChromHMM/bed9/hg38/formatted_output_BSS00091_ENCODE_Enh_hg38.bed.gz.tbi -P GADB/Annotationtracks/EpiMap_enhancers/ChromHMM/bed9/hg38	https://personal.broadinstitute.org/cboix/epimap/ChromHMM/	https://personal.broadinstitute.org/cboix/epimap/ChromHMM/observed_aux_18_hg38/CALLS/BSS00091_18_CALLS_segments.bed.gz	wget https://lisanwanglab.org/GADB/Annotationtracks/Downloads/EpiMap/BSS00091_18_CALLS_segments.bed.gz -P GADB/Annotationtracks/EpiMap/BSS00091_18_CALLS_segments.bed.gz	ec9a50d4c002679cc1b16b37985adff8	Genomic annotation	ChromHMM enhancer chromatin peaks	Original Cell Type Name=astrocyte of the hippocampus;tissue_of_origin=Hippocampus;premapping_cell_type=Astrocyte - hippocampus	Nervous	Adult
formatted_output_BSS00144_ENCODE_Enh_hg38.bed.gz	chr1@@@161172610@@@161173810@@@EnhG1@@@0@@@.@@@161172610@@@161173810@@@194,225,5@@@/project/wang4/GADB/Annotationtracks/EpiMap_enhancers/ChromHMM/bed9/hg38/formatted_output_BSS00144_ENCODE_Enh_hg38.bed.gz	1	NGEPM02730	EpiMap	formatted_output_BSS00144_ENCODE_Enh_hg38.bed.gz	94125	62535600	enhancer chromatin peaks	hg38	Pericyte	Primary cell	Not applicable	Brain	Not applicable	Not reported	Not applicable	Not applicable	ChromHMM	bed9	888398	2021-10-22	2021-02-19	2023-03-22	https://lisanwanglab.org/GADB/Annotationtracks/EpiMap_enhancers/ChromHMM/bed9/hg38/formatted_output_BSS00144_ENCODE_Enh_hg38.bed.gz	42425b79ec99acac476172aee8e43362	wget https://lisanwanglab.org/GADB/Annotationtracks/EpiMap_enhancers/ChromHMM/bed9/hg38/formatted_output_BSS00144_ENCODE_Enh_hg38.bed.gz -P GADB/Annotationtracks/EpiMap_enhancers/ChromHMM/bed9/hg38	wget https://lisanwanglab.org/GADB/Annotationtracks/EpiMap_enhancers/ChromHMM/bed9/hg38/formatted_output_BSS00144_ENCODE_Enh_hg38.bed.gz.tbi -P GADB/Annotationtracks/EpiMap_enhancers/ChromHMM/bed9/hg38	https://personal.broadinstitute.org/cboix/epimap/ChromHMM/	https://personal.broadinstitute.org/cboix/epimap/ChromHMM/observed_aux_18_hg38/CALLS/BSS00144_18_CALLS_segments.bed.gz	wget https://lisanwanglab.org/GADB/Annotationtracks/Downloads/EpiMap/BSS00144_18_CALLS_segments.bed.gz -P GADB/Annotationtracks/EpiMap/BSS00144_18_CALLS_segments.bed.gz	ae92fcb3a80d17e6709cb22390ca1ebc	Genomic annotation	ChromHMM enhancer chromatin peaks	Original Cell Type Name=brain pericyte;old_tissue_category=Brain;tissue_of_origin=Brain;premapping_cell_type=Brain pericyte	Nervous	Adult
formatted_output_BSS01606_ENCODE_Enh_hg38.bed.gz	chr1@@@161172610@@@161173810@@@EnhG2@@@0@@@.@@@161172610@@@161173810@@@194,225,5@@@/project/wang4/GADB/Annotationtracks/EpiMap_enhancers/ChromHMM/bed9/hg38/formatted_output_BSS01606_ENCODE_Enh_hg38.bed.gz	1	NGEPM03349	EpiMap	formatted_output_BSS01606_ENCODE_Enh_hg38.bed.gz	107607	71454600	enhancer chromatin peaks	hg38	Smooth muscle cell	Primary cell	Not applicable	Brain	Not applicable	Not reported	Not applicable	Not applicable	ChromHMM	bed9	1013588	2021-10-22	2021-02-19	2023-03-22	https://lisanwanglab.org/GADB/Annotationtracks/EpiMap_enhancers/ChromHMM/bed9/hg38/formatted_output_BSS01606_ENCODE_Enh_hg38.bed.gz	eb2347caa456a9a45a8049ee3fcf11b0	wget https://lisanwanglab.org/GADB/Annotationtracks/EpiMap_enhancers/ChromHMM/bed9/hg38/formatted_output_BSS01606_ENCODE_Enh_hg38.bed.gz -P GADB/Annotationtracks/EpiMap_enhancers/ChromHMM/bed9/hg38	wget https://lisanwanglab.org/GADB/Annotationtracks/EpiMap_enhancers/ChromHMM/bed9/hg38/formatted_output_BSS01606_ENCODE_Enh_hg38.bed.gz.tbi -P GADB/Annotationtracks/EpiMap_enhancers/ChromHMM/bed9/hg38	https://personal.broadinstitute.org/cboix/epimap/ChromHMM/	https://personal.broadinstitute.org/cboix/epimap/ChromHMM/observed_aux_18_hg38/CALLS/BSS01606_18_CALLS_segments.bed.gz	wget https://lisanwanglab.org/GADB/Annotationtracks/Downloads/EpiMap/BSS01606_18_CALLS_segments.bed.gz -P GADB/Annotationtracks/EpiMap/BSS01606_18_CALLS_segments.bed.gz	1ce5b93faeb0cdb373bf114890362cef	Genomic annotation	ChromHMM enhancer chromatin peaks	Original Cell Type Name=smooth muscle cell of the brain vasculature female;tissue_of_origin=Brain vascular;premapping_cell_type=Smooth muscle cell - brain vascular	Nervous	Adult
formatted_output_BSS01675_Roadmap_2015_Enh_hg38.bed.gz	chr1@@@161173010@@@161173610@@@EnhG1@@@0@@@.@@@161173010@@@161173610@@@194,225,5@@@/project/wang4/GADB/Annotationtracks/EpiMap_enhancers/ChromHMM/bed9/hg38/formatted_output_BSS01675_Roadmap_2015_Enh_hg38.bed.gz	1	NGEPM03392	EpiMap	formatted_output_BSS01675_Roadmap_2015_Enh_hg38.bed.gz	158643	110654600	enhancer chromatin peaks	hg38	Substantia nigra	Tissue	Not applicable	Brain	Not applicable	Not reported	Not applicable	Not applicable	ChromHMM	bed9	1457453	2021-10-22	2021-02-19	2023-03-22	https://lisanwanglab.org/GADB/Annotationtracks/EpiMap_enhancers/ChromHMM/bed9/hg38/formatted_output_BSS01675_Roadmap_2015_Enh_hg38.bed.gz	5b1cd45e097d6270c0d06b7edba431d0	wget https://lisanwanglab.org/GADB/Annotationtracks/EpiMap_enhancers/ChromHMM/bed9/hg38/formatted_output_BSS01675_Roadmap_2015_Enh_hg38.bed.gz -P GADB/Annotationtracks/EpiMap_enhancers/ChromHMM/bed9/hg38	wget https://lisanwanglab.org/GADB/Annotationtracks/EpiMap_enhancers/ChromHMM/bed9/hg38/formatted_output_BSS01675_Roadmap_2015_Enh_hg38.bed.gz.tbi -P GADB/Annotationtracks/EpiMap_enhancers/ChromHMM/bed9/hg38	https://personal.broadinstitute.org/cboix/epimap/ChromHMM/	https://personal.broadinstitute.org/cboix/epimap/ChromHMM/observed_aux_18_hg38/CALLS/BSS01675_18_CALLS_segments.bed.gz	wget https://lisanwanglab.org/GADB/Annotationtracks/Downloads/EpiMap/BSS01675_18_CALLS_segments.bed.gz -P GADB/Annotationtracks/EpiMap/BSS01675_18_CALLS_segments.bed.gz	a5eacc57494ee918aab24fd0ff05013f	Genomic annotation	ChromHMM enhancer chromatin peaks	Original Cell Type Name=substantia nigra female adult (75 years)	Nervous	Adult
formatted_output_BSS01712_Roadmap_2015_Enh_hg38.bed.gz	chr1@@@161173010@@@161173610@@@EnhG1@@@0@@@.@@@161173010@@@161173610@@@194,225,5@@@/project/wang4/GADB/Annotationtracks/EpiMap_enhancers/ChromHMM/bed9/hg38/formatted_output_BSS01712_Roadmap_2015_Enh_hg38.bed.gz	1	NGEPM03411	EpiMap	formatted_output_BSS01712_Roadmap_2015_Enh_hg38.bed.gz	164418	115573000	enhancer chromatin peaks	hg38	Temporal lobe	Tissue	Not applicable	Brain	Not applicable	Not reported	Not applicable	Not applicable	ChromHMM	bed9	1521132	2021-10-22	2021-02-19	2023-03-22	https://lisanwanglab.org/GADB/Annotationtracks/EpiMap_enhancers/ChromHMM/bed9/hg38/formatted_output_BSS01712_Roadmap_2015_Enh_hg38.bed.gz	59cd22ab3390c1fe424712168c3e2416	wget https://lisanwanglab.org/GADB/Annotationtracks/EpiMap_enhancers/ChromHMM/bed9/hg38/formatted_output_BSS01712_Roadmap_2015_Enh_hg38.bed.gz -P GADB/Annotationtracks/EpiMap_enhancers/ChromHMM/bed9/hg38	wget https://lisanwanglab.org/GADB/Annotationtracks/EpiMap_enhancers/ChromHMM/bed9/hg38/formatted_output_BSS01712_Roadmap_2015_Enh_hg38.bed.gz.tbi -P GADB/Annotationtracks/EpiMap_enhancers/ChromHMM/bed9/hg38	https://personal.broadinstitute.org/cboix/epimap/ChromHMM/	https://personal.broadinstitute.org/cboix/epimap/ChromHMM/observed_aux_18_hg38/CALLS/BSS01712_18_CALLS_segments.bed.gz	wget https://lisanwanglab.org/GADB/Annotationtracks/Downloads/EpiMap/BSS01712_18_CALLS_segments.bed.gz -P GADB/Annotationtracks/EpiMap/BSS01712_18_CALLS_segments.bed.gz	4df2e81ef34f4a87bc0819d7bd00532c	Genomic annotation	ChromHMM enhancer chromatin peaks	Original Cell Type Name=temporal lobe female adult (75 years)	Nervous	Adult
formatted_output_BSS00125_Roadmap_2021_Enh_hg38.bed.gz	chr1@@@161182010@@@161183410@@@EnhA1@@@0@@@.@@@161182010@@@161183410@@@255,195,77@@@/project/wang4/GADB/Annotationtracks/EpiMap_enhancers/ChromHMM/bed9/hg38/formatted_output_BSS00125_Roadmap_2021_Enh_hg38.bed.gz	1	NGEPM02713	EpiMap	formatted_output_BSS00125_Roadmap_2021_Enh_hg38.bed.gz	130625	96620400	enhancer chromatin peaks	hg38	Brain	Tissue	Not applicable	Brain	Not applicable	Not reported	Not applicable	Not applicable	ChromHMM	bed9	1240335	2021-10-22	2021-02-19	2023-03-22	https://lisanwanglab.org/GADB/Annotationtracks/EpiMap_enhancers/ChromHMM/bed9/hg38/formatted_output_BSS00125_Roadmap_2021_Enh_hg38.bed.gz	0afea9d17d3c31f6d563ebdcce3ed4a5	wget https://lisanwanglab.org/GADB/Annotationtracks/EpiMap_enhancers/ChromHMM/bed9/hg38/formatted_output_BSS00125_Roadmap_2021_Enh_hg38.bed.gz -P GADB/Annotationtracks/EpiMap_enhancers/ChromHMM/bed9/hg38	wget https://lisanwanglab.org/GADB/Annotationtracks/EpiMap_enhancers/ChromHMM/bed9/hg38/formatted_output_BSS00125_Roadmap_2021_Enh_hg38.bed.gz.tbi -P GADB/Annotationtracks/EpiMap_enhancers/ChromHMM/bed9/hg38	https://personal.broadinstitute.org/cboix/epimap/ChromHMM/	https://personal.broadinstitute.org/cboix/epimap/ChromHMM/observed_aux_18_hg38/CALLS/BSS00125_18_CALLS_segments.bed.gz	wget https://lisanwanglab.org/GADB/Annotationtracks/Downloads/EpiMap/BSS00125_18_CALLS_segments.bed.gz -P GADB/Annotationtracks/EpiMap/BSS00125_18_CALLS_segments.bed.gz	f94b071758c5dccf030e2180bac54983	Genomic annotation	ChromHMM enhancer chromatin peaks	Original Cell Type Name=brain embryo (112 days)	Nervous	Embryo
formatted_output_BSS01469_ENCODE_Enh_hg38.bed.gz	chr1@@@161181610@@@161183010@@@EnhA2@@@0@@@.@@@161181610@@@161183010@@@255,195,77@@@/project/wang4/GADB/Annotationtracks/EpiMap_enhancers/ChromHMM/bed9/hg38/formatted_output_BSS01469_ENCODE_Enh_hg38.bed.gz	1	NGEPM03248	EpiMap	formatted_output_BSS01469_ENCODE_Enh_hg38.bed.gz	73623	53222800	enhancer chromatin peaks	hg38	Putamen	Tissue	Not applicable	Brain	Not applicable	Not reported	Not applicable	Not applicable	ChromHMM	bed9	708134	2021-10-22	2021-02-19	2023-03-22	https://lisanwanglab.org/GADB/Annotationtracks/EpiMap_enhancers/ChromHMM/bed9/hg38/formatted_output_BSS01469_ENCODE_Enh_hg38.bed.gz	a8d78678a599851fd0012d3715a58d08	wget https://lisanwanglab.org/GADB/Annotationtracks/EpiMap_enhancers/ChromHMM/bed9/hg38/formatted_output_BSS01469_ENCODE_Enh_hg38.bed.gz -P GADB/Annotationtracks/EpiMap_enhancers/ChromHMM/bed9/hg38	wget https://lisanwanglab.org/GADB/Annotationtracks/EpiMap_enhancers/ChromHMM/bed9/hg38/formatted_output_BSS01469_ENCODE_Enh_hg38.bed.gz.tbi -P GADB/Annotationtracks/EpiMap_enhancers/ChromHMM/bed9/hg38	https://personal.broadinstitute.org/cboix/epimap/ChromHMM/	https://personal.broadinstitute.org/cboix/epimap/ChromHMM/observed_aux_18_hg38/CALLS/BSS01469_18_CALLS_segments.bed.gz	wget https://lisanwanglab.org/GADB/Annotationtracks/Downloads/EpiMap/BSS01469_18_CALLS_segments.bed.gz -P GADB/Annotationtracks/EpiMap/BSS01469_18_CALLS_segments.bed.gz	5d56bc39c77191e1a67d10cc79b54051	Genomic annotation	ChromHMM enhancer chromatin peaks	Original Cell Type Name=putamen male adult (78 years)	Nervous	Adult
formatted_output_BSS00071_ENCODE_Enh_hg38.bed.gz	chr1@@@161185210@@@161186610@@@EnhA1@@@0@@@.@@@161185210@@@161186610@@@255,195,77@@@/project/wang4/GADB/Annotationtracks/EpiMap_enhancers/ChromHMM/bed9/hg38/formatted_output_BSS00071_ENCODE_Enh_hg38.bed.gz	1	NGEPM02684	EpiMap	formatted_output_BSS00071_ENCODE_Enh_hg38.bed.gz	61186	50725200	enhancer chromatin peaks	hg38	Ammon's horn	Tissue	Not applicable	Brain	Not applicable	Not reported	Not applicable	Not applicable	ChromHMM	bed9	588193	2021-10-22	2021-02-19	2023-03-22	https://lisanwanglab.org/GADB/Annotationtracks/EpiMap_enhancers/ChromHMM/bed9/hg38/formatted_output_BSS00071_ENCODE_Enh_hg38.bed.gz	4ac918dadb76c6bf9021c47e369df222	wget https://lisanwanglab.org/GADB/Annotationtracks/EpiMap_enhancers/ChromHMM/bed9/hg38/formatted_output_BSS00071_ENCODE_Enh_hg38.bed.gz -P GADB/Annotationtracks/EpiMap_enhancers/ChromHMM/bed9/hg38	wget https://lisanwanglab.org/GADB/Annotationtracks/EpiMap_enhancers/ChromHMM/bed9/hg38/formatted_output_BSS00071_ENCODE_Enh_hg38.bed.gz.tbi -P GADB/Annotationtracks/EpiMap_enhancers/ChromHMM/bed9/hg38	https://personal.broadinstitute.org/cboix/epimap/ChromHMM/	https://personal.broadinstitute.org/cboix/epimap/ChromHMM/observed_aux_18_hg38/CALLS/BSS00071_18_CALLS_segments.bed.gz	wget https://lisanwanglab.org/GADB/Annotationtracks/Downloads/EpiMap/BSS00071_18_CALLS_segments.bed.gz -P GADB/Annotationtracks/EpiMap/BSS00071_18_CALLS_segments.bed.gz	3d4702aee04277ea932408521eb5667e	Genomic annotation	ChromHMM enhancer chromatin peaks	Original Cell Type Name=Ammon's horn male adult (84 years)	Nervous	Adult
formatted_output_BSS00126_ENCODE_Enh_hg38.bed.gz	chr1@@@161185210@@@161186610@@@EnhA2@@@0@@@.@@@161185210@@@161186610@@@255,195,77@@@/project/wang4/GADB/Annotationtracks/EpiMap_enhancers/ChromHMM/bed9/hg38/formatted_output_BSS00126_ENCODE_Enh_hg38.bed.gz	1	NGEPM02714	EpiMap	formatted_output_BSS00126_ENCODE_Enh_hg38.bed.gz	87329	61608600	enhancer chromatin peaks	hg38	Brain	Tissue	Not applicable	Brain	Not applicable	Not reported	Not applicable	Not applicable	ChromHMM	bed9	841143	2021-10-22	2021-02-19	2023-03-22	https://lisanwanglab.org/GADB/Annotationtracks/EpiMap_enhancers/ChromHMM/bed9/hg38/formatted_output_BSS00126_ENCODE_Enh_hg38.bed.gz	7509abd8d26c53846f2e2271c24274d2	wget https://lisanwanglab.org/GADB/Annotationtracks/EpiMap_enhancers/ChromHMM/bed9/hg38/formatted_output_BSS00126_ENCODE_Enh_hg38.bed.gz -P GADB/Annotationtracks/EpiMap_enhancers/ChromHMM/bed9/hg38	wget https://lisanwanglab.org/GADB/Annotationtracks/EpiMap_enhancers/ChromHMM/bed9/hg38/formatted_output_BSS00126_ENCODE_Enh_hg38.bed.gz.tbi -P GADB/Annotationtracks/EpiMap_enhancers/ChromHMM/bed9/hg38	https://personal.broadinstitute.org/cboix/epimap/ChromHMM/	https://personal.broadinstitute.org/cboix/epimap/ChromHMM/observed_aux_18_hg38/CALLS/BSS00126_18_CALLS_segments.bed.gz	wget https://lisanwanglab.org/GADB/Annotationtracks/Downloads/EpiMap/BSS00126_18_CALLS_segments.bed.gz -P GADB/Annotationtracks/EpiMap/BSS00126_18_CALLS_segments.bed.gz	04fe8b348c2714dfdab7c6b98c7194a2	Genomic annotation	ChromHMM enhancer chromatin peaks	Original Cell Type Name=brain embryo (56 days) and male embryo (58 days)	Nervous	Embryo
formatted_output_BSS00127_ENCODE_Enh_hg38.bed.gz	chr1@@@161185210@@@161186410@@@EnhA1@@@0@@@.@@@161185210@@@161186410@@@255,195,77@@@/project/wang4/GADB/Annotationtracks/EpiMap_enhancers/ChromHMM/bed9/hg38/formatted_output_BSS00127_ENCODE_Enh_hg38.bed.gz	1	NGEPM02715	EpiMap	formatted_output_BSS00127_ENCODE_Enh_hg38.bed.gz	89301	63639400	enhancer chromatin peaks	hg38	Brain	Tissue	Not applicable	Brain	Not applicable	Not reported	Not applicable	Not applicable	ChromHMM	bed9	860926	2021-10-22	2021-02-19	2023-03-22	https://lisanwanglab.org/GADB/Annotationtracks/EpiMap_enhancers/ChromHMM/bed9/hg38/formatted_output_BSS00127_ENCODE_Enh_hg38.bed.gz	b57674e3f15b68f9459143e8c1d07ced	wget https://lisanwanglab.org/GADB/Annotationtracks/EpiMap_enhancers/ChromHMM/bed9/hg38/formatted_output_BSS00127_ENCODE_Enh_hg38.bed.gz -P GADB/Annotationtracks/EpiMap_enhancers/ChromHMM/bed9/hg38	wget https://lisanwanglab.org/GADB/Annotationtracks/EpiMap_enhancers/ChromHMM/bed9/hg38/formatted_output_BSS00127_ENCODE_Enh_hg38.bed.gz.tbi -P GADB/Annotationtracks/EpiMap_enhancers/ChromHMM/bed9/hg38	https://personal.broadinstitute.org/cboix/epimap/ChromHMM/	https://personal.broadinstitute.org/cboix/epimap/ChromHMM/observed_aux_18_hg38/CALLS/BSS00127_18_CALLS_segments.bed.gz	wget https://lisanwanglab.org/GADB/Annotationtracks/Downloads/EpiMap/BSS00127_18_CALLS_segments.bed.gz -P GADB/Annotationtracks/EpiMap/BSS00127_18_CALLS_segments.bed.gz	2af14bfd7eb6e51409566eadef07d027	Genomic annotation	ChromHMM enhancer chromatin peaks	Original Cell Type Name=brain embryo (80 days)	Nervous	Embryo
formatted_output_BSS00129_Roadmap_2021_Enh_hg38.bed.gz	chr1@@@161185210@@@161186410@@@EnhA1@@@0@@@.@@@161185210@@@161186410@@@255,195,77@@@/project/wang4/GADB/Annotationtracks/EpiMap_enhancers/ChromHMM/bed9/hg38/formatted_output_BSS00129_Roadmap_2021_Enh_hg38.bed.gz	1	NGEPM02716	EpiMap	formatted_output_BSS00129_Roadmap_2021_Enh_hg38.bed.gz	82681	57135200	enhancer chromatin peaks	hg38	Brain	Tissue	Not applicable	Brain	Not applicable	Not reported	Not applicable	Not applicable	ChromHMM	bed9	798082	2021-10-22	2021-02-19	2023-03-22	https://lisanwanglab.org/GADB/Annotationtracks/EpiMap_enhancers/ChromHMM/bed9/hg38/formatted_output_BSS00129_Roadmap_2021_Enh_hg38.bed.gz	98ddf52b34e3e852c0af7738d94e8f37	wget https://lisanwanglab.org/GADB/Annotationtracks/EpiMap_enhancers/ChromHMM/bed9/hg38/formatted_output_BSS00129_Roadmap_2021_Enh_hg38.bed.gz -P GADB/Annotationtracks/EpiMap_enhancers/ChromHMM/bed9/hg38	wget https://lisanwanglab.org/GADB/Annotationtracks/EpiMap_enhancers/ChromHMM/bed9/hg38/formatted_output_BSS00129_Roadmap_2021_Enh_hg38.bed.gz.tbi -P GADB/Annotationtracks/EpiMap_enhancers/ChromHMM/bed9/hg38	https://personal.broadinstitute.org/cboix/epimap/ChromHMM/	https://personal.broadinstitute.org/cboix/epimap/ChromHMM/observed_aux_18_hg38/CALLS/BSS00129_18_CALLS_segments.bed.gz	wget https://lisanwanglab.org/GADB/Annotationtracks/Downloads/EpiMap/BSS00129_18_CALLS_segments.bed.gz -P GADB/Annotationtracks/EpiMap/BSS00129_18_CALLS_segments.bed.gz	4f23324aafc67116b7b1266fee84ad16	Genomic annotation	ChromHMM enhancer chromatin peaks	Original Cell Type Name=brain female embryo (105 days)	Nervous	Embryo
formatted_output_BSS00130_Roadmap_2021_Enh_hg38.bed.gz	chr1@@@161185210@@@161186410@@@EnhA1@@@0@@@.@@@161185210@@@161186410@@@255,195,77@@@/project/wang4/GADB/Annotationtracks/EpiMap_enhancers/ChromHMM/bed9/hg38/formatted_output_BSS00130_Roadmap_2021_Enh_hg38.bed.gz	1	NGEPM02717	EpiMap	formatted_output_BSS00130_Roadmap_2021_Enh_hg38.bed.gz	73228	51302800	enhancer chromatin peaks	hg38	Brain	Tissue	Not applicable	Brain	Not applicable	Not reported	Not applicable	Not applicable	ChromHMM	bed9	714509	2021-10-22	2021-02-19	2023-03-22	https://lisanwanglab.org/GADB/Annotationtracks/EpiMap_enhancers/ChromHMM/bed9/hg38/formatted_output_BSS00130_Roadmap_2021_Enh_hg38.bed.gz	04675aa42b57ef6c5e5d9c8ce3c004e5	wget https://lisanwanglab.org/GADB/Annotationtracks/EpiMap_enhancers/ChromHMM/bed9/hg38/formatted_output_BSS00130_Roadmap_2021_Enh_hg38.bed.gz -P GADB/Annotationtracks/EpiMap_enhancers/ChromHMM/bed9/hg38	wget https://lisanwanglab.org/GADB/Annotationtracks/EpiMap_enhancers/ChromHMM/bed9/hg38/formatted_output_BSS00130_Roadmap_2021_Enh_hg38.bed.gz.tbi -P GADB/Annotationtracks/EpiMap_enhancers/ChromHMM/bed9/hg38	https://personal.broadinstitute.org/cboix/epimap/ChromHMM/	https://personal.broadinstitute.org/cboix/epimap/ChromHMM/observed_aux_18_hg38/CALLS/BSS00130_18_CALLS_segments.bed.gz	wget https://lisanwanglab.org/GADB/Annotationtracks/Downloads/EpiMap/BSS00130_18_CALLS_segments.bed.gz -P GADB/Annotationtracks/EpiMap/BSS00130_18_CALLS_segments.bed.gz	b6f2a8c344b6965b79e65f7b580af49f	Genomic annotation	ChromHMM enhancer chromatin peaks	Original Cell Type Name=brain female embryo (109 days)	Nervous	Embryo
formatted_output_BSS00131_Roadmap_2015_Enh_hg38.bed.gz	chr1@@@161185210@@@161185610@@@EnhA1@@@0@@@.@@@161185210@@@161185610@@@255,195,77@@@/project/wang4/GADB/Annotationtracks/EpiMap_enhancers/ChromHMM/bed9/hg38/formatted_output_BSS00131_Roadmap_2015_Enh_hg38.bed.gz	1	NGEPM02718	EpiMap	formatted_output_BSS00131_Roadmap_2015_Enh_hg38.bed.gz	84789	60514600	enhancer chromatin peaks	hg38	Brain	Tissue	Not applicable	Brain	Not applicable	Not reported	Not applicable	Not applicable	ChromHMM	bed9	821071	2021-10-22	2021-02-19	2023-03-22	https://lisanwanglab.org/GADB/Annotationtracks/EpiMap_enhancers/ChromHMM/bed9/hg38/formatted_output_BSS00131_Roadmap_2015_Enh_hg38.bed.gz	43a3a6131cf09dddd17fdef9f7376f30	wget https://lisanwanglab.org/GADB/Annotationtracks/EpiMap_enhancers/ChromHMM/bed9/hg38/formatted_output_BSS00131_Roadmap_2015_Enh_hg38.bed.gz -P GADB/Annotationtracks/EpiMap_enhancers/ChromHMM/bed9/hg38	wget https://lisanwanglab.org/GADB/Annotationtracks/EpiMap_enhancers/ChromHMM/bed9/hg38/formatted_output_BSS00131_Roadmap_2015_Enh_hg38.bed.gz.tbi -P GADB/Annotationtracks/EpiMap_enhancers/ChromHMM/bed9/hg38	https://personal.broadinstitute.org/cboix/epimap/ChromHMM/	https://personal.broadinstitute.org/cboix/epimap/ChromHMM/observed_aux_18_hg38/CALLS/BSS00131_18_CALLS_segments.bed.gz	wget https://lisanwanglab.org/GADB/Annotationtracks/Downloads/EpiMap/BSS00131_18_CALLS_segments.bed.gz -P GADB/Annotationtracks/EpiMap/BSS00131_18_CALLS_segments.bed.gz	296938bee795ed8b36fd90173bc25b8e	Genomic annotation	ChromHMM enhancer chromatin peaks	Original Cell Type Name=brain female embryo (117 days)	Nervous	Embryo
formatted_output_BSS00132_Roadmap_2015_Enh_hg38.bed.gz	chr1@@@161185210@@@161185610@@@EnhWk@@@0@@@.@@@161185210@@@161185610@@@255,255,0@@@/project/wang4/GADB/Annotationtracks/EpiMap_enhancers/ChromHMM/bed9/hg38/formatted_output_BSS00132_Roadmap_2015_Enh_hg38.bed.gz	1	NGEPM02719	EpiMap	formatted_output_BSS00132_Roadmap_2015_Enh_hg38.bed.gz	67166	50220800	enhancer chromatin peaks	hg38	Brain	Tissue	Not applicable	Brain	Not applicable	Not reported	Not applicable	Not applicable	ChromHMM	bed9	653958	2021-10-22	2021-02-19	2023-03-22	https://lisanwanglab.org/GADB/Annotationtracks/EpiMap_enhancers/ChromHMM/bed9/hg38/formatted_output_BSS00132_Roadmap_2015_Enh_hg38.bed.gz	4673ed2eec38bdb77d1af8e7fa7181f6	wget https://lisanwanglab.org/GADB/Annotationtracks/EpiMap_enhancers/ChromHMM/bed9/hg38/formatted_output_BSS00132_Roadmap_2015_Enh_hg38.bed.gz -P GADB/Annotationtracks/EpiMap_enhancers/ChromHMM/bed9/hg38	wget https://lisanwanglab.org/GADB/Annotationtracks/EpiMap_enhancers/ChromHMM/bed9/hg38/formatted_output_BSS00132_Roadmap_2015_Enh_hg38.bed.gz.tbi -P GADB/Annotationtracks/EpiMap_enhancers/ChromHMM/bed9/hg38	https://personal.broadinstitute.org/cboix/epimap/ChromHMM/	https://personal.broadinstitute.org/cboix/epimap/ChromHMM/observed_aux_18_hg38/CALLS/BSS00132_18_CALLS_segments.bed.gz	wget https://lisanwanglab.org/GADB/Annotationtracks/Downloads/EpiMap/BSS00132_18_CALLS_segments.bed.gz -P GADB/Annotationtracks/EpiMap/BSS00132_18_CALLS_segments.bed.gz	c0a8ff149799d9a19103fd5bc6112fa6	Genomic annotation	ChromHMM enhancer chromatin peaks	Original Cell Type Name=brain female embryo (120 days)	Nervous	Embryo
formatted_output_BSS00135_Roadmap_2021_Enh_hg38.bed.gz	chr1@@@161185210@@@161185610@@@EnhA2@@@0@@@.@@@161185210@@@161185610@@@255,195,77@@@/project/wang4/GADB/Annotationtracks/EpiMap_enhancers/ChromHMM/bed9/hg38/formatted_output_BSS00135_Roadmap_2021_Enh_hg38.bed.gz	1	NGEPM02722	EpiMap	formatted_output_BSS00135_Roadmap_2021_Enh_hg38.bed.gz	95044	65104600	enhancer chromatin peaks	hg38	Brain	Tissue	Not applicable	Brain	Not applicable	Not reported	Not applicable	Not applicable	ChromHMM	bed9	911124	2021-10-22	2021-02-19	2023-03-22	https://lisanwanglab.org/GADB/Annotationtracks/EpiMap_enhancers/ChromHMM/bed9/hg38/formatted_output_BSS00135_Roadmap_2021_Enh_hg38.bed.gz	75d2229b1aaa439f9eafd1b42c6c3922	wget https://lisanwanglab.org/GADB/Annotationtracks/EpiMap_enhancers/ChromHMM/bed9/hg38/formatted_output_BSS00135_Roadmap_2021_Enh_hg38.bed.gz -P GADB/Annotationtracks/EpiMap_enhancers/ChromHMM/bed9/hg38	wget https://lisanwanglab.org/GADB/Annotationtracks/EpiMap_enhancers/ChromHMM/bed9/hg38/formatted_output_BSS00135_Roadmap_2021_Enh_hg38.bed.gz.tbi -P GADB/Annotationtracks/EpiMap_enhancers/ChromHMM/bed9/hg38	https://personal.broadinstitute.org/cboix/epimap/ChromHMM/	https://personal.broadinstitute.org/cboix/epimap/ChromHMM/observed_aux_18_hg38/CALLS/BSS00135_18_CALLS_segments.bed.gz	wget https://lisanwanglab.org/GADB/Annotationtracks/Downloads/EpiMap/BSS00135_18_CALLS_segments.bed.gz -P GADB/Annotationtracks/EpiMap/BSS00135_18_CALLS_segments.bed.gz	e7e780c3c0116d99871c5741a2992944	Genomic annotation	ChromHMM enhancer chromatin peaks	Original Cell Type Name=brain female embryo (85 days)	Nervous	Embryo
formatted_output_BSS00136_Roadmap_2021_Enh_hg38.bed.gz	chr1@@@161185210@@@161186410@@@EnhA1@@@0@@@.@@@161185210@@@161186410@@@255,195,77@@@/project/wang4/GADB/Annotationtracks/EpiMap_enhancers/ChromHMM/bed9/hg38/formatted_output_BSS00136_Roadmap_2021_Enh_hg38.bed.gz	1	NGEPM02723	EpiMap	formatted_output_BSS00136_Roadmap_2021_Enh_hg38.bed.gz	92655	64472200	enhancer chromatin peaks	hg38	Brain	Tissue	Not applicable	Brain	Not applicable	Not reported	Not applicable	Not applicable	ChromHMM	bed9	892444	2021-10-22	2021-02-19	2023-03-22	https://lisanwanglab.org/GADB/Annotationtracks/EpiMap_enhancers/ChromHMM/bed9/hg38/formatted_output_BSS00136_Roadmap_2021_Enh_hg38.bed.gz	69535ae5285d3f57b5cfcfc20d7e1e06	wget https://lisanwanglab.org/GADB/Annotationtracks/EpiMap_enhancers/ChromHMM/bed9/hg38/formatted_output_BSS00136_Roadmap_2021_Enh_hg38.bed.gz -P GADB/Annotationtracks/EpiMap_enhancers/ChromHMM/bed9/hg38	wget https://lisanwanglab.org/GADB/Annotationtracks/EpiMap_enhancers/ChromHMM/bed9/hg38/formatted_output_BSS00136_Roadmap_2021_Enh_hg38.bed.gz.tbi -P GADB/Annotationtracks/EpiMap_enhancers/ChromHMM/bed9/hg38	https://personal.broadinstitute.org/cboix/epimap/ChromHMM/	https://personal.broadinstitute.org/cboix/epimap/ChromHMM/observed_aux_18_hg38/CALLS/BSS00136_18_CALLS_segments.bed.gz	wget https://lisanwanglab.org/GADB/Annotationtracks/Downloads/EpiMap/BSS00136_18_CALLS_segments.bed.gz -P GADB/Annotationtracks/EpiMap/BSS00136_18_CALLS_segments.bed.gz	7d46b5394ad162f4d15dc7ed611c06e4	Genomic annotation	ChromHMM enhancer chromatin peaks	Original Cell Type Name=brain female embryo (96 days)	Nervous	Embryo
formatted_output_BSS00138_Roadmap_2021_Enh_hg38.bed.gz	chr1@@@161185210@@@161186210@@@EnhA1@@@0@@@.@@@161185210@@@161186210@@@255,195,77@@@/project/wang4/GADB/Annotationtracks/EpiMap_enhancers/ChromHMM/bed9/hg38/formatted_output_BSS00138_Roadmap_2021_Enh_hg38.bed.gz	1	NGEPM02724	EpiMap	formatted_output_BSS00138_Roadmap_2021_Enh_hg38.bed.gz	78800	54111800	enhancer chromatin peaks	hg38	Brain	Tissue	Not applicable	Brain	Not applicable	Not reported	Not applicable	Not applicable	ChromHMM	bed9	762352	2021-10-22	2021-02-19	2023-03-22	https://lisanwanglab.org/GADB/Annotationtracks/EpiMap_enhancers/ChromHMM/bed9/hg38/formatted_output_BSS00138_Roadmap_2021_Enh_hg38.bed.gz	9d3710e2390ed79a12a7eb16a34ca9d8	wget https://lisanwanglab.org/GADB/Annotationtracks/EpiMap_enhancers/ChromHMM/bed9/hg38/formatted_output_BSS00138_Roadmap_2021_Enh_hg38.bed.gz -P GADB/Annotationtracks/EpiMap_enhancers/ChromHMM/bed9/hg38	wget https://lisanwanglab.org/GADB/Annotationtracks/EpiMap_enhancers/ChromHMM/bed9/hg38/formatted_output_BSS00138_Roadmap_2021_Enh_hg38.bed.gz.tbi -P GADB/Annotationtracks/EpiMap_enhancers/ChromHMM/bed9/hg38	https://personal.broadinstitute.org/cboix/epimap/ChromHMM/	https://personal.broadinstitute.org/cboix/epimap/ChromHMM/observed_aux_18_hg38/CALLS/BSS00138_18_CALLS_segments.bed.gz	wget https://lisanwanglab.org/GADB/Annotationtracks/Downloads/EpiMap/BSS00138_18_CALLS_segments.bed.gz -P GADB/Annotationtracks/EpiMap/BSS00138_18_CALLS_segments.bed.gz	29ab26ff7cc00584a2f22967d8c6c878	Genomic annotation	ChromHMM enhancer chromatin peaks	Original Cell Type Name=brain male embryo (101 day)	Nervous	Embryo
formatted_output_BSS00139_Roadmap_2021_Enh_hg38.bed.gz	chr1@@@161185210@@@161186410@@@EnhA1@@@0@@@.@@@161185210@@@161186410@@@255,195,77@@@/project/wang4/GADB/Annotationtracks/EpiMap_enhancers/ChromHMM/bed9/hg38/formatted_output_BSS00139_Roadmap_2021_Enh_hg38.bed.gz	1	NGEPM02725	EpiMap	formatted_output_BSS00139_Roadmap_2021_Enh_hg38.bed.gz	83824	59194200	enhancer chromatin peaks	hg38	Brain	Tissue	Not applicable	Brain	Not applicable	Not reported	Not applicable	Not applicable	ChromHMM	bed9	809064	2021-10-22	2021-02-19	2023-03-22	https://lisanwanglab.org/GADB/Annotationtracks/EpiMap_enhancers/ChromHMM/bed9/hg38/formatted_output_BSS00139_Roadmap_2021_Enh_hg38.bed.gz	031c8755ff71ca557cb1f4edc357f9b4	wget https://lisanwanglab.org/GADB/Annotationtracks/EpiMap_enhancers/ChromHMM/bed9/hg38/formatted_output_BSS00139_Roadmap_2021_Enh_hg38.bed.gz -P GADB/Annotationtracks/EpiMap_enhancers/ChromHMM/bed9/hg38	wget https://lisanwanglab.org/GADB/Annotationtracks/EpiMap_enhancers/ChromHMM/bed9/hg38/formatted_output_BSS00139_Roadmap_2021_Enh_hg38.bed.gz.tbi -P GADB/Annotationtracks/EpiMap_enhancers/ChromHMM/bed9/hg38	https://personal.broadinstitute.org/cboix/epimap/ChromHMM/	https://personal.broadinstitute.org/cboix/epimap/ChromHMM/observed_aux_18_hg38/CALLS/BSS00139_18_CALLS_segments.bed.gz	wget https://lisanwanglab.org/GADB/Annotationtracks/Downloads/EpiMap/BSS00139_18_CALLS_segments.bed.gz -P GADB/Annotationtracks/EpiMap/BSS00139_18_CALLS_segments.bed.gz	47e1efe47484d69553d4d59cb6753bae	Genomic annotation	ChromHMM enhancer chromatin peaks	Original Cell Type Name=brain male embryo (104 days)	Nervous	Embryo
formatted_output_BSS00141_Roadmap_2015_Enh_hg38.bed.gz	chr1@@@161185210@@@161186210@@@EnhA1@@@0@@@.@@@161185210@@@161186210@@@255,195,77@@@/project/wang4/GADB/Annotationtracks/EpiMap_enhancers/ChromHMM/bed9/hg38/formatted_output_BSS00141_Roadmap_2015_Enh_hg38.bed.gz	1	NGEPM02727	EpiMap	formatted_output_BSS00141_Roadmap_2015_Enh_hg38.bed.gz	52506	37508600	enhancer chromatin peaks	hg38	Brain	Tissue	Not applicable	Brain	Not applicable	Not reported	Not applicable	Not applicable	ChromHMM	bed9	510314	2021-10-22	2021-02-19	2023-03-22	https://lisanwanglab.org/GADB/Annotationtracks/EpiMap_enhancers/ChromHMM/bed9/hg38/formatted_output_BSS00141_Roadmap_2015_Enh_hg38.bed.gz	21aa8a4836ea53ed0d9d942b2ce86f32	wget https://lisanwanglab.org/GADB/Annotationtracks/EpiMap_enhancers/ChromHMM/bed9/hg38/formatted_output_BSS00141_Roadmap_2015_Enh_hg38.bed.gz -P GADB/Annotationtracks/EpiMap_enhancers/ChromHMM/bed9/hg38	wget https://lisanwanglab.org/GADB/Annotationtracks/EpiMap_enhancers/ChromHMM/bed9/hg38/formatted_output_BSS00141_Roadmap_2015_Enh_hg38.bed.gz.tbi -P GADB/Annotationtracks/EpiMap_enhancers/ChromHMM/bed9/hg38	https://personal.broadinstitute.org/cboix/epimap/ChromHMM/	https://personal.broadinstitute.org/cboix/epimap/ChromHMM/observed_aux_18_hg38/CALLS/BSS00141_18_CALLS_segments.bed.gz	wget https://lisanwanglab.org/GADB/Annotationtracks/Downloads/EpiMap/BSS00141_18_CALLS_segments.bed.gz -P GADB/Annotationtracks/EpiMap/BSS00141_18_CALLS_segments.bed.gz	23e0f4a7779f9a63f363f220b18356bd	Genomic annotation	ChromHMM enhancer chromatin peaks	Original Cell Type Name=brain male embryo (122 days)	Nervous	Embryo
formatted_output_BSS00142_ENCODE_Enh_hg38.bed.gz	chr1@@@161185210@@@161186410@@@EnhA1@@@0@@@.@@@161185210@@@161186410@@@255,195,77@@@/project/wang4/GADB/Annotationtracks/EpiMap_enhancers/ChromHMM/bed9/hg38/formatted_output_BSS00142_ENCODE_Enh_hg38.bed.gz	1	NGEPM02728	EpiMap	formatted_output_BSS00142_ENCODE_Enh_hg38.bed.gz	91310	64124200	enhancer chromatin peaks	hg38	Brain	Tissue	Not applicable	Brain	Not applicable	Not reported	Not applicable	Not applicable	ChromHMM	bed9	876812	2021-10-22	2021-02-19	2023-03-22	https://lisanwanglab.org/GADB/Annotationtracks/EpiMap_enhancers/ChromHMM/bed9/hg38/formatted_output_BSS00142_ENCODE_Enh_hg38.bed.gz	71ccdd71de0fa3cf28553d3f7a5174e8	wget https://lisanwanglab.org/GADB/Annotationtracks/EpiMap_enhancers/ChromHMM/bed9/hg38/formatted_output_BSS00142_ENCODE_Enh_hg38.bed.gz -P GADB/Annotationtracks/EpiMap_enhancers/ChromHMM/bed9/hg38	wget https://lisanwanglab.org/GADB/Annotationtracks/EpiMap_enhancers/ChromHMM/bed9/hg38/formatted_output_BSS00142_ENCODE_Enh_hg38.bed.gz.tbi -P GADB/Annotationtracks/EpiMap_enhancers/ChromHMM/bed9/hg38	https://personal.broadinstitute.org/cboix/epimap/ChromHMM/	https://personal.broadinstitute.org/cboix/epimap/ChromHMM/observed_aux_18_hg38/CALLS/BSS00142_18_CALLS_segments.bed.gz	wget https://lisanwanglab.org/GADB/Annotationtracks/Downloads/EpiMap/BSS00142_18_CALLS_segments.bed.gz -P GADB/Annotationtracks/EpiMap/BSS00142_18_CALLS_segments.bed.gz	36dfac7ed9a871e94e5d2c18947436a3	Genomic annotation	ChromHMM enhancer chromatin peaks	Original Cell Type Name=brain male embryo (72 days) and male embryo (76 days)	Nervous	Embryo
formatted_output_BSS00174_ENCODE_Enh_hg38.bed.gz	chr1@@@161185210@@@161185610@@@EnhWk@@@0@@@.@@@161185210@@@161185610@@@255,255,0@@@/project/wang4/GADB/Annotationtracks/EpiMap_enhancers/ChromHMM/bed9/hg38/formatted_output_BSS00174_ENCODE_Enh_hg38.bed.gz	1	NGEPM02745	EpiMap	formatted_output_BSS00174_ENCODE_Enh_hg38.bed.gz	55273	37110200	enhancer chromatin peaks	hg38	Caudate nucleus	Tissue	Not applicable	Brain	Not applicable	Not reported	Not applicable	Not applicable	ChromHMM	bed9	540478	2021-10-22	2021-02-19	2023-03-22	https://lisanwanglab.org/GADB/Annotationtracks/EpiMap_enhancers/ChromHMM/bed9/hg38/formatted_output_BSS00174_ENCODE_Enh_hg38.bed.gz	851ae3b74d7e6b15574bcfd479c1b503	wget https://lisanwanglab.org/GADB/Annotationtracks/EpiMap_enhancers/ChromHMM/bed9/hg38/formatted_output_BSS00174_ENCODE_Enh_hg38.bed.gz -P GADB/Annotationtracks/EpiMap_enhancers/ChromHMM/bed9/hg38	wget https://lisanwanglab.org/GADB/Annotationtracks/EpiMap_enhancers/ChromHMM/bed9/hg38/formatted_output_BSS00174_ENCODE_Enh_hg38.bed.gz.tbi -P GADB/Annotationtracks/EpiMap_enhancers/ChromHMM/bed9/hg38	https://personal.broadinstitute.org/cboix/epimap/ChromHMM/	https://personal.broadinstitute.org/cboix/epimap/ChromHMM/observed_aux_18_hg38/CALLS/BSS00174_18_CALLS_segments.bed.gz	wget https://lisanwanglab.org/GADB/Annotationtracks/Downloads/EpiMap/BSS00174_18_CALLS_segments.bed.gz -P GADB/Annotationtracks/EpiMap/BSS00174_18_CALLS_segments.bed.gz	93470ba556d19befdb1f2ed1a95505de	Genomic annotation	ChromHMM enhancer chromatin peaks	Original Cell Type Name=caudate nucleus male adult (78 years)	Nervous	Adult
formatted_output_BSS00386_ENCODE_Enh_hg38.bed.gz	chr1@@@161185210@@@161187810@@@EnhA1@@@0@@@.@@@161185210@@@161187810@@@255,195,77@@@/project/wang4/GADB/Annotationtracks/EpiMap_enhancers/ChromHMM/bed9/hg38/formatted_output_BSS00386_ENCODE_Enh_hg38.bed.gz	1	NGEPM02875	EpiMap	formatted_output_BSS00386_ENCODE_Enh_hg38.bed.gz	82873	60494000	enhancer chromatin peaks	hg38	Globus pallidus	Tissue	Not applicable	Brain	Not applicable	Not reported	Not applicable	Not applicable	ChromHMM	bed9	792212	2021-10-22	2021-02-19	2023-03-22	https://lisanwanglab.org/GADB/Annotationtracks/EpiMap_enhancers/ChromHMM/bed9/hg38/formatted_output_BSS00386_ENCODE_Enh_hg38.bed.gz	1debb46ddbd99bef9fa899ebe9b6ce36	wget https://lisanwanglab.org/GADB/Annotationtracks/EpiMap_enhancers/ChromHMM/bed9/hg38/formatted_output_BSS00386_ENCODE_Enh_hg38.bed.gz -P GADB/Annotationtracks/EpiMap_enhancers/ChromHMM/bed9/hg38	wget https://lisanwanglab.org/GADB/Annotationtracks/EpiMap_enhancers/ChromHMM/bed9/hg38/formatted_output_BSS00386_ENCODE_Enh_hg38.bed.gz.tbi -P GADB/Annotationtracks/EpiMap_enhancers/ChromHMM/bed9/hg38	https://personal.broadinstitute.org/cboix/epimap/ChromHMM/	https://personal.broadinstitute.org/cboix/epimap/ChromHMM/observed_aux_18_hg38/CALLS/BSS00386_18_CALLS_segments.bed.gz	wget https://lisanwanglab.org/GADB/Annotationtracks/Downloads/EpiMap/BSS00386_18_CALLS_segments.bed.gz -P GADB/Annotationtracks/EpiMap/BSS00386_18_CALLS_segments.bed.gz	8e25d7017f5cdce6ff7b084ffe9901a3	Genomic annotation	ChromHMM enhancer chromatin peaks	Original Cell Type Name=globus pallidus male adult (78 years) and male adult (84 years)	Nervous	Adult
formatted_output_BSS00729_ENCODE_Enh_hg38.bed.gz	chr1@@@161185210@@@161187410@@@EnhA2@@@0@@@.@@@161185210@@@161187410@@@255,195,77@@@/project/wang4/GADB/Annotationtracks/EpiMap_enhancers/ChromHMM/bed9/hg38/formatted_output_BSS00729_ENCODE_Enh_hg38.bed.gz	1	NGEPM02967	EpiMap	formatted_output_BSS00729_ENCODE_Enh_hg38.bed.gz	82949	58673000	enhancer chromatin peaks	hg38	Inferior parietal cortex	Tissue	Not applicable	Brain	Not applicable	Not reported	Not applicable	Not applicable	ChromHMM	bed9	797781	2021-10-22	2021-02-19	2023-03-22	https://lisanwanglab.org/GADB/Annotationtracks/EpiMap_enhancers/ChromHMM/bed9/hg38/formatted_output_BSS00729_ENCODE_Enh_hg38.bed.gz	47c735e339e1370dfcec0da5dc013429	wget https://lisanwanglab.org/GADB/Annotationtracks/EpiMap_enhancers/ChromHMM/bed9/hg38/formatted_output_BSS00729_ENCODE_Enh_hg38.bed.gz -P GADB/Annotationtracks/EpiMap_enhancers/ChromHMM/bed9/hg38	wget https://lisanwanglab.org/GADB/Annotationtracks/EpiMap_enhancers/ChromHMM/bed9/hg38/formatted_output_BSS00729_ENCODE_Enh_hg38.bed.gz.tbi -P GADB/Annotationtracks/EpiMap_enhancers/ChromHMM/bed9/hg38	https://personal.broadinstitute.org/cboix/epimap/ChromHMM/	https://personal.broadinstitute.org/cboix/epimap/ChromHMM/observed_aux_18_hg38/CALLS/BSS00729_18_CALLS_segments.bed.gz	wget https://lisanwanglab.org/GADB/Annotationtracks/Downloads/EpiMap/BSS00729_18_CALLS_segments.bed.gz -P GADB/Annotationtracks/EpiMap/BSS00729_18_CALLS_segments.bed.gz	bce970b4485ce9740f8a08357509cc78	Genomic annotation	ChromHMM enhancer chromatin peaks	Original Cell Type Name=inferior parietal cortex male adult (84 years)	Nervous	Adult
formatted_output_BSS01250_ENCODE_Enh_hg38.bed.gz	chr1@@@161185210@@@161185610@@@EnhA2@@@0@@@.@@@161185210@@@161185610@@@255,195,77@@@/project/wang4/GADB/Annotationtracks/EpiMap_enhancers/ChromHMM/bed9/hg38/formatted_output_BSS01250_ENCODE_Enh_hg38.bed.gz	1	NGEPM03108	EpiMap	formatted_output_BSS01250_ENCODE_Enh_hg38.bed.gz	63558	44464600	enhancer chromatin peaks	hg38	Medulla oblongata	Tissue	Not applicable	Brain	Not applicable	Not reported	Not applicable	Not applicable	ChromHMM	bed9	612971	2021-10-22	2021-02-19	2023-03-22	https://lisanwanglab.org/GADB/Annotationtracks/EpiMap_enhancers/ChromHMM/bed9/hg38/formatted_output_BSS01250_ENCODE_Enh_hg38.bed.gz	01b5c0024608eed645126195bbd04895	wget https://lisanwanglab.org/GADB/Annotationtracks/EpiMap_enhancers/ChromHMM/bed9/hg38/formatted_output_BSS01250_ENCODE_Enh_hg38.bed.gz -P GADB/Annotationtracks/EpiMap_enhancers/ChromHMM/bed9/hg38	wget https://lisanwanglab.org/GADB/Annotationtracks/EpiMap_enhancers/ChromHMM/bed9/hg38/formatted_output_BSS01250_ENCODE_Enh_hg38.bed.gz.tbi -P GADB/Annotationtracks/EpiMap_enhancers/ChromHMM/bed9/hg38	https://personal.broadinstitute.org/cboix/epimap/ChromHMM/	https://personal.broadinstitute.org/cboix/epimap/ChromHMM/observed_aux_18_hg38/CALLS/BSS01250_18_CALLS_segments.bed.gz	wget https://lisanwanglab.org/GADB/Annotationtracks/Downloads/EpiMap/BSS01250_18_CALLS_segments.bed.gz -P GADB/Annotationtracks/EpiMap/BSS01250_18_CALLS_segments.bed.gz	20db4cdfa3a28cb0f12a87147374fafb	Genomic annotation	ChromHMM enhancer chromatin peaks	Original Cell Type Name=medulla oblongata male adult (78 years) and male adult (84 years)	Nervous	Adult
formatted_output_BSS01273_ENCODE_Enh_hg38.bed.gz	chr1@@@161185210@@@161186610@@@EnhA2@@@0@@@.@@@161185210@@@161186610@@@255,195,77@@@/project/wang4/GADB/Annotationtracks/EpiMap_enhancers/ChromHMM/bed9/hg38/formatted_output_BSS01273_ENCODE_Enh_hg38.bed.gz	1	NGEPM03117	EpiMap	formatted_output_BSS01273_ENCODE_Enh_hg38.bed.gz	60080	42456800	enhancer chromatin peaks	hg38	Middle frontal gyrus	Tissue	Not applicable	Brain	Not applicable	Not reported	Not applicable	Not applicable	ChromHMM	bed9	584645	2021-10-22	2021-02-19	2023-03-22	https://lisanwanglab.org/GADB/Annotationtracks/EpiMap_enhancers/ChromHMM/bed9/hg38/formatted_output_BSS01273_ENCODE_Enh_hg38.bed.gz	5f30541720e8e7487419c564af8fdae6	wget https://lisanwanglab.org/GADB/Annotationtracks/EpiMap_enhancers/ChromHMM/bed9/hg38/formatted_output_BSS01273_ENCODE_Enh_hg38.bed.gz -P GADB/Annotationtracks/EpiMap_enhancers/ChromHMM/bed9/hg38	wget https://lisanwanglab.org/GADB/Annotationtracks/EpiMap_enhancers/ChromHMM/bed9/hg38/formatted_output_BSS01273_ENCODE_Enh_hg38.bed.gz.tbi -P GADB/Annotationtracks/EpiMap_enhancers/ChromHMM/bed9/hg38	https://personal.broadinstitute.org/cboix/epimap/ChromHMM/	https://personal.broadinstitute.org/cboix/epimap/ChromHMM/observed_aux_18_hg38/CALLS/BSS01273_18_CALLS_segments.bed.gz	wget https://lisanwanglab.org/GADB/Annotationtracks/Downloads/EpiMap/BSS01273_18_CALLS_segments.bed.gz -P GADB/Annotationtracks/EpiMap/BSS01273_18_CALLS_segments.bed.gz	6d0c107665166aa6a03c898795b7e2a6	Genomic annotation	ChromHMM enhancer chromatin peaks	Original Cell Type Name=middle frontal gyrus male adult (78 years)	Nervous	Adult
formatted_output_BSS01451_ENCODE_Enh_hg38.bed.gz	chr1@@@161185210@@@161187810@@@EnhA1@@@0@@@.@@@161185210@@@161187810@@@255,195,77@@@/project/wang4/GADB/Annotationtracks/EpiMap_enhancers/ChromHMM/bed9/hg38/formatted_output_BSS01451_ENCODE_Enh_hg38.bed.gz	1	NGEPM03240	EpiMap	formatted_output_BSS01451_ENCODE_Enh_hg38.bed.gz	73769	49756000	enhancer chromatin peaks	hg38	Pons	Tissue	Not applicable	Brain	Not applicable	Not reported	Not applicable	Not applicable	ChromHMM	bed9	707172	2021-10-22	2021-02-19	2023-03-22	https://lisanwanglab.org/GADB/Annotationtracks/EpiMap_enhancers/ChromHMM/bed9/hg38/formatted_output_BSS01451_ENCODE_Enh_hg38.bed.gz	8ec637681837432d50e2937ce4276ac4	wget https://lisanwanglab.org/GADB/Annotationtracks/EpiMap_enhancers/ChromHMM/bed9/hg38/formatted_output_BSS01451_ENCODE_Enh_hg38.bed.gz -P GADB/Annotationtracks/EpiMap_enhancers/ChromHMM/bed9/hg38	wget https://lisanwanglab.org/GADB/Annotationtracks/EpiMap_enhancers/ChromHMM/bed9/hg38/formatted_output_BSS01451_ENCODE_Enh_hg38.bed.gz.tbi -P GADB/Annotationtracks/EpiMap_enhancers/ChromHMM/bed9/hg38	https://personal.broadinstitute.org/cboix/epimap/ChromHMM/	https://personal.broadinstitute.org/cboix/epimap/ChromHMM/observed_aux_18_hg38/CALLS/BSS01451_18_CALLS_segments.bed.gz	wget https://lisanwanglab.org/GADB/Annotationtracks/Downloads/EpiMap/BSS01451_18_CALLS_segments.bed.gz -P GADB/Annotationtracks/EpiMap/BSS01451_18_CALLS_segments.bed.gz	44257638b5cbb4eec8c89053549e8eca	Genomic annotation	ChromHMM enhancer chromatin peaks	Original Cell Type Name=pons male adult (78 years)	Nervous	Adult
formatted_output_BSS01677_ENCODE_Enh_hg38.bed.gz	chr1@@@161185210@@@161185810@@@EnhA2@@@0@@@.@@@161185210@@@161185810@@@255,195,77@@@/project/wang4/GADB/Annotationtracks/EpiMap_enhancers/ChromHMM/bed9/hg38/formatted_output_BSS01677_ENCODE_Enh_hg38.bed.gz	1	NGEPM03394	EpiMap	formatted_output_BSS01677_ENCODE_Enh_hg38.bed.gz	79172	56738800	enhancer chromatin peaks	hg38	Superior temporal gyrus	Tissue	Not applicable	Brain	Not applicable	Not reported	Not applicable	Not applicable	ChromHMM	bed9	761891	2021-10-22	2021-02-19	2023-03-22	https://lisanwanglab.org/GADB/Annotationtracks/EpiMap_enhancers/ChromHMM/bed9/hg38/formatted_output_BSS01677_ENCODE_Enh_hg38.bed.gz	ef7cbbb896572816799d997145825c05	wget https://lisanwanglab.org/GADB/Annotationtracks/EpiMap_enhancers/ChromHMM/bed9/hg38/formatted_output_BSS01677_ENCODE_Enh_hg38.bed.gz -P GADB/Annotationtracks/EpiMap_enhancers/ChromHMM/bed9/hg38	wget https://lisanwanglab.org/GADB/Annotationtracks/EpiMap_enhancers/ChromHMM/bed9/hg38/formatted_output_BSS01677_ENCODE_Enh_hg38.bed.gz.tbi -P GADB/Annotationtracks/EpiMap_enhancers/ChromHMM/bed9/hg38	https://personal.broadinstitute.org/cboix/epimap/ChromHMM/	https://personal.broadinstitute.org/cboix/epimap/ChromHMM/observed_aux_18_hg38/CALLS/BSS01677_18_CALLS_segments.bed.gz	wget https://lisanwanglab.org/GADB/Annotationtracks/Downloads/EpiMap/BSS01677_18_CALLS_segments.bed.gz -P GADB/Annotationtracks/EpiMap/BSS01677_18_CALLS_segments.bed.gz	6aa6a6b7043d00404836e089188de410	Genomic annotation	ChromHMM enhancer chromatin peaks	Original Cell Type Name=superior temporal gyrus male adult (84 years)	Nervous	Adult
formatted_output_BSS01388_ENCODE_Enh_hg38.bed.gz	chr10@@@80411044@@@80413644@@@EnhWk@@@0@@@.@@@80411044@@@80413644@@@255,255,0@@@/project/wang4/GADB/Annotationtracks/EpiMap_enhancers/ChromHMM/bed9/hg38/formatted_output_BSS01388_ENCODE_Enh_hg38.bed.gz	1	NGEPM03200	EpiMap	formatted_output_BSS01388_ENCODE_Enh_hg38.bed.gz	63563	42798400	enhancer chromatin peaks	hg38	Occipital lobe	Tissue	Not applicable	Brain	Not applicable	Not reported	Not applicable	Not applicable	ChromHMM	bed9	615243	2021-10-22	2021-02-19	2023-03-22	https://lisanwanglab.org/GADB/Annotationtracks/EpiMap_enhancers/ChromHMM/bed9/hg38/formatted_output_BSS01388_ENCODE_Enh_hg38.bed.gz	5a5122bee035d03e7c99a3864e16c61c	wget https://lisanwanglab.org/GADB/Annotationtracks/EpiMap_enhancers/ChromHMM/bed9/hg38/formatted_output_BSS01388_ENCODE_Enh_hg38.bed.gz -P GADB/Annotationtracks/EpiMap_enhancers/ChromHMM/bed9/hg38	wget https://lisanwanglab.org/GADB/Annotationtracks/EpiMap_enhancers/ChromHMM/bed9/hg38/formatted_output_BSS01388_ENCODE_Enh_hg38.bed.gz.tbi -P GADB/Annotationtracks/EpiMap_enhancers/ChromHMM/bed9/hg38	https://personal.broadinstitute.org/cboix/epimap/ChromHMM/	https://personal.broadinstitute.org/cboix/epimap/ChromHMM/observed_aux_18_hg38/CALLS/BSS01388_18_CALLS_segments.bed.gz	wget https://lisanwanglab.org/GADB/Annotationtracks/Downloads/EpiMap/BSS01388_18_CALLS_segments.bed.gz -P GADB/Annotationtracks/EpiMap/BSS01388_18_CALLS_segments.bed.gz	40f3e96a81040c893633f45e93c30f32	Genomic annotation	ChromHMM enhancer chromatin peaks	Original Cell Type Name=occipital lobe male adult (84 years)	Nervous	Adult
Brain_Amygdala.allpairs.bed.gz	chr1@@@161125043@@@161125044@@@C@@@T@@@ENSG00000143224.17@@@-41366@@@0.00964827@@@-0.198373@@@0.0752288@@@76@@@91@@@0.352713@@@/project/wang4/GADB/Annotationtracks/GTEx/v8/v8_eQTL_all_association_filtered/bed13/hg38/Brain_Amygdala.allpairs.bed.gz	1	NGGT000284	GTEx_v8	Brain_Amygdala.allpairs.bed.gz	10932553	10932553	eQTL_all_associations	hg38	Amygdala	Tissue	UBERON:0001876	Brain	Not applicable	Not applicable	Not applicable	Not applicable	eQTL	bed bed3+10 GTEx v7_v8_eQTL_all_assoc	207566864	2019-09-18	2019-08-24	2019-09-20	https://lisanwanglab.org/GADB/Annotationtracks/GTEx/v8/v8_eQTL_all_association_filtered/bed13/hg38/Brain_Amygdala.allpairs.bed.gz	abf205cd7b40ea9b9cc19ea8306952f3	wget https://lisanwanglab.org/GADB/Annotationtracks/GTEx/v8/v8_eQTL_all_association_filtered/bed13/hg38/Brain_Amygdala.allpairs.bed.gz -P GADB/Annotationtracks/GTEx/v8/v8_eQTL_all_association_filtered/bed13/hg38/	wget https://lisanwanglab.org/GADB/Annotationtracks/GTEx/v8/v8_eQTL_all_association_filtered/bed13/hg38/Brain_Amygdala.allpairs.bed.gz.tbi -P GADB/Annotationtracks/GTEx/v8/v8_eQTL_all_association_filtered/bed13/hg38/	https://gtexportal.org/home/	https://console.cloud.google.com/storage/browser/gtex-resources/GTEx_Analysis_v8_eQTL_all_associations/	wget https://lisanwanglab.org/GADB/Annotationtracks/Downloads/GTEx/v8/GTEx_Analysis_v8_eQTL_all_associations/filtered/Brain_Amygdala.allpairs.txt.gz -P GADB/Annotationtracks/Downloads/GTEx/v8/GTEx_Analysis_v8_eQTL_all_associations/filtered/	93474b1094b9061fb370893452828d88	QTL	eQTL eQTL_all_associations	Brain Amygdala	Nervous	Adult
Brain_Anterior_cingulate_cortex_BA24.allpairs.bed.gz	chr1@@@161125043@@@161125044@@@C@@@T@@@ENSG00000143224.17@@@-41366@@@0.000129573@@@-0.257668@@@0.0651734@@@83@@@100@@@0.340136@@@/project/wang4/GADB/Annotationtracks/GTEx/v8/v8_eQTL_all_association_filtered/bed13/hg38/Brain_Anterior_cingulate_cortex_BA24.allpairs.bed.gz	1	NGGT000285	GTEx_v8	Brain_Anterior_cingulate_cortex_BA24.allpairs.bed.gz	11719519	11719519	eQTL_all_associations	hg38	Anterior cingulate cortex BA24	Tissue	UBERON:0009835	Brain	Not applicable	Not applicable	Not applicable	Not applicable	eQTL	bed bed3+10 GTEx v7_v8_eQTL_all_assoc	223643283	2019-09-18	2019-08-24	2019-09-20	https://lisanwanglab.org/GADB/Annotationtracks/GTEx/v8/v8_eQTL_all_association_filtered/bed13/hg38/Brain_Anterior_cingulate_cortex_BA24.allpairs.bed.gz	ee7fa5dde1cc12f5f917cfdf3ee6108d	wget https://lisanwanglab.org/GADB/Annotationtracks/GTEx/v8/v8_eQTL_all_association_filtered/bed13/hg38/Brain_Anterior_cingulate_cortex_BA24.allpairs.bed.gz -P GADB/Annotationtracks/GTEx/v8/v8_eQTL_all_association_filtered/bed13/hg38/	wget https://lisanwanglab.org/GADB/Annotationtracks/GTEx/v8/v8_eQTL_all_association_filtered/bed13/hg38/Brain_Anterior_cingulate_cortex_BA24.allpairs.bed.gz.tbi -P GADB/Annotationtracks/GTEx/v8/v8_eQTL_all_association_filtered/bed13/hg38/	https://gtexportal.org/home/	https://console.cloud.google.com/storage/browser/gtex-resources/GTEx_Analysis_v8_eQTL_all_associations/	wget https://lisanwanglab.org/GADB/Annotationtracks/Downloads/GTEx/v8/GTEx_Analysis_v8_eQTL_all_associations/filtered/Brain_Anterior_cingulate_cortex_BA24.allpairs.txt.gz -P GADB/Annotationtracks/Downloads/GTEx/v8/GTEx_Analysis_v8_eQTL_all_associations/filtered/	9e48d364a9bc5f65f58afac694a3fb9c	QTL	eQTL eQTL_all_associations	Brain Anterior cingulate cortex BA24	Nervous	Adult
Brain_Caudate_basal_ganglia.allpairs.bed.gz	chr1@@@161125043@@@161125044@@@C@@@T@@@ENSG00000117091.9@@@413193@@@0.00317002@@@-0.256421@@@0.0855326@@@111@@@130@@@0.335052@@@/project/wang4/GADB/Annotationtracks/GTEx/v8/v8_eQTL_all_association_filtered/bed13/hg38/Brain_Caudate_basal_ganglia.allpairs.bed.gz	1	NGGT000286	GTEx_v8	Brain_Caudate_basal_ganglia.allpairs.bed.gz	13246431	13246431	eQTL_all_associations	hg38	Caudate basal ganglia	Tissue	UBERON:0001873	Brain	Not applicable	Not applicable	Not applicable	Not applicable	eQTL	bed bed3+10 GTEx v7_v8_eQTL_all_assoc	259260022	2019-09-18	2019-08-24	2019-09-20	https://lisanwanglab.org/GADB/Annotationtracks/GTEx/v8/v8_eQTL_all_association_filtered/bed13/hg38/Brain_Caudate_basal_ganglia.allpairs.bed.gz	571da402ff6276035775d0543fd042a7	wget https://lisanwanglab.org/GADB/Annotationtracks/GTEx/v8/v8_eQTL_all_association_filtered/bed13/hg38/Brain_Caudate_basal_ganglia.allpairs.bed.gz -P GADB/Annotationtracks/GTEx/v8/v8_eQTL_all_association_filtered/bed13/hg38/	wget https://lisanwanglab.org/GADB/Annotationtracks/GTEx/v8/v8_eQTL_all_association_filtered/bed13/hg38/Brain_Caudate_basal_ganglia.allpairs.bed.gz.tbi -P GADB/Annotationtracks/GTEx/v8/v8_eQTL_all_association_filtered/bed13/hg38/	https://gtexportal.org/home/	https://console.cloud.google.com/storage/browser/gtex-resources/GTEx_Analysis_v8_eQTL_all_associations/	wget https://lisanwanglab.org/GADB/Annotationtracks/Downloads/GTEx/v8/GTEx_Analysis_v8_eQTL_all_associations/filtered/Brain_Caudate_basal_ganglia.allpairs.txt.gz -P GADB/Annotationtracks/Downloads/GTEx/v8/GTEx_Analysis_v8_eQTL_all_associations/filtered/	bf0031e52d540ce216042339d59445a4	QTL	eQTL eQTL_all_associations	Brain Caudate basal ganglia	Nervous	Adult
Brain_Cerebellar_Hemisphere.allpairs.bed.gz	chr1@@@161125043@@@161125044@@@C@@@T@@@ENSG00000143224.17@@@-41366@@@5.17303e-05@@@-0.210641@@@0.0503712@@@100@@@120@@@0.342857@@@/project/wang4/GADB/Annotationtracks/GTEx/v8/v8_eQTL_all_association_filtered/bed13/hg38/Brain_Cerebellar_Hemisphere.allpairs.bed.gz	1	NGGT000287	GTEx_v8	Brain_Cerebellar_Hemisphere.allpairs.bed.gz	14008864	14008864	eQTL_all_associations	hg38	Cerebellar hemisphere	Tissue	UBERON:0002037	Brain	Not applicable	Not applicable	Not applicable	Not applicable	eQTL	bed bed3+10 GTEx v7_v8_eQTL_all_assoc	267234183	2019-09-18	2019-08-24	2019-09-20	https://lisanwanglab.org/GADB/Annotationtracks/GTEx/v8/v8_eQTL_all_association_filtered/bed13/hg38/Brain_Cerebellar_Hemisphere.allpairs.bed.gz	aa50f04a0ed47086cd2c6810df49fd1e	wget https://lisanwanglab.org/GADB/Annotationtracks/GTEx/v8/v8_eQTL_all_association_filtered/bed13/hg38/Brain_Cerebellar_Hemisphere.allpairs.bed.gz -P GADB/Annotationtracks/GTEx/v8/v8_eQTL_all_association_filtered/bed13/hg38/	wget https://lisanwanglab.org/GADB/Annotationtracks/GTEx/v8/v8_eQTL_all_association_filtered/bed13/hg38/Brain_Cerebellar_Hemisphere.allpairs.bed.gz.tbi -P GADB/Annotationtracks/GTEx/v8/v8_eQTL_all_association_filtered/bed13/hg38/	https://gtexportal.org/home/	https://console.cloud.google.com/storage/browser/gtex-resources/GTEx_Analysis_v8_eQTL_all_associations/	wget https://lisanwanglab.org/GADB/Annotationtracks/Downloads/GTEx/v8/GTEx_Analysis_v8_eQTL_all_associations/filtered/Brain_Cerebellar_Hemisphere.allpairs.txt.gz -P GADB/Annotationtracks/Downloads/GTEx/v8/GTEx_Analysis_v8_eQTL_all_associations/filtered/	b643c92b56949f729d86dfb9b464e773	QTL	eQTL eQTL_all_associations	Brain Cerebellar Hemisphere	Nervous	Adult
Brain_Cerebellum.allpairs.bed.gz	chr1@@@161125043@@@161125044@@@C@@@T@@@ENSG00000118217.5@@@-641250@@@0.0319922@@@0.114636@@@0.053013@@@131@@@152@@@0.363636@@@/project/wang4/GADB/Annotationtracks/GTEx/v8/v8_eQTL_all_association_filtered/bed13/hg38/Brain_Cerebellum.allpairs.bed.gz	1	NGGT000288	GTEx_v8	Brain_Cerebellum.allpairs.bed.gz	14904485	14904485	eQTL_all_associations	hg38	Cerebellum	Tissue	UBERON:0002037	Brain	Not applicable	Not applicable	Not applicable	Not applicable	eQTL	bed bed3+10 GTEx v7_v8_eQTL_all_assoc	288723871	2019-09-18	2019-08-24	2019-09-20	https://lisanwanglab.org/GADB/Annotationtracks/GTEx/v8/v8_eQTL_all_association_filtered/bed13/hg38/Brain_Cerebellum.allpairs.bed.gz	8c6ae1e21d8108d742c3908c70b9cc9b	wget https://lisanwanglab.org/GADB/Annotationtracks/GTEx/v8/v8_eQTL_all_association_filtered/bed13/hg38/Brain_Cerebellum.allpairs.bed.gz -P GADB/Annotationtracks/GTEx/v8/v8_eQTL_all_association_filtered/bed13/hg38/	wget https://lisanwanglab.org/GADB/Annotationtracks/GTEx/v8/v8_eQTL_all_association_filtered/bed13/hg38/Brain_Cerebellum.allpairs.bed.gz.tbi -P GADB/Annotationtracks/GTEx/v8/v8_eQTL_all_association_filtered/bed13/hg38/	https://gtexportal.org/home/	https://console.cloud.google.com/storage/browser/gtex-resources/GTEx_Analysis_v8_eQTL_all_associations/	wget https://lisanwanglab.org/GADB/Annotationtracks/Downloads/GTEx/v8/GTEx_Analysis_v8_eQTL_all_associations/filtered/Brain_Cerebellum.allpairs.txt.gz -P GADB/Annotationtracks/Downloads/GTEx/v8/GTEx_Analysis_v8_eQTL_all_associations/filtered/	2706b979847f7274866090fbd91d132f	QTL	eQTL eQTL_all_associations	Brain Cerebellum	Nervous	Adult
Brain_Cortex.allpairs.bed.gz	chr1@@@161125043@@@161125044@@@C@@@T@@@ENSG00000066294.14@@@545528@@@0.0051973@@@-0.145391@@@0.0513331@@@121@@@145@@@0.353659@@@/project/wang4/GADB/Annotationtracks/GTEx/v8/v8_eQTL_all_association_filtered/bed13/hg38/Brain_Cortex.allpairs.bed.gz	1	NGGT000289	GTEx_v8	Brain_Cortex.allpairs.bed.gz	13675025	13675025	eQTL_all_associations	hg38	Cortex	Tissue	UBERON:0001870	Brain	Not applicable	Not applicable	Not applicable	Not applicable	eQTL	bed bed3+10 GTEx v7_v8_eQTL_all_assoc	266942416	2019-09-18	2019-08-24	2019-09-20	https://lisanwanglab.org/GADB/Annotationtracks/GTEx/v8/v8_eQTL_all_association_filtered/bed13/hg38/Brain_Cortex.allpairs.bed.gz	519357798dabecc5f855a05552595bc2	wget https://lisanwanglab.org/GADB/Annotationtracks/GTEx/v8/v8_eQTL_all_association_filtered/bed13/hg38/Brain_Cortex.allpairs.bed.gz -P GADB/Annotationtracks/GTEx/v8/v8_eQTL_all_association_filtered/bed13/hg38/	wget https://lisanwanglab.org/GADB/Annotationtracks/GTEx/v8/v8_eQTL_all_association_filtered/bed13/hg38/Brain_Cortex.allpairs.bed.gz.tbi -P GADB/Annotationtracks/GTEx/v8/v8_eQTL_all_association_filtered/bed13/hg38/	https://gtexportal.org/home/	https://console.cloud.google.com/storage/browser/gtex-resources/GTEx_Analysis_v8_eQTL_all_associations/	wget https://lisanwanglab.org/GADB/Annotationtracks/Downloads/GTEx/v8/GTEx_Analysis_v8_eQTL_all_associations/filtered/Brain_Cortex.allpairs.txt.gz -P GADB/Annotationtracks/Downloads/GTEx/v8/GTEx_Analysis_v8_eQTL_all_associations/filtered/	4dc608d246255df991efade9424d11a7	QTL	eQTL eQTL_all_associations	Brain Cortex	Nervous	Adult
Brain_Frontal_Cortex_BA9.allpairs.bed.gz	chr1@@@161125043@@@161125044@@@C@@@T@@@ENSG00000143224.17@@@-41366@@@0.00056407@@@-0.229013@@@0.0648312@@@97@@@113@@@0.322857@@@/project/wang4/GADB/Annotationtracks/GTEx/v8/v8_eQTL_all_association_filtered/bed13/hg38/Brain_Frontal_Cortex_BA9.allpairs.bed.gz	1	NGGT000290	GTEx_v8	Brain_Frontal_Cortex_BA9.allpairs.bed.gz	12771667	12771667	eQTL_all_associations	hg38	Frontal cortex BA9	Tissue	UBERON:0009834	Brain	Not applicable	Not applicable	Not applicable	Not applicable	eQTL	bed bed3+10 GTEx v7_v8_eQTL_all_assoc	246786698	2019-09-18	2019-08-24	2019-09-20	https://lisanwanglab.org/GADB/Annotationtracks/GTEx/v8/v8_eQTL_all_association_filtered/bed13/hg38/Brain_Frontal_Cortex_BA9.allpairs.bed.gz	e0daa6e515f1fcb8e68c5002252d6f29	wget https://lisanwanglab.org/GADB/Annotationtracks/GTEx/v8/v8_eQTL_all_association_filtered/bed13/hg38/Brain_Frontal_Cortex_BA9.allpairs.bed.gz -P GADB/Annotationtracks/GTEx/v8/v8_eQTL_all_association_filtered/bed13/hg38/	wget https://lisanwanglab.org/GADB/Annotationtracks/GTEx/v8/v8_eQTL_all_association_filtered/bed13/hg38/Brain_Frontal_Cortex_BA9.allpairs.bed.gz.tbi -P GADB/Annotationtracks/GTEx/v8/v8_eQTL_all_association_filtered/bed13/hg38/	https://gtexportal.org/home/	https://console.cloud.google.com/storage/browser/gtex-resources/GTEx_Analysis_v8_eQTL_all_associations/	wget https://lisanwanglab.org/GADB/Annotationtracks/Downloads/GTEx/v8/GTEx_Analysis_v8_eQTL_all_associations/filtered/Brain_Frontal_Cortex_BA9.allpairs.txt.gz -P GADB/Annotationtracks/Downloads/GTEx/v8/GTEx_Analysis_v8_eQTL_all_associations/filtered/	8a758eb2245cd45b672111d975db1155	QTL	eQTL eQTL_all_associations	Brain Frontal Cortex BA9	Nervous	Adult
Brain_Hippocampus.allpairs.bed.gz	chr1@@@161125043@@@161125044@@@C@@@T@@@ENSG00000143224.17@@@-41366@@@0.00183127@@@-0.20427@@@0.064147@@@97@@@116@@@0.351515@@@/project/wang4/GADB/Annotationtracks/GTEx/v8/v8_eQTL_all_association_filtered/bed13/hg38/Brain_Hippocampus.allpairs.bed.gz	1	NGGT000291	GTEx_v8	Brain_Hippocampus.allpairs.bed.gz	11943819	11943819	eQTL_all_associations	hg38	Hippocampus	Tissue	UBERON:0001954	Brain	Not applicable	Not applicable	Not applicable	Not applicable	eQTL	bed bed3+10 GTEx v7_v8_eQTL_all_assoc	230523791	2019-09-18	2019-08-24	2019-09-20	https://lisanwanglab.org/GADB/Annotationtracks/GTEx/v8/v8_eQTL_all_association_filtered/bed13/hg38/Brain_Hippocampus.allpairs.bed.gz	54a40c5e98da3676d46e0705d24b1db5	wget https://lisanwanglab.org/GADB/Annotationtracks/GTEx/v8/v8_eQTL_all_association_filtered/bed13/hg38/Brain_Hippocampus.allpairs.bed.gz -P GADB/Annotationtracks/GTEx/v8/v8_eQTL_all_association_filtered/bed13/hg38/	wget https://lisanwanglab.org/GADB/Annotationtracks/GTEx/v8/v8_eQTL_all_association_filtered/bed13/hg38/Brain_Hippocampus.allpairs.bed.gz.tbi -P GADB/Annotationtracks/GTEx/v8/v8_eQTL_all_association_filtered/bed13/hg38/	https://gtexportal.org/home/	https://console.cloud.google.com/storage/browser/gtex-resources/GTEx_Analysis_v8_eQTL_all_associations/	wget https://lisanwanglab.org/GADB/Annotationtracks/Downloads/GTEx/v8/GTEx_Analysis_v8_eQTL_all_associations/filtered/Brain_Hippocampus.allpairs.txt.gz -P GADB/Annotationtracks/Downloads/GTEx/v8/GTEx_Analysis_v8_eQTL_all_associations/filtered/	0ce4de76cc7198d639967f93d203ca50	QTL	eQTL eQTL_all_associations	Brain Hippocampus	Nervous	Adult
Brain_Hypothalamus.allpairs.bed.gz	chr1@@@161125043@@@161125044@@@C@@@T@@@ENSG00000143224.17@@@-41366@@@0.00303943@@@-0.166524@@@0.055132@@@96@@@111@@@0.326471@@@/project/wang4/GADB/Annotationtracks/GTEx/v8/v8_eQTL_all_association_filtered/bed13/hg38/Brain_Hypothalamus.allpairs.bed.gz	1	NGGT000292	GTEx_v8	Brain_Hypothalamus.allpairs.bed.gz	12074637	12074637	eQTL_all_associations	hg38	Hypothalamus	Tissue	UBERON:0001898	Brain	Not applicable	Not applicable	Not applicable	Not applicable	eQTL	bed bed3+10 GTEx v7_v8_eQTL_all_assoc	232326901	2019-09-18	2019-08-24	2019-09-20	https://lisanwanglab.org/GADB/Annotationtracks/GTEx/v8/v8_eQTL_all_association_filtered/bed13/hg38/Brain_Hypothalamus.allpairs.bed.gz	ed8a4f687c56f84b8f28e84b11bd2d90	wget https://lisanwanglab.org/GADB/Annotationtracks/GTEx/v8/v8_eQTL_all_association_filtered/bed13/hg38/Brain_Hypothalamus.allpairs.bed.gz -P GADB/Annotationtracks/GTEx/v8/v8_eQTL_all_association_filtered/bed13/hg38/	wget https://lisanwanglab.org/GADB/Annotationtracks/GTEx/v8/v8_eQTL_all_association_filtered/bed13/hg38/Brain_Hypothalamus.allpairs.bed.gz.tbi -P GADB/Annotationtracks/GTEx/v8/v8_eQTL_all_association_filtered/bed13/hg38/	https://gtexportal.org/home/	https://console.cloud.google.com/storage/browser/gtex-resources/GTEx_Analysis_v8_eQTL_all_associations/	wget https://lisanwanglab.org/GADB/Annotationtracks/Downloads/GTEx/v8/GTEx_Analysis_v8_eQTL_all_associations/filtered/Brain_Hypothalamus.allpairs.txt.gz -P GADB/Annotationtracks/Downloads/GTEx/v8/GTEx_Analysis_v8_eQTL_all_associations/filtered/	0cde3cecf7bec474a603d90915760153	QTL	eQTL eQTL_all_associations	Brain Hypothalamus	Nervous	Adult
Brain_Nucleus_accumbens_basal_ganglia.allpairs.bed.gz	chr1@@@161125043@@@161125044@@@C@@@T@@@ENSG00000143224.17@@@-41366@@@2.02859e-06@@@-0.231394@@@0.0469459@@@116@@@136@@@0.336634@@@/project/wang4/GADB/Annotationtracks/GTEx/v8/v8_eQTL_all_association_filtered/bed13/hg38/Brain_Nucleus_accumbens_basal_ganglia.allpairs.bed.gz	1	NGGT000293	GTEx_v8	Brain_Nucleus_accumbens_basal_ganglia.allpairs.bed.gz	13269010	13269010	eQTL_all_associations	hg38	Nucleus accumbens basal ganglia	Tissue	UBERON:0001882	Brain	Not applicable	Not applicable	Not applicable	Not applicable	eQTL	bed bed3+10 GTEx v7_v8_eQTL_all_assoc	259351606	2019-09-18	2019-08-24	2019-09-20	https://lisanwanglab.org/GADB/Annotationtracks/GTEx/v8/v8_eQTL_all_association_filtered/bed13/hg38/Brain_Nucleus_accumbens_basal_ganglia.allpairs.bed.gz	7af51e703dfe52f1d4c4e1f910796be8	wget https://lisanwanglab.org/GADB/Annotationtracks/GTEx/v8/v8_eQTL_all_association_filtered/bed13/hg38/Brain_Nucleus_accumbens_basal_ganglia.allpairs.bed.gz -P GADB/Annotationtracks/GTEx/v8/v8_eQTL_all_association_filtered/bed13/hg38/	wget https://lisanwanglab.org/GADB/Annotationtracks/GTEx/v8/v8_eQTL_all_association_filtered/bed13/hg38/Brain_Nucleus_accumbens_basal_ganglia.allpairs.bed.gz.tbi -P GADB/Annotationtracks/GTEx/v8/v8_eQTL_all_association_filtered/bed13/hg38/	https://gtexportal.org/home/	https://console.cloud.google.com/storage/browser/gtex-resources/GTEx_Analysis_v8_eQTL_all_associations/	wget https://lisanwanglab.org/GADB/Annotationtracks/Downloads/GTEx/v8/GTEx_Analysis_v8_eQTL_all_associations/filtered/Brain_Nucleus_accumbens_basal_ganglia.allpairs.txt.gz -P GADB/Annotationtracks/Downloads/GTEx/v8/GTEx_Analysis_v8_eQTL_all_associations/filtered/	91b0116be7275f7f907c1053ea6edbe8	QTL	eQTL eQTL_all_associations	Brain Nucleus accumbens basal ganglia	Nervous	Adult
Brain_Putamen_basal_ganglia.allpairs.bed.gz	chr1@@@161125043@@@161125044@@@C@@@T@@@ENSG00000143224.17@@@-41366@@@0.00620614@@@-0.185809@@@0.0667883@@@97@@@115@@@0.338235@@@/project/wang4/GADB/Annotationtracks/GTEx/v8/v8_eQTL_all_association_filtered/bed13/hg38/Brain_Putamen_basal_ganglia.allpairs.bed.gz	1	NGGT000294	GTEx_v8	Brain_Putamen_basal_ganglia.allpairs.bed.gz	12159966	12159966	eQTL_all_associations	hg38	Putamen basal ganglia	Tissue	UBERON:0001874	Brain	Not applicable	Not applicable	Not applicable	Not applicable	eQTL	bed bed3+10 GTEx v7_v8_eQTL_all_assoc	234878490	2019-09-18	2019-08-24	2019-09-20	https://lisanwanglab.org/GADB/Annotationtracks/GTEx/v8/v8_eQTL_all_association_filtered/bed13/hg38/Brain_Putamen_basal_ganglia.allpairs.bed.gz	f49dbb4eb3ebfbd995c1ca7ac7bbe708	wget https://lisanwanglab.org/GADB/Annotationtracks/GTEx/v8/v8_eQTL_all_association_filtered/bed13/hg38/Brain_Putamen_basal_ganglia.allpairs.bed.gz -P GADB/Annotationtracks/GTEx/v8/v8_eQTL_all_association_filtered/bed13/hg38/	wget https://lisanwanglab.org/GADB/Annotationtracks/GTEx/v8/v8_eQTL_all_association_filtered/bed13/hg38/Brain_Putamen_basal_ganglia.allpairs.bed.gz.tbi -P GADB/Annotationtracks/GTEx/v8/v8_eQTL_all_association_filtered/bed13/hg38/	https://gtexportal.org/home/	https://console.cloud.google.com/storage/browser/gtex-resources/GTEx_Analysis_v8_eQTL_all_associations/	wget https://lisanwanglab.org/GADB/Annotationtracks/Downloads/GTEx/v8/GTEx_Analysis_v8_eQTL_all_associations/filtered/Brain_Putamen_basal_ganglia.allpairs.txt.gz -P GADB/Annotationtracks/Downloads/GTEx/v8/GTEx_Analysis_v8_eQTL_all_associations/filtered/	f3915f7bf6d461362d8aa4f7dbc4e321	QTL	eQTL eQTL_all_associations	Brain Putamen basal ganglia	Nervous	Adult
Brain_Spinal_cord_cervical_c-1.allpairs.bed.gz	chr1@@@161125043@@@161125044@@@C@@@T@@@ENSG00000117090.14@@@477749@@@0.0138936@@@-0.274306@@@0.109562@@@68@@@81@@@0.321429@@@/project/wang4/GADB/Annotationtracks/GTEx/v8/v8_eQTL_all_association_filtered/bed13/hg38/Brain_Spinal_cord_cervical_c-1.allpairs.bed.gz	1	NGGT000295	GTEx_v8	Brain_Spinal_cord_cervical_c-1.allpairs.bed.gz	11379774	11379774	eQTL_all_associations	hg38	Spinal cord cervical c-1	Tissue	UBERON:0006469	Brain	Not applicable	Not applicable	Not applicable	Not applicable	eQTL	bed bed3+10 GTEx v7_v8_eQTL_all_assoc	215118690	2019-09-18	2019-08-24	2019-09-20	https://lisanwanglab.org/GADB/Annotationtracks/GTEx/v8/v8_eQTL_all_association_filtered/bed13/hg38/Brain_Spinal_cord_cervical_c-1.allpairs.bed.gz	ce4d2b481bcef1dea67266a5b9aa7f1a	wget https://lisanwanglab.org/GADB/Annotationtracks/GTEx/v8/v8_eQTL_all_association_filtered/bed13/hg38/Brain_Spinal_cord_cervical_c-1.allpairs.bed.gz -P GADB/Annotationtracks/GTEx/v8/v8_eQTL_all_association_filtered/bed13/hg38/	wget https://lisanwanglab.org/GADB/Annotationtracks/GTEx/v8/v8_eQTL_all_association_filtered/bed13/hg38/Brain_Spinal_cord_cervical_c-1.allpairs.bed.gz.tbi -P GADB/Annotationtracks/GTEx/v8/v8_eQTL_all_association_filtered/bed13/hg38/	https://gtexportal.org/home/	https://console.cloud.google.com/storage/browser/gtex-resources/GTEx_Analysis_v8_eQTL_all_associations/	wget https://lisanwanglab.org/GADB/Annotationtracks/Downloads/GTEx/v8/GTEx_Analysis_v8_eQTL_all_associations/filtered/Brain_Spinal_cord_cervical_c-1.allpairs.txt.gz -P GADB/Annotationtracks/Downloads/GTEx/v8/GTEx_Analysis_v8_eQTL_all_associations/filtered/	8756c58dff7153b028e347261f8684eb	QTL	eQTL eQTL_all_associations	Brain Spinal cord cervical c-1	Nervous	Adult
Brain_Substantia_nigra.allpairs.bed.gz	chr1@@@161125043@@@161125044@@@C@@@T@@@ENSG00000118217.5@@@-641250@@@0.0252147@@@-0.154395@@@0.0678214@@@64@@@70@@@0.307018@@@/project/wang4/GADB/Annotationtracks/GTEx/v8/v8_eQTL_all_association_filtered/bed13/hg38/Brain_Substantia_nigra.allpairs.bed.gz	1	NGGT000296	GTEx_v8	Brain_Substantia_nigra.allpairs.bed.gz	10641777	10641777	eQTL_all_associations	hg38	Substantia nigra	Tissue	UBERON:0002038	Brain	Not applicable	Not applicable	Not applicable	Not applicable	eQTL	bed bed3+10 GTEx v7_v8_eQTL_all_assoc	203083776	2019-09-18	2019-08-24	2019-09-20	https://lisanwanglab.org/GADB/Annotationtracks/GTEx/v8/v8_eQTL_all_association_filtered/bed13/hg38/Brain_Substantia_nigra.allpairs.bed.gz	d32bb4579e706d4f54c79efb2af9ebb7	wget https://lisanwanglab.org/GADB/Annotationtracks/GTEx/v8/v8_eQTL_all_association_filtered/bed13/hg38/Brain_Substantia_nigra.allpairs.bed.gz -P GADB/Annotationtracks/GTEx/v8/v8_eQTL_all_association_filtered/bed13/hg38/	wget https://lisanwanglab.org/GADB/Annotationtracks/GTEx/v8/v8_eQTL_all_association_filtered/bed13/hg38/Brain_Substantia_nigra.allpairs.bed.gz.tbi -P GADB/Annotationtracks/GTEx/v8/v8_eQTL_all_association_filtered/bed13/hg38/	https://gtexportal.org/home/	https://console.cloud.google.com/storage/browser/gtex-resources/GTEx_Analysis_v8_eQTL_all_associations/	wget https://lisanwanglab.org/GADB/Annotationtracks/Downloads/GTEx/v8/GTEx_Analysis_v8_eQTL_all_associations/filtered/Brain_Substantia_nigra.allpairs.txt.gz -P GADB/Annotationtracks/Downloads/GTEx/v8/GTEx_Analysis_v8_eQTL_all_associations/filtered/	b54f77455f3b76b3908adb1fcd67ff3f	QTL	eQTL eQTL_all_associations	Brain Substantia Nigra	Nervous	Adult
Brain_Caudate_basal_ganglia.v8.signif_variant_gene_pairs.bed.gz	chr1@@@161125043@@@161125044@@@C@@@T@@@ENSG00000143224.17@@@-41366@@@4.50576e-07@@@-0.2839@@@0.0538569@@@6.64964e-05@@@1.88941e-07@@@0.000441014@@@111@@@130@@@0.335052@@@/project/wang4/GADB/Annotationtracks/GTEx/v8/v8_signif_association/bed16/hg38/Brain_Caudate_basal_ganglia.v8.signif_variant_gene_pairs.bed.gz	1	NGGT000237	GTEx_v8	Brain_Caudate_basal_ganglia.v8.signif_variant_gene_pairs.bed.gz	906716	906716	eQTL_significant_associations	hg38	Caudate basal ganglia	Tissue	UBERON:0001873	Brain	Not applicable	Not applicable	Not applicable	Not applicable	eQTL	bed bed3+13 GTEx_v7_v8_eQTL_signif_assoc	18472977	2019-09-18	2019-08-24	2019-09-20	https://lisanwanglab.org/GADB/Annotationtracks/GTEx/v8/v8_signif_association/bed16/hg38/Brain_Caudate_basal_ganglia.v8.signif_variant_gene_pairs.bed.gz	ae36e111c2886a2d87927c2f5b7348cc	wget https://lisanwanglab.org/GADB/Annotationtracks/GTEx/v8/v8_signif_association/bed16/hg38/Brain_Caudate_basal_ganglia.v8.signif_variant_gene_pairs.bed.gz -P GADB/Annotationtracks/GTEx/v8/v8_signif_association/bed16/hg38/	wget https://lisanwanglab.org/GADB/Annotationtracks/GTEx/v8/v8_signif_association/bed16/hg38/Brain_Caudate_basal_ganglia.v8.signif_variant_gene_pairs.bed.gz.tbi -P GADB/Annotationtracks/GTEx/v8/v8_signif_association/bed16/hg38/	https://gtexportal.org/home/	https://storage.googleapis.com/gtex_analysis_v8/single_tissue_qtl_data/GTEx_Analysis_v8_eQTL.tar	wget https://lisanwanglab.org/GADB/Annotationtracks/Downloads/GTEx/v8/GTEx_Analysis_v8_eQTL/Brain_Caudate_basal_ganglia.v8.signif_variant_gene_pairs.txt.gz -P GADB/Annotationtracks/Downloads/GTEx/v8/GTEx_Analysis_v8_eQTL/	2087fa728d863bcf34715f1ae7d89083	QTL	eQTL eQTL_significant_associations	Brain Caudate basal ganglia	Nervous	Adult
Brain_Cerebellar_Hemisphere.v8.signif_variant_gene_pairs.bed.gz	chr1@@@161125043@@@161125044@@@C@@@T@@@ENSG00000143224.17@@@-41366@@@5.17303e-05@@@-0.210641@@@0.0503712@@@9.01284e-05@@@9.29482e-06@@@0.0168872@@@100@@@120@@@0.342857@@@/project/wang4/GADB/Annotationtracks/GTEx/v8/v8_signif_association/bed16/hg38/Brain_Cerebellar_Hemisphere.v8.signif_variant_gene_pairs.bed.gz	1	NGGT000238	GTEx_v8	Brain_Cerebellar_Hemisphere.v8.signif_variant_gene_pairs.bed.gz	1183391	1183391	eQTL_significant_associations	hg38	Cerebellar hemisphere	Tissue	UBERON:0002037	Brain	Not applicable	Not applicable	Not applicable	Not applicable	eQTL	bed bed3+13 GTEx_v7_v8_eQTL_signif_assoc	23277729	2019-09-18	2019-08-24	2019-09-20	https://lisanwanglab.org/GADB/Annotationtracks/GTEx/v8/v8_signif_association/bed16/hg38/Brain_Cerebellar_Hemisphere.v8.signif_variant_gene_pairs.bed.gz	d22bb2bfe35356ac0ca1391a05b31bf2	wget https://lisanwanglab.org/GADB/Annotationtracks/GTEx/v8/v8_signif_association/bed16/hg38/Brain_Cerebellar_Hemisphere.v8.signif_variant_gene_pairs.bed.gz -P GADB/Annotationtracks/GTEx/v8/v8_signif_association/bed16/hg38/	wget https://lisanwanglab.org/GADB/Annotationtracks/GTEx/v8/v8_signif_association/bed16/hg38/Brain_Cerebellar_Hemisphere.v8.signif_variant_gene_pairs.bed.gz.tbi -P GADB/Annotationtracks/GTEx/v8/v8_signif_association/bed16/hg38/	https://gtexportal.org/home/	https://storage.googleapis.com/gtex_analysis_v8/single_tissue_qtl_data/GTEx_Analysis_v8_eQTL.tar	wget https://lisanwanglab.org/GADB/Annotationtracks/Downloads/GTEx/v8/GTEx_Analysis_v8_eQTL/Brain_Cerebellar_Hemisphere.v8.signif_variant_gene_pairs.txt.gz -P GADB/Annotationtracks/Downloads/GTEx/v8/GTEx_Analysis_v8_eQTL/	2c89388c4163ef07f925e6693cec2ad2	QTL	eQTL eQTL_significant_associations	Brain Cerebellar Hemisphere	Nervous	Adult
Brain_Cerebellum.v8.signif_variant_gene_pairs.bed.gz	chr1@@@161125043@@@161125044@@@C@@@T@@@ENSG00000143224.17@@@-41366@@@4.15303e-05@@@-0.228981@@@0.054399@@@8.26476e-05@@@6.08015e-06@@@0.0117692@@@131@@@152@@@0.363636@@@/project/wang4/GADB/Annotationtracks/GTEx/v8/v8_signif_association/bed16/hg38/Brain_Cerebellum.v8.signif_variant_gene_pairs.bed.gz	1	NGGT000239	GTEx_v8	Brain_Cerebellum.v8.signif_variant_gene_pairs.bed.gz	1505827	1505827	eQTL_significant_associations	hg38	Cerebellum	Tissue	UBERON:0002037	Brain	Not applicable	Not applicable	Not applicable	Not applicable	eQTL	bed bed3+13 GTEx_v7_v8_eQTL_signif_assoc	30514490	2019-09-18	2019-08-24	2019-09-20	https://lisanwanglab.org/GADB/Annotationtracks/GTEx/v8/v8_signif_association/bed16/hg38/Brain_Cerebellum.v8.signif_variant_gene_pairs.bed.gz	64805d03222965bbcebd01c2d68d767c	wget https://lisanwanglab.org/GADB/Annotationtracks/GTEx/v8/v8_signif_association/bed16/hg38/Brain_Cerebellum.v8.signif_variant_gene_pairs.bed.gz -P GADB/Annotationtracks/GTEx/v8/v8_signif_association/bed16/hg38/	wget https://lisanwanglab.org/GADB/Annotationtracks/GTEx/v8/v8_signif_association/bed16/hg38/Brain_Cerebellum.v8.signif_variant_gene_pairs.bed.gz.tbi -P GADB/Annotationtracks/GTEx/v8/v8_signif_association/bed16/hg38/	https://gtexportal.org/home/	https://storage.googleapis.com/gtex_analysis_v8/single_tissue_qtl_data/GTEx_Analysis_v8_eQTL.tar	wget https://lisanwanglab.org/GADB/Annotationtracks/Downloads/GTEx/v8/GTEx_Analysis_v8_eQTL/Brain_Cerebellum.v8.signif_variant_gene_pairs.txt.gz -P GADB/Annotationtracks/Downloads/GTEx/v8/GTEx_Analysis_v8_eQTL/	b35404eb42dcf15e7d66a2d0b102374b	QTL	eQTL eQTL_significant_associations	Brain Cerebellum	Nervous	Adult
Brain_Nucleus_accumbens_basal_ganglia.v8.signif_variant_gene_pairs.bed.gz	chr1@@@161125043@@@161125044@@@C@@@T@@@ENSG00000143224.17@@@-41366@@@2.02859e-06@@@-0.231394@@@0.0469459@@@6.53257e-05@@@3.45267e-11@@@1.15142e-07@@@116@@@136@@@0.336634@@@/project/wang4/GADB/Annotationtracks/GTEx/v8/v8_signif_association/bed16/hg38/Brain_Nucleus_accumbens_basal_ganglia.v8.signif_variant_gene_pairs.bed.gz	1	NGGT000244	GTEx_v8	Brain_Nucleus_accumbens_basal_ganglia.v8.signif_variant_gene_pairs.bed.gz	908866	908866	eQTL_significant_associations	hg38	Nucleus accumbens basal ganglia	Tissue	UBERON:0001882	Brain	Not applicable	Not applicable	Not applicable	Not applicable	eQTL	bed bed3+13 GTEx_v7_v8_eQTL_signif_assoc	18470159	2019-09-18	2019-08-24	2019-09-20	https://lisanwanglab.org/GADB/Annotationtracks/GTEx/v8/v8_signif_association/bed16/hg38/Brain_Nucleus_accumbens_basal_ganglia.v8.signif_variant_gene_pairs.bed.gz	efc05bb84b3284821865563202f1e63d	wget https://lisanwanglab.org/GADB/Annotationtracks/GTEx/v8/v8_signif_association/bed16/hg38/Brain_Nucleus_accumbens_basal_ganglia.v8.signif_variant_gene_pairs.bed.gz -P GADB/Annotationtracks/GTEx/v8/v8_signif_association/bed16/hg38/	wget https://lisanwanglab.org/GADB/Annotationtracks/GTEx/v8/v8_signif_association/bed16/hg38/Brain_Nucleus_accumbens_basal_ganglia.v8.signif_variant_gene_pairs.bed.gz.tbi -P GADB/Annotationtracks/GTEx/v8/v8_signif_association/bed16/hg38/	https://gtexportal.org/home/	https://storage.googleapis.com/gtex_analysis_v8/single_tissue_qtl_data/GTEx_Analysis_v8_eQTL.tar	wget https://lisanwanglab.org/GADB/Annotationtracks/Downloads/GTEx/v8/GTEx_Analysis_v8_eQTL/Brain_Nucleus_accumbens_basal_ganglia.v8.signif_variant_gene_pairs.txt.gz -P GADB/Annotationtracks/Downloads/GTEx/v8/GTEx_Analysis_v8_eQTL/	ffb283be16cc3cf687e48f0dbadcf655	QTL	eQTL eQTL_significant_associations	Brain Nucleus accumbens basal ganglia	Nervous	Adult
Brain_Cortex.v8.signif_variant_gene_pairs.bed.gz	chr1@@@161189356@@@161189357@@@C@@@T@@@ENSG00000158864.12@@@-7747@@@7.7217e-05@@@0.168308@@@0.0415092@@@7.83625e-05@@@1.84694e-09@@@6.22955e-06@@@87@@@100@@@0.243902@@@/project/wang4/GADB/Annotationtracks/GTEx/v8/v8_signif_association/bed16/hg38/Brain_Cortex.v8.signif_variant_gene_pairs.bed.gz	1	NGGT000240	GTEx_v8	Brain_Cortex.v8.signif_variant_gene_pairs.bed.gz	1062868	1062868	eQTL_significant_associations	hg38	Cortex	Tissue	UBERON:0001870	Brain	Not applicable	Not applicable	Not applicable	Not applicable	eQTL	bed bed3+13 GTEx_v7_v8_eQTL_signif_assoc	21677744	2019-09-18	2019-08-24	2019-09-20	https://lisanwanglab.org/GADB/Annotationtracks/GTEx/v8/v8_signif_association/bed16/hg38/Brain_Cortex.v8.signif_variant_gene_pairs.bed.gz	4992687bb6076c91cefee30e4d3f04e5	wget https://lisanwanglab.org/GADB/Annotationtracks/GTEx/v8/v8_signif_association/bed16/hg38/Brain_Cortex.v8.signif_variant_gene_pairs.bed.gz -P GADB/Annotationtracks/GTEx/v8/v8_signif_association/bed16/hg38/	wget https://lisanwanglab.org/GADB/Annotationtracks/GTEx/v8/v8_signif_association/bed16/hg38/Brain_Cortex.v8.signif_variant_gene_pairs.bed.gz.tbi -P GADB/Annotationtracks/GTEx/v8/v8_signif_association/bed16/hg38/	https://gtexportal.org/home/	https://storage.googleapis.com/gtex_analysis_v8/single_tissue_qtl_data/GTEx_Analysis_v8_eQTL.tar	wget https://lisanwanglab.org/GADB/Annotationtracks/Downloads/GTEx/v8/GTEx_Analysis_v8_eQTL/Brain_Cortex.v8.signif_variant_gene_pairs.txt.gz -P GADB/Annotationtracks/Downloads/GTEx/v8/GTEx_Analysis_v8_eQTL/	15c4550cdffc989d852eb65f8bb06ff3	QTL	eQTL eQTL_significant_associations	Brain Cortex	Nervous	Adult
Brain_Putamen_basal_ganglia.v8.signif_variant_gene_pairs.bed.gz	chr1@@@161189356@@@161189357@@@C@@@T@@@ENSG00000158864.12@@@-7747@@@3.1866e-05@@@0.210463@@@0.0488225@@@5.04591e-05@@@1.28666e-07@@@0.000294507@@@77@@@90@@@0.264706@@@/project/wang4/GADB/Annotationtracks/GTEx/v8/v8_signif_association/bed16/hg38/Brain_Putamen_basal_ganglia.v8.signif_variant_gene_pairs.bed.gz	1	NGGT000245	GTEx_v8	Brain_Putamen_basal_ganglia.v8.signif_variant_gene_pairs.bed.gz	695347	695347	eQTL_significant_associations	hg38	Putamen basal ganglia	Tissue	UBERON:0001874	Brain	Not applicable	Not applicable	Not applicable	Not applicable	eQTL	bed bed3+13 GTEx_v7_v8_eQTL_signif_assoc	13830460	2019-09-18	2019-08-24	2019-09-20	https://lisanwanglab.org/GADB/Annotationtracks/GTEx/v8/v8_signif_association/bed16/hg38/Brain_Putamen_basal_ganglia.v8.signif_variant_gene_pairs.bed.gz	aa8f0124e0b6399116b515f829e4bf3c	wget https://lisanwanglab.org/GADB/Annotationtracks/GTEx/v8/v8_signif_association/bed16/hg38/Brain_Putamen_basal_ganglia.v8.signif_variant_gene_pairs.bed.gz -P GADB/Annotationtracks/GTEx/v8/v8_signif_association/bed16/hg38/	wget https://lisanwanglab.org/GADB/Annotationtracks/GTEx/v8/v8_signif_association/bed16/hg38/Brain_Putamen_basal_ganglia.v8.signif_variant_gene_pairs.bed.gz.tbi -P GADB/Annotationtracks/GTEx/v8/v8_signif_association/bed16/hg38/	https://gtexportal.org/home/	https://storage.googleapis.com/gtex_analysis_v8/single_tissue_qtl_data/GTEx_Analysis_v8_eQTL.tar	wget https://lisanwanglab.org/GADB/Annotationtracks/Downloads/GTEx/v8/GTEx_Analysis_v8_eQTL/Brain_Putamen_basal_ganglia.v8.signif_variant_gene_pairs.txt.gz -P GADB/Annotationtracks/Downloads/GTEx/v8/GTEx_Analysis_v8_eQTL/	ff478b145ac9ff141fc7c4b1e8ea23a1	QTL	eQTL eQTL_significant_associations	Brain Putamen basal ganglia	Nervous	Adult
Brain_Hippocampus.v8.signif_variant_gene_pairs.bed.gz	chr1@@@207195243@@@207195244@@@CCA@@@C@@@ENSG00000203710.10@@@-300903@@@2.98672e-05@@@0.3717@@@0.0857746@@@3.75226e-05@@@7.09968e-07@@@0.00136587@@@56@@@63@@@0.190909@@@/project/wang4/GADB/Annotationtracks/GTEx/v8/v8_signif_association/bed16/hg38/Brain_Hippocampus.v8.signif_variant_gene_pairs.bed.gz	1	NGGT000242	GTEx_v8	Brain_Hippocampus.v8.signif_variant_gene_pairs.bed.gz	541493	541493	eQTL_significant_associations	hg38	Hippocampus	Tissue	UBERON:0001954	Brain	Not applicable	Not applicable	Not applicable	Not applicable	eQTL	bed bed3+13 GTEx_v7_v8_eQTL_signif_assoc	10610104	2019-09-18	2019-08-24	2019-09-20	https://lisanwanglab.org/GADB/Annotationtracks/GTEx/v8/v8_signif_association/bed16/hg38/Brain_Hippocampus.v8.signif_variant_gene_pairs.bed.gz	c1e91a4ad23e0dad545c47aa502afb29	wget https://lisanwanglab.org/GADB/Annotationtracks/GTEx/v8/v8_signif_association/bed16/hg38/Brain_Hippocampus.v8.signif_variant_gene_pairs.bed.gz -P GADB/Annotationtracks/GTEx/v8/v8_signif_association/bed16/hg38/	wget https://lisanwanglab.org/GADB/Annotationtracks/GTEx/v8/v8_signif_association/bed16/hg38/Brain_Hippocampus.v8.signif_variant_gene_pairs.bed.gz.tbi -P GADB/Annotationtracks/GTEx/v8/v8_signif_association/bed16/hg38/	https://gtexportal.org/home/	https://storage.googleapis.com/gtex_analysis_v8/single_tissue_qtl_data/GTEx_Analysis_v8_eQTL.tar	wget https://lisanwanglab.org/GADB/Annotationtracks/Downloads/GTEx/v8/GTEx_Analysis_v8_eQTL/Brain_Hippocampus.v8.signif_variant_gene_pairs.txt.gz -P GADB/Annotationtracks/Downloads/GTEx/v8/GTEx_Analysis_v8_eQTL/	3187ad7f8e9993e613484d969fcd1e20	QTL	eQTL eQTL_significant_associations	Brain Hippocampus	Nervous	Adult
Brain_Frontal_Cortex_BA9.v8.signif_variant_gene_pairs.bed.gz	chr1@@@207510846@@@207510847@@@T@@@G@@@ENSG00000203710.10@@@14700@@@3.40122e-05@@@-0.40664@@@0.0948194@@@4.92543e-05@@@8.75555e-06@@@0.0151652@@@49@@@54@@@0.154286@@@/project/wang4/GADB/Annotationtracks/GTEx/v8/v8_signif_association/bed16/hg38/Brain_Frontal_Cortex_BA9.v8.signif_variant_gene_pairs.bed.gz	1	NGGT000241	GTEx_v8	Brain_Frontal_Cortex_BA9.v8.signif_variant_gene_pairs.bed.gz	770794	770794	eQTL_significant_associations	hg38	Frontal cortex BA9	Tissue	UBERON:0009834	Brain	Not applicable	Not applicable	Not applicable	Not applicable	eQTL	bed bed3+13 GTEx_v7_v8_eQTL_signif_assoc	15287096	2019-09-18	2019-08-24	2019-09-20	https://lisanwanglab.org/GADB/Annotationtracks/GTEx/v8/v8_signif_association/bed16/hg38/Brain_Frontal_Cortex_BA9.v8.signif_variant_gene_pairs.bed.gz	b93c015186103090fc852500e9cfa576	wget https://lisanwanglab.org/GADB/Annotationtracks/GTEx/v8/v8_signif_association/bed16/hg38/Brain_Frontal_Cortex_BA9.v8.signif_variant_gene_pairs.bed.gz -P GADB/Annotationtracks/GTEx/v8/v8_signif_association/bed16/hg38/	wget https://lisanwanglab.org/GADB/Annotationtracks/GTEx/v8/v8_signif_association/bed16/hg38/Brain_Frontal_Cortex_BA9.v8.signif_variant_gene_pairs.bed.gz.tbi -P GADB/Annotationtracks/GTEx/v8/v8_signif_association/bed16/hg38/	https://gtexportal.org/home/	https://storage.googleapis.com/gtex_analysis_v8/single_tissue_qtl_data/GTEx_Analysis_v8_eQTL.tar	wget https://lisanwanglab.org/GADB/Annotationtracks/Downloads/GTEx/v8/GTEx_Analysis_v8_eQTL/Brain_Frontal_Cortex_BA9.v8.signif_variant_gene_pairs.txt.gz -P GADB/Annotationtracks/Downloads/GTEx/v8/GTEx_Analysis_v8_eQTL/	265dac16c61f57ef97f3a5de45cee52e	QTL	eQTL eQTL_significant_associations	Brain Frontal Cortex BA9	Nervous	Adult
Brain_Anterior_cingulate_cortex_BA24.v8.signif_variant_gene_pairs.bed.gz	chr10@@@80255968@@@80255969@@@A@@@C@@@ENSG00000122359.17@@@50397@@@5.01302e-06@@@0.33896@@@0.0709613@@@3.71052e-05@@@1.07808e-16@@@9.0825e-13@@@75@@@90@@@0.306122@@@/project/wang4/GADB/Annotationtracks/GTEx/v8/v8_signif_association/bed16/hg38/Brain_Anterior_cingulate_cortex_BA24.v8.signif_variant_gene_pairs.bed.gz	1	NGGT000236	GTEx_v8	Brain_Anterior_cingulate_cortex_BA24.v8.signif_variant_gene_pairs.bed.gz	531518	531518	eQTL_significant_associations	hg38	Anterior cingulate cortex BA24	Tissue	UBERON:0009835	Brain	Not applicable	Not applicable	Not applicable	Not applicable	eQTL	bed bed3+13 GTEx_v7_v8_eQTL_signif_assoc	10240063	2019-09-18	2019-08-24	2019-09-20	https://lisanwanglab.org/GADB/Annotationtracks/GTEx/v8/v8_signif_association/bed16/hg38/Brain_Anterior_cingulate_cortex_BA24.v8.signif_variant_gene_pairs.bed.gz	97c582a4f9c82c980c46162512b1f590	wget https://lisanwanglab.org/GADB/Annotationtracks/GTEx/v8/v8_signif_association/bed16/hg38/Brain_Anterior_cingulate_cortex_BA24.v8.signif_variant_gene_pairs.bed.gz -P GADB/Annotationtracks/GTEx/v8/v8_signif_association/bed16/hg38/	wget https://lisanwanglab.org/GADB/Annotationtracks/GTEx/v8/v8_signif_association/bed16/hg38/Brain_Anterior_cingulate_cortex_BA24.v8.signif_variant_gene_pairs.bed.gz.tbi -P GADB/Annotationtracks/GTEx/v8/v8_signif_association/bed16/hg38/	https://gtexportal.org/home/	https://storage.googleapis.com/gtex_analysis_v8/single_tissue_qtl_data/GTEx_Analysis_v8_eQTL.tar	wget https://lisanwanglab.org/GADB/Annotationtracks/Downloads/GTEx/v8/GTEx_Analysis_v8_eQTL/Brain_Anterior_cingulate_cortex_BA24.v8.signif_variant_gene_pairs.txt.gz -P GADB/Annotationtracks/Downloads/GTEx/v8/GTEx_Analysis_v8_eQTL/	f3ca02c4a6043905d01e20aedbef88f9	QTL	eQTL eQTL_significant_associations	Brain Anterior cingulate cortex BA24	Nervous	Adult
Brain_Spinal_cord_cervical_c-1.v8.signif_variant_gene_pairs.bed.gz	chr10@@@80267331@@@80267332@@@A@@@G@@@ENSG00000122359.17@@@61760@@@2.1932e-05@@@0.243947@@@0.054788@@@2.59206e-05@@@3.07839e-15@@@1.74878e-11@@@72@@@89@@@0.353175@@@/project/wang4/GADB/Annotationtracks/GTEx/v8/v8_signif_association/bed16/hg38/Brain_Spinal_cord_cervical_c-1.v8.signif_variant_gene_pairs.bed.gz	1	NGGT000246	GTEx_v8	Brain_Spinal_cord_cervical_c-1.v8.signif_variant_gene_pairs.bed.gz	422663	422663	eQTL_significant_associations	hg38	Spinal cord cervical c-1	Tissue	UBERON:0006469	Brain	Not applicable	Not applicable	Not applicable	Not applicable	eQTL	bed bed3+13 GTEx_v7_v8_eQTL_signif_assoc	7918906	2019-09-18	2019-08-24	2019-09-20	https://lisanwanglab.org/GADB/Annotationtracks/GTEx/v8/v8_signif_association/bed16/hg38/Brain_Spinal_cord_cervical_c-1.v8.signif_variant_gene_pairs.bed.gz	f7af0f02e38e13c0075f9a20334a46ab	wget https://lisanwanglab.org/GADB/Annotationtracks/GTEx/v8/v8_signif_association/bed16/hg38/Brain_Spinal_cord_cervical_c-1.v8.signif_variant_gene_pairs.bed.gz -P GADB/Annotationtracks/GTEx/v8/v8_signif_association/bed16/hg38/	wget https://lisanwanglab.org/GADB/Annotationtracks/GTEx/v8/v8_signif_association/bed16/hg38/Brain_Spinal_cord_cervical_c-1.v8.signif_variant_gene_pairs.bed.gz.tbi -P GADB/Annotationtracks/GTEx/v8/v8_signif_association/bed16/hg38/	https://gtexportal.org/home/	https://storage.googleapis.com/gtex_analysis_v8/single_tissue_qtl_data/GTEx_Analysis_v8_eQTL.tar	wget https://lisanwanglab.org/GADB/Annotationtracks/Downloads/GTEx/v8/GTEx_Analysis_v8_eQTL/Brain_Spinal_cord_cervical_c-1.v8.signif_variant_gene_pairs.txt.gz -P GADB/Annotationtracks/Downloads/GTEx/v8/GTEx_Analysis_v8_eQTL/	1073c68682b9191d4ef262474fb95662	QTL	eQTL eQTL_significant_associations	Brain Spinal cord cervical c-1	Nervous	Adult
Brain_Amygdala.v8.signif_variant_gene_pairs.bed.gz	chr10@@@80302364@@@80302365@@@C@@@A@@@ENSG00000122359.17@@@96793@@@1.00476e-05@@@0.266117@@@0.0573092@@@1.94906e-05@@@1.28325e-08@@@3.59448e-05@@@66@@@84@@@0.325581@@@/project/wang4/GADB/Annotationtracks/GTEx/v8/v8_signif_association/bed16/hg38/Brain_Amygdala.v8.signif_variant_gene_pairs.bed.gz	1	NGGT000235	GTEx_v8	Brain_Amygdala.v8.signif_variant_gene_pairs.bed.gz	347359	347359	eQTL_significant_associations	hg38	Amygdala	Tissue	UBERON:0001876	Brain	Not applicable	Not applicable	Not applicable	Not applicable	eQTL	bed bed3+13 GTEx_v7_v8_eQTL_signif_assoc	6446741	2019-09-18	2019-08-24	2019-09-20	https://lisanwanglab.org/GADB/Annotationtracks/GTEx/v8/v8_signif_association/bed16/hg38/Brain_Amygdala.v8.signif_variant_gene_pairs.bed.gz	9ad1d503a27999a0c1397c45555703c4	wget https://lisanwanglab.org/GADB/Annotationtracks/GTEx/v8/v8_signif_association/bed16/hg38/Brain_Amygdala.v8.signif_variant_gene_pairs.bed.gz -P GADB/Annotationtracks/GTEx/v8/v8_signif_association/bed16/hg38/	wget https://lisanwanglab.org/GADB/Annotationtracks/GTEx/v8/v8_signif_association/bed16/hg38/Brain_Amygdala.v8.signif_variant_gene_pairs.bed.gz.tbi -P GADB/Annotationtracks/GTEx/v8/v8_signif_association/bed16/hg38/	https://gtexportal.org/home/	https://storage.googleapis.com/gtex_analysis_v8/single_tissue_qtl_data/GTEx_Analysis_v8_eQTL.tar	wget https://lisanwanglab.org/GADB/Annotationtracks/Downloads/GTEx/v8/GTEx_Analysis_v8_eQTL/Brain_Amygdala.v8.signif_variant_gene_pairs.txt.gz -P GADB/Annotationtracks/Downloads/GTEx/v8/GTEx_Analysis_v8_eQTL/	e30af8d995405450d4bad7b9e4b5fd97	QTL	eQTL eQTL_significant_associations	Brain Amygdala	Nervous	Adult
Brain_Hypothalamus.v8.signif_variant_gene_pairs.bed.gz	chr10@@@80462421@@@80462422@@@C@@@A@@@ENSG00000122359.17@@@256850@@@1.30731e-05@@@0.275873@@@0.0608675@@@2.31098e-05@@@9.90323e-12@@@4.23707e-08@@@72@@@83@@@0.244118@@@/project/wang4/GADB/Annotationtracks/GTEx/v8/v8_signif_association/bed16/hg38/Brain_Hypothalamus.v8.signif_variant_gene_pairs.bed.gz	1	NGGT000243	GTEx_v8	Brain_Hypothalamus.v8.signif_variant_gene_pairs.bed.gz	568169	568169	eQTL_significant_associations	hg38	Hypothalamus	Tissue	UBERON:0001898	Brain	Not applicable	Not applicable	Not applicable	Not applicable	eQTL	bed bed3+13 GTEx_v7_v8_eQTL_signif_assoc	11073332	2019-09-18	2019-08-24	2019-09-20	https://lisanwanglab.org/GADB/Annotationtracks/GTEx/v8/v8_signif_association/bed16/hg38/Brain_Hypothalamus.v8.signif_variant_gene_pairs.bed.gz	51275099e6fc472b291a12f9ed632196	wget https://lisanwanglab.org/GADB/Annotationtracks/GTEx/v8/v8_signif_association/bed16/hg38/Brain_Hypothalamus.v8.signif_variant_gene_pairs.bed.gz -P GADB/Annotationtracks/GTEx/v8/v8_signif_association/bed16/hg38/	wget https://lisanwanglab.org/GADB/Annotationtracks/GTEx/v8/v8_signif_association/bed16/hg38/Brain_Hypothalamus.v8.signif_variant_gene_pairs.bed.gz.tbi -P GADB/Annotationtracks/GTEx/v8/v8_signif_association/bed16/hg38/	https://gtexportal.org/home/	https://storage.googleapis.com/gtex_analysis_v8/single_tissue_qtl_data/GTEx_Analysis_v8_eQTL.tar	wget https://lisanwanglab.org/GADB/Annotationtracks/Downloads/GTEx/v8/GTEx_Analysis_v8_eQTL/Brain_Hypothalamus.v8.signif_variant_gene_pairs.txt.gz -P GADB/Annotationtracks/Downloads/GTEx/v8/GTEx_Analysis_v8_eQTL/	b083fee56eeefaf75b12ae1b24a82e11	QTL	eQTL eQTL_significant_associations	Brain Hypothalamus	Nervous	Adult
Brain_Substantia_nigra.v8.signif_variant_gene_pairs.bed.gz	chr15@@@58741974@@@58741975@@@C@@@T@@@ENSG00000245975.2@@@-28999@@@1.16207e-05@@@0.395094@@@0.0850287@@@1.57602e-05@@@1.62608e-10@@@4.9931e-07@@@73@@@100@@@0.438596@@@/project/wang4/GADB/Annotationtracks/GTEx/v8/v8_signif_association/bed16/hg38/Brain_Substantia_nigra.v8.signif_variant_gene_pairs.bed.gz	1	NGGT000247	GTEx_v8	Brain_Substantia_nigra.v8.signif_variant_gene_pairs.bed.gz	283774	283774	eQTL_significant_associations	hg38	Substantia nigra	Tissue	UBERON:0002038	Brain	Not applicable	Not applicable	Not applicable	Not applicable	eQTL	bed bed3+13 GTEx_v7_v8_eQTL_signif_assoc	5241815	2019-09-18	2019-08-24	2019-09-20	https://lisanwanglab.org/GADB/Annotationtracks/GTEx/v8/v8_signif_association/bed16/hg38/Brain_Substantia_nigra.v8.signif_variant_gene_pairs.bed.gz	c42a463aad7d7efed01b5bed57fec18e	wget https://lisanwanglab.org/GADB/Annotationtracks/GTEx/v8/v8_signif_association/bed16/hg38/Brain_Substantia_nigra.v8.signif_variant_gene_pairs.bed.gz -P GADB/Annotationtracks/GTEx/v8/v8_signif_association/bed16/hg38/	wget https://lisanwanglab.org/GADB/Annotationtracks/GTEx/v8/v8_signif_association/bed16/hg38/Brain_Substantia_nigra.v8.signif_variant_gene_pairs.bed.gz.tbi -P GADB/Annotationtracks/GTEx/v8/v8_signif_association/bed16/hg38/	https://gtexportal.org/home/	https://storage.googleapis.com/gtex_analysis_v8/single_tissue_qtl_data/GTEx_Analysis_v8_eQTL.tar	wget https://lisanwanglab.org/GADB/Annotationtracks/Downloads/GTEx/v8/GTEx_Analysis_v8_eQTL/Brain_Substantia_nigra.v8.signif_variant_gene_pairs.txt.gz -P GADB/Annotationtracks/Downloads/GTEx/v8/GTEx_Analysis_v8_eQTL/	7f734b1a7c3564323747a6849d39c54e	QTL	eQTL eQTL_significant_associations	Brain Substantia Nigra	Nervous	Adult
E070_15_coreMarks_hg38lift_mnemonics_enhancer.bed.gz	chr1@@@161128010@@@161128610@@@6_EnhG@@@/project/wang4/GADB/Annotationtracks/ROADMAP_Enhancers/ChIP-seq/bed4/hg38/E070_15_coreMarks_hg38lift_mnemonics_enhancer.bed.gz	1	NGRM005473	ROADMAP_Enhancers	E070_15_coreMarks_hg38lift_mnemonics_enhancer.bed.gz	89253	76668339	ChromHMM_enhancer	hg38	Germinal matrix	Primary tissue	Not applicable	Brain	Not applicable	Not applicable	Not applicable	consolidated	ChIP-seq	bed bed4	593510	2018-08-15	2018-03-30	2018-08-25	https://lisanwanglab.org/GADB/Annotationtracks/ROADMAP_Enhancers/ChIP-seq/bed4/hg38/E070_15_coreMarks_hg38lift_mnemonics_enhancer.bed.gz	5449acf244a31881da7585cf9ab07f3a	wget https://lisanwanglab.org/GADB/Annotationtracks/ROADMAP_Enhancers/ChIP-seq/bed4/hg38/E070_15_coreMarks_hg38lift_mnemonics_enhancer.bed.gz -P GADB/Annotationtracks/ROADMAP_Enhancers/ChIP-seq/bed4/hg38/	wget https://lisanwanglab.org/GADB/Annotationtracks/ROADMAP_Enhancers/ChIP-seq/bed4/hg38/E070_15_coreMarks_hg38lift_mnemonics_enhancer.bed.gz.tbi -P GADB/Annotationtracks/ROADMAP_Enhancers/ChIP-seq/bed4/hg38/	http://www.roadmapepigenomics.org/	https://egg2.wustl.edu/roadmap/data/byFileType/chromhmmSegmentations/ChmmModels/coreMarks/jointModel/final/all_hg38lift.mnemonics.bedFiles.tgz	wget https://lisanwanglab.org/GADB/Annotationtracks/Downloads/ROADMAP/ChromHMM/E070_15_coreMarks_hg38lift_mnemonics.bed.gz -P GADB/Annotationtracks/Downloads/ROADMAP/ChromHMM/	bd233c52718fc7c448fc637ef629e559	Genomic annotation	ChIP-seq consolidated ChromHMM_enhancer	Brain Germinal Matrix	Nervous	Unknown
E073_15_coreMarks_hg38lift_mnemonics_enhancer.bed.gz	chr1@@@161127610@@@161129210@@@6_EnhG@@@/project/wang4/GADB/Annotationtracks/ROADMAP_Enhancers/ChIP-seq/bed4/hg38/E073_15_coreMarks_hg38lift_mnemonics_enhancer.bed.gz	1	NGRM005476	ROADMAP_Enhancers	E073_15_coreMarks_hg38lift_mnemonics_enhancer.bed.gz	86495	70761800	ChromHMM_enhancer	hg38	Dorsolateral prefrontal cortex	Primary tissue	Not applicable	Brain	Not applicable	Not applicable	Not applicable	consolidated	ChIP-seq	bed bed4	564712	2018-08-15	2018-03-30	2018-08-25	https://lisanwanglab.org/GADB/Annotationtracks/ROADMAP_Enhancers/ChIP-seq/bed4/hg38/E073_15_coreMarks_hg38lift_mnemonics_enhancer.bed.gz	ce8b8ed6e4d82352d92309836a97307a	wget https://lisanwanglab.org/GADB/Annotationtracks/ROADMAP_Enhancers/ChIP-seq/bed4/hg38/E073_15_coreMarks_hg38lift_mnemonics_enhancer.bed.gz -P GADB/Annotationtracks/ROADMAP_Enhancers/ChIP-seq/bed4/hg38/	wget https://lisanwanglab.org/GADB/Annotationtracks/ROADMAP_Enhancers/ChIP-seq/bed4/hg38/E073_15_coreMarks_hg38lift_mnemonics_enhancer.bed.gz.tbi -P GADB/Annotationtracks/ROADMAP_Enhancers/ChIP-seq/bed4/hg38/	http://www.roadmapepigenomics.org/	https://egg2.wustl.edu/roadmap/data/byFileType/chromhmmSegmentations/ChmmModels/coreMarks/jointModel/final/all_hg38lift.mnemonics.bedFiles.tgz	wget https://lisanwanglab.org/GADB/Annotationtracks/Downloads/ROADMAP/ChromHMM/E073_15_coreMarks_hg38lift_mnemonics.bed.gz -P GADB/Annotationtracks/Downloads/ROADMAP/ChromHMM/	6ab69c01e54e65e0093c897f47cb8869	Genomic annotation	ChIP-seq consolidated ChromHMM_enhancer	Brain_Dorsolateral_Prefrontal_Cortex	Nervous	Unknown
E069_15_coreMarks_hg38lift_mnemonics_enhancer.bed.gz	chr1@@@161130010@@@161131410@@@7_Enh@@@/project/wang4/GADB/Annotationtracks/ROADMAP_Enhancers/ChIP-seq/bed4/hg38/E069_15_coreMarks_hg38lift_mnemonics_enhancer.bed.gz	1	NGRM005472	ROADMAP_Enhancers	E069_15_coreMarks_hg38lift_mnemonics_enhancer.bed.gz	106044	97458143	ChromHMM_enhancer	hg38	Cingulate gyrus	Primary tissue	Not applicable	Brain	Not applicable	Not applicable	Not applicable	consolidated	ChIP-seq	bed bed4	691888	2018-08-15	2018-03-30	2018-08-25	https://lisanwanglab.org/GADB/Annotationtracks/ROADMAP_Enhancers/ChIP-seq/bed4/hg38/E069_15_coreMarks_hg38lift_mnemonics_enhancer.bed.gz	e83bb97e4c22c0e42c9aa6bd1936cfa0	wget https://lisanwanglab.org/GADB/Annotationtracks/ROADMAP_Enhancers/ChIP-seq/bed4/hg38/E069_15_coreMarks_hg38lift_mnemonics_enhancer.bed.gz -P GADB/Annotationtracks/ROADMAP_Enhancers/ChIP-seq/bed4/hg38/	wget https://lisanwanglab.org/GADB/Annotationtracks/ROADMAP_Enhancers/ChIP-seq/bed4/hg38/E069_15_coreMarks_hg38lift_mnemonics_enhancer.bed.gz.tbi -P GADB/Annotationtracks/ROADMAP_Enhancers/ChIP-seq/bed4/hg38/	http://www.roadmapepigenomics.org/	https://egg2.wustl.edu/roadmap/data/byFileType/chromhmmSegmentations/ChmmModels/coreMarks/jointModel/final/all_hg38lift.mnemonics.bedFiles.tgz	wget https://lisanwanglab.org/GADB/Annotationtracks/Downloads/ROADMAP/ChromHMM/E069_15_coreMarks_hg38lift_mnemonics.bed.gz -P GADB/Annotationtracks/Downloads/ROADMAP/ChromHMM/	085fb683ebeed11192ddf668339bdd9c	Genomic annotation	ChIP-seq consolidated ChromHMM_enhancer	Brain Cingulate Gyrus	Nervous	Unknown
E071_15_coreMarks_hg38lift_mnemonics_enhancer.bed.gz	chr1@@@161130210@@@161131210@@@7_Enh@@@/project/wang4/GADB/Annotationtracks/ROADMAP_Enhancers/ChIP-seq/bed4/hg38/E071_15_coreMarks_hg38lift_mnemonics_enhancer.bed.gz	1	NGRM005474	ROADMAP_Enhancers	E071_15_coreMarks_hg38lift_mnemonics_enhancer.bed.gz	120993	116354765	ChromHMM_enhancer	hg38	Hippocampus middle	Primary tissue	Not applicable	Brain	Not applicable	Not applicable	Not applicable	consolidated	ChIP-seq	bed bed4	787086	2018-08-15	2018-03-30	2018-08-25	https://lisanwanglab.org/GADB/Annotationtracks/ROADMAP_Enhancers/ChIP-seq/bed4/hg38/E071_15_coreMarks_hg38lift_mnemonics_enhancer.bed.gz	baa005fa536e9e9a5f561938f410263d	wget https://lisanwanglab.org/GADB/Annotationtracks/ROADMAP_Enhancers/ChIP-seq/bed4/hg38/E071_15_coreMarks_hg38lift_mnemonics_enhancer.bed.gz -P GADB/Annotationtracks/ROADMAP_Enhancers/ChIP-seq/bed4/hg38/	wget https://lisanwanglab.org/GADB/Annotationtracks/ROADMAP_Enhancers/ChIP-seq/bed4/hg38/E071_15_coreMarks_hg38lift_mnemonics_enhancer.bed.gz.tbi -P GADB/Annotationtracks/ROADMAP_Enhancers/ChIP-seq/bed4/hg38/	http://www.roadmapepigenomics.org/	https://egg2.wustl.edu/roadmap/data/byFileType/chromhmmSegmentations/ChmmModels/coreMarks/jointModel/final/all_hg38lift.mnemonics.bedFiles.tgz	wget https://lisanwanglab.org/GADB/Annotationtracks/Downloads/ROADMAP/ChromHMM/E071_15_coreMarks_hg38lift_mnemonics.bed.gz -P GADB/Annotationtracks/Downloads/ROADMAP/ChromHMM/	c315e2ec8c6a59734b2745c7b1c9a59b	Genomic annotation	ChIP-seq consolidated ChromHMM_enhancer	Brain Hippocampus Middle	Nervous	Unknown
E081_15_coreMarks_hg38lift_mnemonics_enhancer.bed.gz	chr1@@@161130410@@@161131410@@@7_Enh@@@/project/wang4/GADB/Annotationtracks/ROADMAP_Enhancers/ChIP-seq/bed4/hg38/E081_15_coreMarks_hg38lift_mnemonics_enhancer.bed.gz	1	NGRM005484	ROADMAP_Enhancers	E081_15_coreMarks_hg38lift_mnemonics_enhancer.bed.gz	105759	107843753	ChromHMM_enhancer	hg38	Brain	Primary tissue	Not applicable	Brain	Not applicable	Not applicable	Not applicable	consolidated	ChIP-seq	bed bed4	701438	2018-08-15	2018-03-30	2018-08-25	https://lisanwanglab.org/GADB/Annotationtracks/ROADMAP_Enhancers/ChIP-seq/bed4/hg38/E081_15_coreMarks_hg38lift_mnemonics_enhancer.bed.gz	d805aef974e230127b482e8b45aa8254	wget https://lisanwanglab.org/GADB/Annotationtracks/ROADMAP_Enhancers/ChIP-seq/bed4/hg38/E081_15_coreMarks_hg38lift_mnemonics_enhancer.bed.gz -P GADB/Annotationtracks/ROADMAP_Enhancers/ChIP-seq/bed4/hg38/	wget https://lisanwanglab.org/GADB/Annotationtracks/ROADMAP_Enhancers/ChIP-seq/bed4/hg38/E081_15_coreMarks_hg38lift_mnemonics_enhancer.bed.gz.tbi -P GADB/Annotationtracks/ROADMAP_Enhancers/ChIP-seq/bed4/hg38/	http://www.roadmapepigenomics.org/	https://egg2.wustl.edu/roadmap/data/byFileType/chromhmmSegmentations/ChmmModels/coreMarks/jointModel/final/all_hg38lift.mnemonics.bedFiles.tgz	wget https://lisanwanglab.org/GADB/Annotationtracks/Downloads/ROADMAP/ChromHMM/E081_15_coreMarks_hg38lift_mnemonics.bed.gz -P GADB/Annotationtracks/Downloads/ROADMAP/ChromHMM/	493781bc2f1c53101610421a6eaac383	Genomic annotation	ChIP-seq consolidated ChromHMM_enhancer	Fetal Brain Male;old_life_stage=Digestive;premapping_cell_type=Fetal brain	Nervous	Fetal
E082_15_coreMarks_hg38lift_mnemonics_enhancer.bed.gz	chr1@@@161130410@@@161130810@@@6_EnhG@@@/project/wang4/GADB/Annotationtracks/ROADMAP_Enhancers/ChIP-seq/bed4/hg38/E082_15_coreMarks_hg38lift_mnemonics_enhancer.bed.gz	1	NGRM005485	ROADMAP_Enhancers	E082_15_coreMarks_hg38lift_mnemonics_enhancer.bed.gz	76845	58167070	ChromHMM_enhancer	hg38	Brain	Primary tissue	Not applicable	Brain	Not applicable	Not applicable	Not applicable	consolidated	ChIP-seq	bed bed4	512218	2018-08-15	2018-03-30	2018-08-25	https://lisanwanglab.org/GADB/Annotationtracks/ROADMAP_Enhancers/ChIP-seq/bed4/hg38/E082_15_coreMarks_hg38lift_mnemonics_enhancer.bed.gz	e595c20c49232059d2391e6ccf877d08	wget https://lisanwanglab.org/GADB/Annotationtracks/ROADMAP_Enhancers/ChIP-seq/bed4/hg38/E082_15_coreMarks_hg38lift_mnemonics_enhancer.bed.gz -P GADB/Annotationtracks/ROADMAP_Enhancers/ChIP-seq/bed4/hg38/	wget https://lisanwanglab.org/GADB/Annotationtracks/ROADMAP_Enhancers/ChIP-seq/bed4/hg38/E082_15_coreMarks_hg38lift_mnemonics_enhancer.bed.gz.tbi -P GADB/Annotationtracks/ROADMAP_Enhancers/ChIP-seq/bed4/hg38/	http://www.roadmapepigenomics.org/	https://egg2.wustl.edu/roadmap/data/byFileType/chromhmmSegmentations/ChmmModels/coreMarks/jointModel/final/all_hg38lift.mnemonics.bedFiles.tgz	wget https://lisanwanglab.org/GADB/Annotationtracks/Downloads/ROADMAP/ChromHMM/E082_15_coreMarks_hg38lift_mnemonics.bed.gz -P GADB/Annotationtracks/Downloads/ROADMAP/ChromHMM/	28d7e24df35a578f3f173289ec069d10	Genomic annotation	ChIP-seq consolidated ChromHMM_enhancer	Fetal Brain Female;old_life_stage=Digestive;premapping_cell_type=Fetal brain	Nervous	Fetal
E067_15_coreMarks_hg38lift_mnemonics_enhancer.bed.gz	chr1@@@161153010@@@161153210@@@7_Enh@@@/project/wang4/GADB/Annotationtracks/ROADMAP_Enhancers/ChIP-seq/bed4/hg38/E067_15_coreMarks_hg38lift_mnemonics_enhancer.bed.gz	1	NGRM005470	ROADMAP_Enhancers	E067_15_coreMarks_hg38lift_mnemonics_enhancer.bed.gz	94007	82930758	ChromHMM_enhancer	hg38	Angular gyrus	Primary tissue	Not applicable	Brain	Not applicable	Not applicable	Not applicable	consolidated	ChIP-seq	bed bed4	612819	2018-08-15	2018-03-30	2018-08-25	https://lisanwanglab.org/GADB/Annotationtracks/ROADMAP_Enhancers/ChIP-seq/bed4/hg38/E067_15_coreMarks_hg38lift_mnemonics_enhancer.bed.gz	25f4aac62ef0b370f5d55de00a05b987	wget https://lisanwanglab.org/GADB/Annotationtracks/ROADMAP_Enhancers/ChIP-seq/bed4/hg38/E067_15_coreMarks_hg38lift_mnemonics_enhancer.bed.gz -P GADB/Annotationtracks/ROADMAP_Enhancers/ChIP-seq/bed4/hg38/	wget https://lisanwanglab.org/GADB/Annotationtracks/ROADMAP_Enhancers/ChIP-seq/bed4/hg38/E067_15_coreMarks_hg38lift_mnemonics_enhancer.bed.gz.tbi -P GADB/Annotationtracks/ROADMAP_Enhancers/ChIP-seq/bed4/hg38/	http://www.roadmapepigenomics.org/	https://egg2.wustl.edu/roadmap/data/byFileType/chromhmmSegmentations/ChmmModels/coreMarks/jointModel/final/all_hg38lift.mnemonics.bedFiles.tgz	wget https://lisanwanglab.org/GADB/Annotationtracks/Downloads/ROADMAP/ChromHMM/E067_15_coreMarks_hg38lift_mnemonics.bed.gz -P GADB/Annotationtracks/Downloads/ROADMAP/ChromHMM/	85496cdf4cc065e8a2207c7828844954	Genomic annotation	ChIP-seq consolidated ChromHMM_enhancer	Brain Angular Gyrus	Nervous	Unknown
E074_15_coreMarks_hg38lift_mnemonics_enhancer.bed.gz	chr1@@@161153010@@@161153410@@@7_Enh@@@/project/wang4/GADB/Annotationtracks/ROADMAP_Enhancers/ChIP-seq/bed4/hg38/E074_15_coreMarks_hg38lift_mnemonics_enhancer.bed.gz	1	NGRM005477	ROADMAP_Enhancers	E074_15_coreMarks_hg38lift_mnemonics_enhancer.bed.gz	107122	104867298	ChromHMM_enhancer	hg38	Substantia nigra	Primary tissue	Not applicable	Brain	Not applicable	Not applicable	Not applicable	consolidated	ChIP-seq	bed bed4	696522	2018-08-15	2018-03-30	2018-08-25	https://lisanwanglab.org/GADB/Annotationtracks/ROADMAP_Enhancers/ChIP-seq/bed4/hg38/E074_15_coreMarks_hg38lift_mnemonics_enhancer.bed.gz	254fe2fcb0727dcc49b17e3d0f81b899	wget https://lisanwanglab.org/GADB/Annotationtracks/ROADMAP_Enhancers/ChIP-seq/bed4/hg38/E074_15_coreMarks_hg38lift_mnemonics_enhancer.bed.gz -P GADB/Annotationtracks/ROADMAP_Enhancers/ChIP-seq/bed4/hg38/	wget https://lisanwanglab.org/GADB/Annotationtracks/ROADMAP_Enhancers/ChIP-seq/bed4/hg38/E074_15_coreMarks_hg38lift_mnemonics_enhancer.bed.gz.tbi -P GADB/Annotationtracks/ROADMAP_Enhancers/ChIP-seq/bed4/hg38/	http://www.roadmapepigenomics.org/	https://egg2.wustl.edu/roadmap/data/byFileType/chromhmmSegmentations/ChmmModels/coreMarks/jointModel/final/all_hg38lift.mnemonics.bedFiles.tgz	wget https://lisanwanglab.org/GADB/Annotationtracks/Downloads/ROADMAP/ChromHMM/E074_15_coreMarks_hg38lift_mnemonics.bed.gz -P GADB/Annotationtracks/Downloads/ROADMAP/ChromHMM/	f0320926a161609a8c7fc79403805ee3	Genomic annotation	ChIP-seq consolidated ChromHMM_enhancer	Brain Substantia Nigra	Nervous	Unknown
E068_15_coreMarks_hg38lift_mnemonics_enhancer.bed.gz	chr1@@@161173010@@@161173610@@@6_EnhG@@@/project/wang4/GADB/Annotationtracks/ROADMAP_Enhancers/ChIP-seq/bed4/hg38/E068_15_coreMarks_hg38lift_mnemonics_enhancer.bed.gz	1	NGRM005471	ROADMAP_Enhancers	E068_15_coreMarks_hg38lift_mnemonics_enhancer.bed.gz	110876	97818524	ChromHMM_enhancer	hg38	Anterior caudate	Primary tissue	Not applicable	Brain	Not applicable	Not applicable	Not applicable	consolidated	ChIP-seq	bed bed4	719252	2018-08-15	2018-03-30	2018-08-25	https://lisanwanglab.org/GADB/Annotationtracks/ROADMAP_Enhancers/ChIP-seq/bed4/hg38/E068_15_coreMarks_hg38lift_mnemonics_enhancer.bed.gz	82a423be0554e0f03de8a399c7abd4cd	wget https://lisanwanglab.org/GADB/Annotationtracks/ROADMAP_Enhancers/ChIP-seq/bed4/hg38/E068_15_coreMarks_hg38lift_mnemonics_enhancer.bed.gz -P GADB/Annotationtracks/ROADMAP_Enhancers/ChIP-seq/bed4/hg38/	wget https://lisanwanglab.org/GADB/Annotationtracks/ROADMAP_Enhancers/ChIP-seq/bed4/hg38/E068_15_coreMarks_hg38lift_mnemonics_enhancer.bed.gz.tbi -P GADB/Annotationtracks/ROADMAP_Enhancers/ChIP-seq/bed4/hg38/	http://www.roadmapepigenomics.org/	https://egg2.wustl.edu/roadmap/data/byFileType/chromhmmSegmentations/ChmmModels/coreMarks/jointModel/final/all_hg38lift.mnemonics.bedFiles.tgz	wget https://lisanwanglab.org/GADB/Annotationtracks/Downloads/ROADMAP/ChromHMM/E068_15_coreMarks_hg38lift_mnemonics.bed.gz -P GADB/Annotationtracks/Downloads/ROADMAP/ChromHMM/	c14754dd90798bcf799df12f08800830	Genomic annotation	ChIP-seq consolidated ChromHMM_enhancer	Brain Anterior Caudate	Nervous	Unknown
E072_15_coreMarks_hg38lift_mnemonics_enhancer.bed.gz	chr1@@@161184410@@@161187810@@@7_Enh@@@/project/wang4/GADB/Annotationtracks/ROADMAP_Enhancers/ChIP-seq/bed4/hg38/E072_15_coreMarks_hg38lift_mnemonics_enhancer.bed.gz	1	NGRM005475	ROADMAP_Enhancers	E072_15_coreMarks_hg38lift_mnemonics_enhancer.bed.gz	104008	90790544	ChromHMM_enhancer	hg38	Inferior temporal lobe	Primary tissue	Not applicable	Brain	Not applicable	Not applicable	Not applicable	consolidated	ChIP-seq	bed bed4	676766	2018-08-15	2018-03-30	2018-08-25	https://lisanwanglab.org/GADB/Annotationtracks/ROADMAP_Enhancers/ChIP-seq/bed4/hg38/E072_15_coreMarks_hg38lift_mnemonics_enhancer.bed.gz	be1f8aca50deb19ae700a118d7bbf78b	wget https://lisanwanglab.org/GADB/Annotationtracks/ROADMAP_Enhancers/ChIP-seq/bed4/hg38/E072_15_coreMarks_hg38lift_mnemonics_enhancer.bed.gz -P GADB/Annotationtracks/ROADMAP_Enhancers/ChIP-seq/bed4/hg38/	wget https://lisanwanglab.org/GADB/Annotationtracks/ROADMAP_Enhancers/ChIP-seq/bed4/hg38/E072_15_coreMarks_hg38lift_mnemonics_enhancer.bed.gz.tbi -P GADB/Annotationtracks/ROADMAP_Enhancers/ChIP-seq/bed4/hg38/	http://www.roadmapepigenomics.org/	https://egg2.wustl.edu/roadmap/data/byFileType/chromhmmSegmentations/ChmmModels/coreMarks/jointModel/final/all_hg38lift.mnemonics.bedFiles.tgz	wget https://lisanwanglab.org/GADB/Annotationtracks/Downloads/ROADMAP/ChromHMM/E072_15_coreMarks_hg38lift_mnemonics.bed.gz -P GADB/Annotationtracks/Downloads/ROADMAP/ChromHMM/	641d6232ee056de27277dd7fc38f654f	Genomic annotation	ChIP-seq consolidated ChromHMM_enhancer	Brain Inferior Temporal Lobe	Nervous	Unknown
formatted_output_Schmitt_2016_Cortex_DLPFC_raw_TADs.bed.gz	chr1@@@160040000@@@161400000@@@/project/wang4/FILER2/Annotationtracks/3DGenome/TAD/bed3/hg38/formatted_output_Schmitt_2016_Cortex_DLPFC_raw_TADs.bed.gz	1	NGTDGT00069	3DGenome	formatted_output_Schmitt_2016_Cortex_DLPFC_raw_TADs.bed.gz	1469	2551350562	TAD	hg38	Dorsolateral prefrontal cortex	Tissue	Not applicable	Brain	Not applicable	Not reported	Not applicable	Not applicable	TAD	bed3	8797	2023-07-25	2018-01-02	2024-01-04	https://lisanwanglab.org/GADB/FILER2/Annotationtracks/3DGenome/TAD/bed3/hg38/formatted_output_Schmitt_2016_Cortex_DLPFC_raw_TADs.bed.gz	47e00c700829c07171bc3fb748a31b06	wget https://lisanwanglab.org/GADB/FILER2/Annotationtracks/3DGenome/TAD/bed3/hg38/formatted_output_Schmitt_2016_Cortex_DLPFC_raw_TADs.bed.gz -P FILER2/Annotationtracks/3DGenome/TAD/bed3/hg38	wget https://lisanwanglab.org/GADB/FILER2/Annotationtracks/3DGenome/TAD/bed3/hg38/formatted_output_Schmitt_2016_Cortex_DLPFC_raw_TADs.bed.gz.tbi -P FILER2/Annotationtracks/3DGenome/TAD/bed3/hg38	http://3dgenome.fsm.northwestern.edu/publications.html	Not applicable	wget https://lisanwanglab.org/GADB/FILER2/Annotationtracks/Downloads/3DGenome/Cortex_DLPFC_Schmitt2016-raw_TADs.txt -P FILER2/Annotationtracks/Downloads/3DGenome/Cortex_DLPFC_Schmitt2016-raw_TADs.txt	963e55f8aeeabaf7a5b45e8b6ff6a05b	topologically associated domains (TADs)	TAD TAD	Original Cell Type Name=Cortex_DLPFC;doi=https://doi.org/10.1186/s13059-018-1519-9;original_cell_type_name=Cortex_DLPFC;source_name=Schmitt_2016;paper_link=https://doi.org/10.1016/j.celrep.2016.10.061;pubmed_id=27851967	Nervous	Adult
formatted_output_Schmitt_2016_Hippocampus_raw_TADs.bed.gz	chr1@@@156920000@@@161440000@@@/project/wang4/FILER2/Annotationtracks/3DGenome/TAD/bed3/hg38/formatted_output_Schmitt_2016_Hippocampus_raw_TADs.bed.gz	1	NGTDGT00070	3DGenome	formatted_output_Schmitt_2016_Hippocampus_raw_TADs.bed.gz	1504	2569150562	TAD	hg38	Hippocampus	Tissue	Not applicable	Brain	Not applicable	Not reported	Not applicable	Not applicable	TAD	bed3	8916	2023-07-25	2018-01-02	2024-01-04	https://lisanwanglab.org/GADB/FILER2/Annotationtracks/3DGenome/TAD/bed3/hg38/formatted_output_Schmitt_2016_Hippocampus_raw_TADs.bed.gz	d8bbe825d9c31687d9d016ff91dbbe24	wget https://lisanwanglab.org/GADB/FILER2/Annotationtracks/3DGenome/TAD/bed3/hg38/formatted_output_Schmitt_2016_Hippocampus_raw_TADs.bed.gz -P FILER2/Annotationtracks/3DGenome/TAD/bed3/hg38	wget https://lisanwanglab.org/GADB/FILER2/Annotationtracks/3DGenome/TAD/bed3/hg38/formatted_output_Schmitt_2016_Hippocampus_raw_TADs.bed.gz.tbi -P FILER2/Annotationtracks/3DGenome/TAD/bed3/hg38	http://3dgenome.fsm.northwestern.edu/publications.html	Not applicable	wget https://lisanwanglab.org/GADB/FILER2/Annotationtracks/Downloads/3DGenome/Hippocampus_Schmitt2016-raw_TADs.txt -P FILER2/Annotationtracks/Downloads/3DGenome/Hippocampus_Schmitt2016-raw_TADs.txt	5f3bb28926e9b815e859d759d8135a20	topologically associated domains (TADs)	TAD TAD	Original Cell Type Name=Hippocampus;doi=https://doi.org/10.1186/s13059-018-1519-9;original_cell_type_name=Hippocampus;source_name=Schmitt_2016;paper_link=https://doi.org/10.1016/j.celrep.2016.10.061;pubmed_id=27851967	Nervous	Adult
formatted_output_Schmitt_2016_Hippocampus_hg38_peakachu_merged_loops.bed.gz	chr1@@@161210000@@@161220000@@@4663A@@@sourceGene=FCER1G_promoter|FCER1G_UTR3exon(s)|FCER1G_intron(s)|FCER1G_exon(s)|FCER1G_UTR5exon(s)|NDUFS2_UTR3exon(s)|NDUFS2_UTR3intron(s);targetGene=SDHC_UTR3exon(s)|SDHC_UTR3intron(s)@@@chr1@@@161210000@@@161360000@@@Schmitt_2016___Hippocampus___4663___FCER1G|NDUFS2___SDHC@@@662@@@0.6623667889631235@@@Hippocampus@@@0@@@chr1@@@161210000@@@161220000@@@4663A@@@…	1	NGTDG00042	3DGenome	formatted_output_Schmitt_2016_Hippocampus_hg38_peakachu_merged_loops.bed.gz	22906	189620000	Chromatin Interactions	hg38	Hippocampus	Tissue	Not applicable	Brain	Not applicable	Not reported	Not applicable	Not applicable	Hi-C	bed4+19 interact	722170	2023-02-13	2019-08-01	2024-01-04	https://tf.lisanwanglab.org/GADB/FILER2/Annotationtracks/3DGenome/Hi-C/bed4plus19_interact/hg38/formatted_output_Schmitt_2016_Hippocampus_hg38_peakachu_merged_loops.bed.gz	4bb3a5e7770a852320cc305c52cdf7c6	wget https://tf.lisanwanglab.org/GADB/FILER2/Annotationtracks/3DGenome/Hi-C/bed4plus19_interact/hg38/formatted_output_Schmitt_2016_Hippocampus_hg38_peakachu_merged_loops.bed.gz -P FILER2/Annotationtracks/3DGenome/Hi-C/bed4plus19_interact/hg38	wget https://tf.lisanwanglab.org/GADB/FILER2/Annotationtracks/3DGenome/Hi-C/bed4plus19_interact/hg38/formatted_output_Schmitt_2016_Hippocampus_hg38_peakachu_merged_loops.bed.gz.tbi -P FILER2/Annotationtracks/3DGenome/Hi-C/bed4plus19_interact/hg38	http://3dgenome.fsm.northwestern.edu/publications.html	Not applicable	wget https://tf.lisanwanglab.org/GADB/FILER2/Annotationtracks/Downloads/3DGenome/Schmitt_2016.Hippocampus.hg38.peakachu-merged.loops -P FILER2/Annotationtracks/Downloads/3DGenome/Schmitt_2016.Hippocampus.hg38.peakachu-merged.loops	d6cdd05a83e697f6856eae9c0f52056d	Chromatin Interactions	Hi-C Chromatin Interactions	Original Cell Type Name=Hippocampus;doi=https://doi.org/10.1186/s13059-018-1519-9;original_cell_type_name=Hippocampus;source_name=Schmitt_2016;paper_link=https://doi.org/10.1016/j.celrep.2016.10.061;value_description=Peakachu probability;pubmed_id=27851967	Nervous	Adult
formatted_output_ENCODE3_Astrocyte_hg38_peakachu_merged_loops.bed.gz	chr1@@@207170000@@@207180000@@@8397B@@@sourceGene=C4BPB_UTR3exon(s)|C4BPB_intron(s)|C4BPB_exon(s);targetGene=C4BPA_CD55_intergenic_region@@@chr1@@@207090000@@@207180000@@@ENCODE3___Astrocyte___8397___C4BPB___C4BPA_CD55@@@901@@@0.9012943316726306@@@Astrocyte@@@0@@@chr1@@@207090000@@@207100000@@@8397A@@@.@@@chr1@@@207170000@@@207180000@@@8397B@@@.@@@/project/wang4/FILER2/Annotationtracks/3DGenome/H…	1	NGTDG00007	3DGenome	formatted_output_ENCODE3_Astrocyte_hg38_peakachu_merged_loops.bed.gz	23632	187280000	Chromatin Interactions	hg38	Astrocyte	Primary cell	Not applicable	Brain	Not applicable	Not reported	Not applicable	Not applicable	Hi-C	bed4+19 interact	766647	2023-02-13	2019-08-01	2024-01-04	https://tf.lisanwanglab.org/GADB/FILER2/Annotationtracks/3DGenome/Hi-C/bed4plus19_interact/hg38/formatted_output_ENCODE3_Astrocyte_hg38_peakachu_merged_loops.bed.gz	0ae01b4a7d25f4d1c0a694612d3133ee	wget https://tf.lisanwanglab.org/GADB/FILER2/Annotationtracks/3DGenome/Hi-C/bed4plus19_interact/hg38/formatted_output_ENCODE3_Astrocyte_hg38_peakachu_merged_loops.bed.gz -P FILER2/Annotationtracks/3DGenome/Hi-C/bed4plus19_interact/hg38	wget https://tf.lisanwanglab.org/GADB/FILER2/Annotationtracks/3DGenome/Hi-C/bed4plus19_interact/hg38/formatted_output_ENCODE3_Astrocyte_hg38_peakachu_merged_loops.bed.gz.tbi -P FILER2/Annotationtracks/3DGenome/Hi-C/bed4plus19_interact/hg38	http://3dgenome.fsm.northwestern.edu/publications.html	Not applicable	wget https://tf.lisanwanglab.org/GADB/FILER2/Annotationtracks/Downloads/3DGenome/ENCODE3.Astrocyte.hg38.peakachu-merged.loops -P FILER2/Annotationtracks/Downloads/3DGenome/ENCODE3.Astrocyte.hg38.peakachu-merged.loops	fa2f14ee6069ac4d53d73fa0b357434d	Chromatin Interactions	Hi-C Chromatin Interactions	Original Cell Type Name=Astrocyte;doi=https://doi.org/10.1186/s13059-018-1519-9;original_cell_type_name=Astrocyte;source_name=ENCODE3;paper_link=https://doi.org/10.1038/s41586-020-2493-4;value_description=Peakachu probability;pubmed_id=32728249	Nervous	Unknown
formatted_output_Schmitt_2016_Cortex_DLPFC_hg38_peakachu_merged_loops.bed.gz	chr1@@@207280000@@@207290000@@@3103A@@@sourceGene=C4BPA_CD55_intergenic_region;targetGene=CD55_CR2_intergenic_region@@@chr1@@@207280000@@@207430000@@@Schmitt_2016___Dorsolateral_prefrontal_cortex___3103___C4BPA_CD55___CD55_CR2@@@638@@@0.6381630180014084@@@Dorsolateral_prefrontal_cortex@@@0@@@chr1@@@207280000@@@207290000@@@3103A@@@.@@@chr1@@@207420000@@@207430000@@@3103B@@@.@@@/project/wang4/FILER…	1	NGTDG00041	3DGenome	formatted_output_Schmitt_2016_Cortex_DLPFC_hg38_peakachu_merged_loops.bed.gz	15630	134270000	Chromatin Interactions	hg38	Dorsolateral prefrontal cortex	Tissue	Not applicable	Brain	Not applicable	Not reported	Not applicable	Not applicable	Hi-C	bed4+19 interact	509841	2023-02-13	2019-08-01	2024-01-04	https://tf.lisanwanglab.org/GADB/FILER2/Annotationtracks/3DGenome/Hi-C/bed4plus19_interact/hg38/formatted_output_Schmitt_2016_Cortex_DLPFC_hg38_peakachu_merged_loops.bed.gz	eadb2a57a319e2933620ad1ef4b945f4	wget https://tf.lisanwanglab.org/GADB/FILER2/Annotationtracks/3DGenome/Hi-C/bed4plus19_interact/hg38/formatted_output_Schmitt_2016_Cortex_DLPFC_hg38_peakachu_merged_loops.bed.gz -P FILER2/Annotationtracks/3DGenome/Hi-C/bed4plus19_interact/hg38	wget https://tf.lisanwanglab.org/GADB/FILER2/Annotationtracks/3DGenome/Hi-C/bed4plus19_interact/hg38/formatted_output_Schmitt_2016_Cortex_DLPFC_hg38_peakachu_merged_loops.bed.gz.tbi -P FILER2/Annotationtracks/3DGenome/Hi-C/bed4plus19_interact/hg38	http://3dgenome.fsm.northwestern.edu/publications.html	Not applicable	wget https://tf.lisanwanglab.org/GADB/FILER2/Annotationtracks/Downloads/3DGenome/Schmitt_2016.Cortex_DLPFC.hg38.peakachu-merged.loops -P FILER2/Annotationtracks/Downloads/3DGenome/Schmitt_2016.Cortex_DLPFC.hg38.peakachu-merged.loops	a4ed45fcb52f4e0e3a69e87fc30ea55a	Chromatin Interactions	Hi-C Chromatin Interactions	Original Cell Type Name=Cortex DLPFC;doi=https://doi.org/10.1186/s13059-018-1519-9;original_cell_type_name=Cortex DLPFC;source_name=Schmitt_2016;paper_link=https://doi.org/10.1016/j.celrep.2016.10.061;value_description=Peakachu probability;pubmed_id=27851967	Nervous	Adult
formatted_output_IM-PET_Brain_hippocampus_middle_lifted.bed.gz	chr1@@@161129837@@@161131837@@@10472A@@@sourceGene=DEDD_UTR5exon(s)|DEDD_UTR5intron(s);targetGene=CFAP126_FCGR2A_intergenic_region@@@chr1@@@161129837@@@161400811@@@4DGenome___Hippocampus_middle___10472___DEDD___CFAP126_FCGR2A@@@927@@@0.927@@@Hippocampus_middle@@@0@@@chr1@@@161129837@@@161131837@@@10472B@@@.@@@chr1@@@161398811@@@161400811@@@10472A@@@.@@@/project/wang4/FILER2/Annotationtracks/hg38_…	1	NGFDGL00039	4DGenome	formatted_output_IM-PET_Brain_hippocampus_middle_lifted.bed.gz	171404	79374932	Chromatin Interactions	hg38	Hippocampus middle	Tissue	Not applicable	Brain	Not applicable	Not reported	Not applicable	Not applicable	IM-PET	bed4+19 interact	5223480	2022-06-10	2014-08-15	2024-01-04	https://tf.lisanwanglab.org/GADB/FILER2/Annotationtracks/hg38_lifted/4DGenome/IM-PET/bed4plus19_interact/hg38/formatted_output_IM-PET_Brain_hippocampus_middle_lifted.bed.gz	920b02aa7a0a558a317cc3018db31280	wget https://tf.lisanwanglab.org/GADB/FILER2/Annotationtracks/hg38_lifted/4DGenome/IM-PET/bed4plus19_interact/hg38/formatted_output_IM-PET_Brain_hippocampus_middle_lifted.bed.gz -P FILER2/Annotationtracks/hg38_lifted/4DGenome/IM-PET/bed4plus19_interact/hg38	wget https://tf.lisanwanglab.org/GADB/FILER2/Annotationtracks/hg38_lifted/4DGenome/IM-PET/bed4plus19_interact/hg38/formatted_output_IM-PET_Brain_hippocampus_middle_lifted.bed.gz.tbi -P FILER2/Annotationtracks/hg38_lifted/4DGenome/IM-PET/bed4plus19_interact/hg38	https://4dgenome.research.chop.edu/	Not applicable	wget https://tf.lisanwanglab.org/GADB/FILER2/Annotationtracks/Downloads/4DGenome/IM-PET_Brain_hippocampus_middle.txt.lifted.bed -P FILER2/Annotationtracks/Downloads/4DGenome/IM-PET_Brain_hippocampus_middle.txt.lifted.bed	d42109d098d52fd6e9532774b15cc079	Chromatin Interactions	IM-PET Chromatin Interactions	Original Cell Type Name=Brain hippocampus middle;doi=https://doi.org/10.1093/bioinformatics/btv191;original_cell_type_name=Brain hippocampus middle;value_description=Fit Hi-C Confidence Score;pubmed_id=24821768	Nervous	Adult
formatted_output_ROSMAP_brain_naive_SNP_significant.bed.gz	chr1@@@161108125@@@161108126@@@rs11265552@@@2.52306e-05@@@+@@@C@@@A@@@KLHDC9@@@ENSG00000162755@@@ENSG00000162755@@@-4.24924@@@-0.166216@@@0.0391166@@@0.0017940754271356767@@@0.275@@@9765@@@normalizing_source=dbSNP;dbSNP_alt_full=A,T@@@target_gene_coord=chr1:161098360-161100346:+;target_gene_symbol=KLHDC9@@@variant=chr1_161108126_C_A;ma_samples=271;maf=0.275;type=SNP;ac=308;an=1120;r2=0.94523;mole…	1	NGEQC00503	eQTL_Catalogue	formatted_output_ROSMAP_brain_naive_SNP_significant.bed.gz	3183747	1710324	eQTL SNP significant associations	hg38	Dorsolateral prefrontal cortex	Tissue	UBERON_0009834	Brain	Not applicable	Not reported	Not applicable	Not applicable	eQTL	bed3+17 qtl	189999053	2023-09-14	2023-04-01	2023-12-04	https://lisanwanglab.org/GADB/FILER2/Annotationtracks/eQTL_catalogue/significant/eQTL/bed3plus17_qtl/hg38/formatted_output_ROSMAP_brain_naive_SNP_significant.bed.gz	e49762c36be9e8defee688288f5cee7e	wget https://lisanwanglab.org/GADB/FILER2/Annotationtracks/eQTL_catalogue/significant/eQTL/bed3plus17_qtl/hg38/formatted_output_ROSMAP_brain_naive_SNP_significant.bed.gz -P FILER2/Annotationtracks/eQTL_catalogue/significant/eQTL/bed3plus17_qtl/hg38	wget https://lisanwanglab.org/GADB/FILER2/Annotationtracks/eQTL_catalogue/significant/eQTL/bed3plus17_qtl/hg38/formatted_output_ROSMAP_brain_naive_SNP_significant.bed.gz.tbi -P FILER2/Annotationtracks/eQTL_catalogue/significant/eQTL/bed3plus17_qtl/hg38	https://www.ebi.ac.uk/eqtl/Data_access/	https://ftp.ebi.ac.uk/pub/databases/spot/eQTL/sumstats/QTS000025/QTD000434/QTD000434.all.tsv.gz	wget https://lisanwanglab.org/GADB/FILER2/Annotationtracks/Downloads/eQTL_Catalogue/QTD000434.all.tsv.gz -P FILER2/Annotationtracks/Downloads/eQTL_Catalogue/QTD000434.all.tsv.gz	dafaae8f6db6e44c8e03a66bb12837e9	QTL	eQTL SNP significant associations	Original Cell Type Name=brain naive;doi=https://doi.org/10.1038/s41588-021-00924-w;original_cell_type_name=brain naive;pubmed_id=28869584;study_id=QTS000025;dataset_id=QTD000434;study_label=ROSMAP;sample_group=brain_naive;tissue_id=UBERON_0009834;tissue_label=brain (DLPFC);condition_label=naive;sample_size=560;quant_method=ge;ftp_path=ftp://ftp.ebi.ac.uk/pub/databases/spot/eQTL/sumstats/QTS000025…	Nervous	Adult
formatted_output_GTEx_brain_nucleus_accumbens_SNP_significant.bed.gz	chr1@@@161125043@@@161125044@@@rs10908823@@@6.63434e-05@@@+@@@C@@@T@@@PPOX@@@ENSG00000143224@@@ENSG00000143224@@@-4.08107@@@-0.302406@@@0.0740997@@@0.01892377040188579@@@0.336634@@@-41012@@@normalizing_source=dbSNP@@@target_gene_coord=chr1:161166055-161178013:+;target_gene_symbol=PPOX@@@variant=chr1_161125044_C_T;ma_samples=116;maf=0.336634;type=SNP;ac=136;an=404;r2=NA;molecular_trait_object_id=E…	1	NGEQC00221	eQTL_Catalogue	formatted_output_GTEx_brain_nucleus_accumbens_SNP_significant.bed.gz	668665	487115	eQTL SNP significant associations	hg38	Nucleus accumbens basal ganglia	Tissue	UBERON_0001882	Brain	Not applicable	Not reported	Not applicable	Not applicable	eQTL	bed3+17 qtl	32012027	2023-09-14	2023-04-01	2023-12-04	https://lisanwanglab.org/GADB/FILER2/Annotationtracks/eQTL_catalogue/significant/eQTL/bed3plus17_qtl/hg38/formatted_output_GTEx_brain_nucleus_accumbens_SNP_significant.bed.gz	76e09df40f2fcfa562e651156b277a94	wget https://lisanwanglab.org/GADB/FILER2/Annotationtracks/eQTL_catalogue/significant/eQTL/bed3plus17_qtl/hg38/formatted_output_GTEx_brain_nucleus_accumbens_SNP_significant.bed.gz -P FILER2/Annotationtracks/eQTL_catalogue/significant/eQTL/bed3plus17_qtl/hg38	wget https://lisanwanglab.org/GADB/FILER2/Annotationtracks/eQTL_catalogue/significant/eQTL/bed3plus17_qtl/hg38/formatted_output_GTEx_brain_nucleus_accumbens_SNP_significant.bed.gz.tbi -P FILER2/Annotationtracks/eQTL_catalogue/significant/eQTL/bed3plus17_qtl/hg38	https://www.ebi.ac.uk/eqtl/Data_access/	https://ftp.ebi.ac.uk/pub/databases/spot/eQTL/sumstats/QTS000015/QTD000191/QTD000191.all.tsv.gz	wget https://lisanwanglab.org/GADB/FILER2/Annotationtracks/Downloads/eQTL_Catalogue/QTD000191.all.tsv.gz -P FILER2/Annotationtracks/Downloads/eQTL_Catalogue/QTD000191.all.tsv.gz	480811971bfbd113774c79b99ac6a1d2	QTL	eQTL SNP significant associations	Original Cell Type Name=brain nucleus accumbens;doi=https://doi.org/10.1038/s41588-021-00924-w;original_cell_type_name=brain nucleus accumbens;pubmed_id=32913098;study_id=QTS000015;dataset_id=QTD000191;study_label=GTEx;sample_group=brain_nucleus_accumbens;tissue_id=UBERON_0001882;tissue_label=brain (nucleus accumbens);condition_label=naive;sample_size=202;quant_method=ge;ftp_path=ftp://ftp.ebi.ac…	Nervous	Adult
formatted_output_BrainSeq_brain_SNP_significant.bed.gz	chr1@@@161128337@@@161128338@@@rs11265555@@@0.000332447@@@-@@@C@@@T@@@DEDD@@@ENSG00000158796@@@ENSG00000158796@@@-3.61562@@@-0.154686@@@0.0427827@@@0.04443313653248672@@@0.335073@@@-4350@@@normalizing_source=dbSNP;dbSNP_alt_full=A,G,T@@@target_gene_coord=chr1:161120973-161132688:-;target_gene_symbol=DEDD@@@variant=chr1_161128338_C_T;ma_samples=264;maf=0.335073;type=SNP;ac=321;an=958;r2=0.95493;mo…	1	NGEQC00065	eQTL_Catalogue	formatted_output_BrainSeq_brain_SNP_significant.bed.gz	1663488	1121857	eQTL SNP significant associations	hg38	Dorsolateral prefrontal cortex	Tissue	UBERON_0009834	Brain	Not applicable	Not reported	Not applicable	Not applicable	eQTL	bed3+17 qtl	105273720	2023-09-14	2023-04-01	2023-12-04	https://lisanwanglab.org/GADB/FILER2/Annotationtracks/eQTL_catalogue/significant/eQTL/bed3plus17_qtl/hg38/formatted_output_BrainSeq_brain_SNP_significant.bed.gz	8d70b78dba4969778cbbc785651b502f	wget https://lisanwanglab.org/GADB/FILER2/Annotationtracks/eQTL_catalogue/significant/eQTL/bed3plus17_qtl/hg38/formatted_output_BrainSeq_brain_SNP_significant.bed.gz -P FILER2/Annotationtracks/eQTL_catalogue/significant/eQTL/bed3plus17_qtl/hg38	wget https://lisanwanglab.org/GADB/FILER2/Annotationtracks/eQTL_catalogue/significant/eQTL/bed3plus17_qtl/hg38/formatted_output_BrainSeq_brain_SNP_significant.bed.gz.tbi -P FILER2/Annotationtracks/eQTL_catalogue/significant/eQTL/bed3plus17_qtl/hg38	https://www.ebi.ac.uk/eqtl/Data_access/	https://ftp.ebi.ac.uk/pub/databases/spot/eQTL/sumstats/QTS000005/QTD000051/QTD000051.all.tsv.gz	wget https://lisanwanglab.org/GADB/FILER2/Annotationtracks/Downloads/eQTL_Catalogue/QTD000051.all.tsv.gz -P FILER2/Annotationtracks/Downloads/eQTL_Catalogue/QTD000051.all.tsv.gz	1ac666004ddc3d5087cdf0c487a2cf06	QTL	eQTL SNP significant associations	Original Cell Type Name=brain;doi=https://doi.org/10.1038/s41588-021-00924-w;original_cell_type_name=brain;pubmed_id=30050107;study_id=QTS000005;dataset_id=QTD000051;study_label=BrainSeq;sample_group=brain;tissue_id=UBERON_0009834;tissue_label=brain (DLPFC);condition_label=naive;sample_size=479;quant_method=ge;ftp_path=ftp://ftp.ebi.ac.uk/pub/databases/spot/eQTL/sumstats/QTS000005/QTD000051/QTD00…	Nervous	Adult
formatted_output_CommonMind_DLPFC_naive_SNP_significant.bed.gz	chr1@@@161130545@@@161130546@@@rs11583045@@@0.000233271@@@-@@@T@@@A@@@TSTD1@@@ENSG00000215845@@@ENSG00000215845@@@3.70351@@@0.136895@@@0.0369636@@@0.025905612895237472@@@0.239761@@@91569@@@normalizing_source=dbSNP;dbSNP_alt_full=A,C,G@@@target_gene_coord=chr1:161037630-161038977:-;target_gene_symbol=TSTD1@@@variant=chr1_161130546_T_A;ma_samples=246;maf=0.239761;type=SNP;ac=281;an=1172;r2=0.97434;…	1	NGEQC00083	eQTL_Catalogue	formatted_output_CommonMind_DLPFC_naive_SNP_significant.bed.gz	2272819	1385259	eQTL SNP significant associations	hg38	Dorsolateral prefrontal cortex	Tissue	UBERON_0009834	Brain	Not applicable	Not reported	Not applicable	Not applicable	eQTL	bed3+17 qtl	139086166	2023-09-14	2023-04-01	2023-12-04	https://lisanwanglab.org/GADB/FILER2/Annotationtracks/eQTL_catalogue/significant/eQTL/bed3plus17_qtl/hg38/formatted_output_CommonMind_DLPFC_naive_SNP_significant.bed.gz	084e0782406894868f1f35cdaa372d2e	wget https://lisanwanglab.org/GADB/FILER2/Annotationtracks/eQTL_catalogue/significant/eQTL/bed3plus17_qtl/hg38/formatted_output_CommonMind_DLPFC_naive_SNP_significant.bed.gz -P FILER2/Annotationtracks/eQTL_catalogue/significant/eQTL/bed3plus17_qtl/hg38	wget https://lisanwanglab.org/GADB/FILER2/Annotationtracks/eQTL_catalogue/significant/eQTL/bed3plus17_qtl/hg38/formatted_output_CommonMind_DLPFC_naive_SNP_significant.bed.gz.tbi -P FILER2/Annotationtracks/eQTL_catalogue/significant/eQTL/bed3plus17_qtl/hg38	https://www.ebi.ac.uk/eqtl/Data_access/	https://ftp.ebi.ac.uk/pub/databases/spot/eQTL/sumstats/QTS000008/QTD000075/QTD000075.all.tsv.gz	wget https://lisanwanglab.org/GADB/FILER2/Annotationtracks/Downloads/eQTL_Catalogue/QTD000075.all.tsv.gz -P FILER2/Annotationtracks/Downloads/eQTL_Catalogue/QTD000075.all.tsv.gz	7a8e1db6f45be055613f5c2b646b68bc	QTL	eQTL SNP significant associations	Original Cell Type Name=DLPFC naive;doi=https://doi.org/10.1038/s41588-021-00924-w;original_cell_type_name=DLPFC naive;pubmed_id=31551426;study_id=QTS000008;dataset_id=QTD000075;study_label=CommonMind;sample_group=DLPFC_naive;tissue_id=UBERON_0009834;tissue_label=brain (DLPFC);condition_label=naive;sample_size=586;quant_method=ge;ftp_path=ftp://ftp.ebi.ac.uk/pub/databases/spot/eQTL/sumstats/QTS00…	Nervous	Adult
formatted_output_GTEx_brain_cerebellar_hemisphere_SNP_significant.bed.gz	chr1@@@161170160@@@161170161@@@rs12741203@@@0.000361047@@@+@@@C@@@T@@@NDUFS2@@@ENSG00000158864@@@ENSG00000158864@@@-3.64501@@@-0.254385@@@0.0697899@@@0.048149506886369736@@@0.26@@@-26943@@@normalizing_source=dbSNP@@@target_gene_coord=chr1:161197103-161214723:+;target_gene_symbol=NDUFS2@@@variant=chr1_161170161_C_T;ma_samples=78;maf=0.26;type=SNP;ac=91;an=350;r2=NA;molecular_trait_object_id=ENSG00…	1	NGEQC00185	eQTL_Catalogue	formatted_output_GTEx_brain_cerebellar_hemisphere_SNP_significant.bed.gz	998345	646274	eQTL SNP significant associations	hg38	Cerebellar hemisphere	Tissue	UBERON_0002037	Brain	Not applicable	Not reported	Not applicable	Not applicable	eQTL	bed3+17 qtl	46705545	2023-09-14	2023-04-01	2023-12-04	https://lisanwanglab.org/GADB/FILER2/Annotationtracks/eQTL_catalogue/significant/eQTL/bed3plus17_qtl/hg38/formatted_output_GTEx_brain_cerebellar_hemisphere_SNP_significant.bed.gz	9d6187c2313002da7d68e205febceb42	wget https://lisanwanglab.org/GADB/FILER2/Annotationtracks/eQTL_catalogue/significant/eQTL/bed3plus17_qtl/hg38/formatted_output_GTEx_brain_cerebellar_hemisphere_SNP_significant.bed.gz -P FILER2/Annotationtracks/eQTL_catalogue/significant/eQTL/bed3plus17_qtl/hg38	wget https://lisanwanglab.org/GADB/FILER2/Annotationtracks/eQTL_catalogue/significant/eQTL/bed3plus17_qtl/hg38/formatted_output_GTEx_brain_cerebellar_hemisphere_SNP_significant.bed.gz.tbi -P FILER2/Annotationtracks/eQTL_catalogue/significant/eQTL/bed3plus17_qtl/hg38	https://www.ebi.ac.uk/eqtl/Data_access/	https://ftp.ebi.ac.uk/pub/databases/spot/eQTL/sumstats/QTS000015/QTD000161/QTD000161.all.tsv.gz	wget https://lisanwanglab.org/GADB/FILER2/Annotationtracks/Downloads/eQTL_Catalogue/QTD000161.all.tsv.gz -P FILER2/Annotationtracks/Downloads/eQTL_Catalogue/QTD000161.all.tsv.gz	f716ef651858d19eb6a2863bb97ee7c2	QTL	eQTL SNP significant associations	Original Cell Type Name=brain cerebellar hemisphere;doi=https://doi.org/10.1038/s41588-021-00924-w;original_cell_type_name=brain cerebellar hemisphere;pubmed_id=32913098;study_id=QTS000015;dataset_id=QTD000161;study_label=GTEx;sample_group=brain_cerebellar_hemisphere;tissue_id=UBERON_0002037;tissue_label=brain (cerebellum);condition_label=naive;sample_size=175;quant_method=ge;ftp_path=ftp://ftp.e…	Nervous	Adult
formatted_output_GTEx_brain_cerebellum_SNP_significant.bed.gz	chr1@@@161180072@@@161180073@@@rs11265562@@@0.000285404@@@+@@@T@@@A@@@ATF6@@@ENSG00000118217@@@ENSG00000118217@@@3.69552@@@0.353179@@@0.0955695@@@0.034327834375870475@@@0.239234@@@-586225@@@normalizing_source=dbSNP;dbSNP_alt_full=A,G@@@target_gene_coord=chr1:161766297-161977574:+;target_gene_symbol=ATF6@@@variant=chr1_161180073_T_A;ma_samples=91;maf=0.239234;type=SNP;ac=100;an=418;r2=NA;molecular…	1	NGEQC00191	eQTL_Catalogue	formatted_output_GTEx_brain_cerebellum_SNP_significant.bed.gz	1320315	821488	eQTL SNP significant associations	hg38	Cerebellum	Tissue	UBERON_0002037	Brain	Not applicable	Not reported	Not applicable	Not applicable	eQTL	bed3+17 qtl	64008697	2023-09-14	2023-04-01	2023-12-04	https://lisanwanglab.org/GADB/FILER2/Annotationtracks/eQTL_catalogue/significant/eQTL/bed3plus17_qtl/hg38/formatted_output_GTEx_brain_cerebellum_SNP_significant.bed.gz	3ca7b16f22dda1b6cfe2ca1e69910411	wget https://lisanwanglab.org/GADB/FILER2/Annotationtracks/eQTL_catalogue/significant/eQTL/bed3plus17_qtl/hg38/formatted_output_GTEx_brain_cerebellum_SNP_significant.bed.gz -P FILER2/Annotationtracks/eQTL_catalogue/significant/eQTL/bed3plus17_qtl/hg38	wget https://lisanwanglab.org/GADB/FILER2/Annotationtracks/eQTL_catalogue/significant/eQTL/bed3plus17_qtl/hg38/formatted_output_GTEx_brain_cerebellum_SNP_significant.bed.gz.tbi -P FILER2/Annotationtracks/eQTL_catalogue/significant/eQTL/bed3plus17_qtl/hg38	https://www.ebi.ac.uk/eqtl/Data_access/	https://ftp.ebi.ac.uk/pub/databases/spot/eQTL/sumstats/QTS000015/QTD000166/QTD000166.all.tsv.gz	wget https://lisanwanglab.org/GADB/FILER2/Annotationtracks/Downloads/eQTL_Catalogue/QTD000166.all.tsv.gz -P FILER2/Annotationtracks/Downloads/eQTL_Catalogue/QTD000166.all.tsv.gz	fffc9189ef19cc0ec849de68598d1933	QTL	eQTL SNP significant associations	Original Cell Type Name=brain cerebellum;doi=https://doi.org/10.1038/s41588-021-00924-w;original_cell_type_name=brain cerebellum;pubmed_id=32913098;study_id=QTS000015;dataset_id=QTD000166;study_label=GTEx;sample_group=brain_cerebellum;tissue_id=UBERON_0002037;tissue_label=brain (cerebellum);condition_label=naive;sample_size=209;quant_method=ge;ftp_path=ftp://ftp.ebi.ac.uk/pub/databases/spot/eQTL/…	Nervous	Adult
formatted_output_GTEx_brain_amygdala_SNP_significant.bed.gz	chr1@@@161189356@@@161189357@@@rs4233366@@@8.48013e-05@@@+@@@C@@@T@@@HSPA6@@@ENSG00000173110@@@ENSG00000173110@@@4.07685@@@0.444209@@@0.108959@@@0.04047482219807937@@@0.24031@@@-335183@@@normalizing_source=dbSNP@@@target_gene_coord=chr1:161524539-161526894:+;target_gene_symbol=HSPA6@@@variant=chr1_161189357_C_T;ma_samples=56;maf=0.24031;type=SNP;ac=62;an=258;r2=NA;molecular_trait_object_id=ENSG00…	1	NGEQC00167	eQTL_Catalogue	formatted_output_GTEx_brain_amygdala_SNP_significant.bed.gz	287796	226200	eQTL SNP significant associations	hg38	Amygdala	Tissue	UBERON_0001876	Brain	Not applicable	Not reported	Not applicable	Not applicable	eQTL	bed3+17 qtl	12788199	2023-09-14	2023-04-01	2023-12-04	https://lisanwanglab.org/GADB/FILER2/Annotationtracks/eQTL_catalogue/significant/eQTL/bed3plus17_qtl/hg38/formatted_output_GTEx_brain_amygdala_SNP_significant.bed.gz	c71d57d2a0b6b8d229f38dbf412adf14	wget https://lisanwanglab.org/GADB/FILER2/Annotationtracks/eQTL_catalogue/significant/eQTL/bed3plus17_qtl/hg38/formatted_output_GTEx_brain_amygdala_SNP_significant.bed.gz -P FILER2/Annotationtracks/eQTL_catalogue/significant/eQTL/bed3plus17_qtl/hg38	wget https://lisanwanglab.org/GADB/FILER2/Annotationtracks/eQTL_catalogue/significant/eQTL/bed3plus17_qtl/hg38/formatted_output_GTEx_brain_amygdala_SNP_significant.bed.gz.tbi -P FILER2/Annotationtracks/eQTL_catalogue/significant/eQTL/bed3plus17_qtl/hg38	https://www.ebi.ac.uk/eqtl/Data_access/	https://ftp.ebi.ac.uk/pub/databases/spot/eQTL/sumstats/QTS000015/QTD000146/QTD000146.all.tsv.gz	wget https://lisanwanglab.org/GADB/FILER2/Annotationtracks/Downloads/eQTL_Catalogue/QTD000146.all.tsv.gz -P FILER2/Annotationtracks/Downloads/eQTL_Catalogue/QTD000146.all.tsv.gz	60baa4db66eaa6bcb244f92649ed0dbd	QTL	eQTL SNP significant associations	Original Cell Type Name=brain amygdala;doi=https://doi.org/10.1038/s41588-021-00924-w;original_cell_type_name=brain amygdala;pubmed_id=32913098;study_id=QTS000015;dataset_id=QTD000146;study_label=GTEx;sample_group=brain_amygdala;tissue_id=UBERON_0001876;tissue_label=brain (amygdala);condition_label=naive;sample_size=129;quant_method=ge;ftp_path=ftp://ftp.ebi.ac.uk/pub/databases/spot/eQTL/sumstats…	Nervous	Adult
formatted_output_GTEx_brain_hippocampus_SNP_significant.bed.gz	chr1@@@207200793@@@207200794@@@rs4844577@@@0.000119512@@@+@@@A@@@G@@@CR1@@@ENSG00000203710@@@ENSG00000203710@@@3.95086@@@0.39398@@@0.0997201@@@0.0457098157231572@@@0.178788@@@-295353@@@normalizing_source=dbSNP@@@target_gene_coord=chr1:207496146-207641765:+;target_gene_symbol=CR1@@@variant=chr1_207200794_A_G;ma_samples=54;maf=0.178788;type=SNP;ac=59;an=330;r2=NA;molecular_trait_object_id=ENSG00000…	1	NGEQC00209	eQTL_Catalogue	formatted_output_GTEx_brain_hippocampus_SNP_significant.bed.gz	380476	298061	eQTL SNP significant associations	hg38	Hippocampus	Tissue	UBERON_0001954	Brain	Not applicable	Not reported	Not applicable	Not applicable	eQTL	bed3+17 qtl	17572656	2023-09-14	2023-04-01	2023-12-04	https://lisanwanglab.org/GADB/FILER2/Annotationtracks/eQTL_catalogue/significant/eQTL/bed3plus17_qtl/hg38/formatted_output_GTEx_brain_hippocampus_SNP_significant.bed.gz	a29047053bacf9684d2d752a2e0bbace	wget https://lisanwanglab.org/GADB/FILER2/Annotationtracks/eQTL_catalogue/significant/eQTL/bed3plus17_qtl/hg38/formatted_output_GTEx_brain_hippocampus_SNP_significant.bed.gz -P FILER2/Annotationtracks/eQTL_catalogue/significant/eQTL/bed3plus17_qtl/hg38	wget https://lisanwanglab.org/GADB/FILER2/Annotationtracks/eQTL_catalogue/significant/eQTL/bed3plus17_qtl/hg38/formatted_output_GTEx_brain_hippocampus_SNP_significant.bed.gz.tbi -P FILER2/Annotationtracks/eQTL_catalogue/significant/eQTL/bed3plus17_qtl/hg38	https://www.ebi.ac.uk/eqtl/Data_access/	https://ftp.ebi.ac.uk/pub/databases/spot/eQTL/sumstats/QTS000015/QTD000181/QTD000181.all.tsv.gz	wget https://lisanwanglab.org/GADB/FILER2/Annotationtracks/Downloads/eQTL_Catalogue/QTD000181.all.tsv.gz -P FILER2/Annotationtracks/Downloads/eQTL_Catalogue/QTD000181.all.tsv.gz	c97e26fd26069986a2bd8559bb38c458	QTL	eQTL SNP significant associations	Original Cell Type Name=brain hippocampus;doi=https://doi.org/10.1038/s41588-021-00924-w;original_cell_type_name=brain hippocampus;pubmed_id=32913098;study_id=QTS000015;dataset_id=QTD000181;study_label=GTEx;sample_group=brain_hippocampus;tissue_id=UBERON_0001954;tissue_label=brain (hippocampus);condition_label=naive;sample_size=165;quant_method=ge;ftp_path=ftp://ftp.ebi.ac.uk/pub/databases/spot/e…	Nervous	Adult
formatted_output_GTEx_brain_spinal_cord_SNP_significant.bed.gz	chr1@@@207241386@@@207241387@@@rs17258843@@@4.27365e-05@@@-@@@C@@@T@@@ENSG00000275392@@@ENSG00000275392@@@ENSG00000275392@@@-4.26166@@@-0.570717@@@0.133919@@@0.02025869714183236@@@0.265873@@@113901@@@normalizing_source=dbSNP@@@target_gene_coord=chr1:207127009-207127486:-;target_gene_symbol=ENSG00000275392@@@variant=chr1_207241387_C_T;ma_samples=59;maf=0.265873;type=SNP;ac=67;an=252;r2=NA;molecula…	1	NGEQC00233	eQTL_Catalogue	formatted_output_GTEx_brain_spinal_cord_SNP_significant.bed.gz	357096	277519	eQTL SNP significant associations	hg38	Spinal cord cervical c-1	Tissue	UBERON_0006469	Brain	Not applicable	Not reported	Not applicable	Not applicable	eQTL	bed3+17 qtl	15967026	2023-09-14	2023-04-01	2023-12-04	https://lisanwanglab.org/GADB/FILER2/Annotationtracks/eQTL_catalogue/significant/eQTL/bed3plus17_qtl/hg38/formatted_output_GTEx_brain_spinal_cord_SNP_significant.bed.gz	090e4bbd5c6ea6bdc2e67c62464ba6fb	wget https://lisanwanglab.org/GADB/FILER2/Annotationtracks/eQTL_catalogue/significant/eQTL/bed3plus17_qtl/hg38/formatted_output_GTEx_brain_spinal_cord_SNP_significant.bed.gz -P FILER2/Annotationtracks/eQTL_catalogue/significant/eQTL/bed3plus17_qtl/hg38	wget https://lisanwanglab.org/GADB/FILER2/Annotationtracks/eQTL_catalogue/significant/eQTL/bed3plus17_qtl/hg38/formatted_output_GTEx_brain_spinal_cord_SNP_significant.bed.gz.tbi -P FILER2/Annotationtracks/eQTL_catalogue/significant/eQTL/bed3plus17_qtl/hg38	https://www.ebi.ac.uk/eqtl/Data_access/	https://ftp.ebi.ac.uk/pub/databases/spot/eQTL/sumstats/QTS000015/QTD000201/QTD000201.all.tsv.gz	wget https://lisanwanglab.org/GADB/FILER2/Annotationtracks/Downloads/eQTL_Catalogue/QTD000201.all.tsv.gz -P FILER2/Annotationtracks/Downloads/eQTL_Catalogue/QTD000201.all.tsv.gz	f115bb87b3ea9f351f33941005d5b303	QTL	eQTL SNP significant associations	Original Cell Type Name=brain spinal cord;doi=https://doi.org/10.1038/s41588-021-00924-w;original_cell_type_name=brain spinal cord;pubmed_id=32913098;study_id=QTS000015;dataset_id=QTD000201;study_label=GTEx;sample_group=brain_spinal_cord;tissue_id=UBERON_0006469;tissue_label=brain (spinal cord);condition_label=naive;sample_size=126;quant_method=ge;ftp_path=ftp://ftp.ebi.ac.uk/pub/databases/spot/e…	Nervous	Adult
formatted_output_GTEx_brain_cortex_SNP_significant.bed.gz	chr1@@@207495101@@@207495102@@@rs7525170@@@9.23741e-05@@@+@@@G@@@A@@@CD55@@@ENSG00000196352@@@ENSG00000196352@@@3.99521@@@0.297529@@@0.0744715@@@0.02083492776801279@@@0.82439@@@173583@@@normalizing_source=dbSNP;dbSNP_alt_full=A,C,T@@@target_gene_coord=chr1:207321518-207386804:+;target_gene_symbol=CD55@@@variant=chr1_207495102_G_A;ma_samples=67;maf=0.17561;type=SNP;ac=338;an=410;r2=NA;molecular_tr…	1	NGEQC00197	eQTL_Catalogue	formatted_output_GTEx_brain_cortex_SNP_significant.bed.gz	822642	590841	eQTL SNP significant associations	hg38	Cortex	Tissue	UBERON_0001870	Brain	Not applicable	Not reported	Not applicable	Not applicable	eQTL	bed3+17 qtl	39710740	2023-09-14	2023-04-01	2023-12-04	https://lisanwanglab.org/GADB/FILER2/Annotationtracks/eQTL_catalogue/significant/eQTL/bed3plus17_qtl/hg38/formatted_output_GTEx_brain_cortex_SNP_significant.bed.gz	e91afe6563c9212d46fe1e2a02666f6a	wget https://lisanwanglab.org/GADB/FILER2/Annotationtracks/eQTL_catalogue/significant/eQTL/bed3plus17_qtl/hg38/formatted_output_GTEx_brain_cortex_SNP_significant.bed.gz -P FILER2/Annotationtracks/eQTL_catalogue/significant/eQTL/bed3plus17_qtl/hg38	wget https://lisanwanglab.org/GADB/FILER2/Annotationtracks/eQTL_catalogue/significant/eQTL/bed3plus17_qtl/hg38/formatted_output_GTEx_brain_cortex_SNP_significant.bed.gz.tbi -P FILER2/Annotationtracks/eQTL_catalogue/significant/eQTL/bed3plus17_qtl/hg38	https://www.ebi.ac.uk/eqtl/Data_access/	https://ftp.ebi.ac.uk/pub/databases/spot/eQTL/sumstats/QTS000015/QTD000171/QTD000171.all.tsv.gz	wget https://lisanwanglab.org/GADB/FILER2/Annotationtracks/Downloads/eQTL_Catalogue/QTD000171.all.tsv.gz -P FILER2/Annotationtracks/Downloads/eQTL_Catalogue/QTD000171.all.tsv.gz	c6465b30f22c9e38ab65584d40a32a42	QTL	eQTL SNP significant associations	Original Cell Type Name=brain cortex;doi=https://doi.org/10.1038/s41588-021-00924-w;original_cell_type_name=brain cortex;pubmed_id=32913098;study_id=QTS000015;dataset_id=QTD000171;study_label=GTEx;sample_group=brain_cortex;tissue_id=UBERON_0001870;tissue_label=brain (cortex);condition_label=naive;sample_size=205;quant_method=ge;ftp_path=ftp://ftp.ebi.ac.uk/pub/databases/spot/eQTL/sumstats/QTS0000…	Nervous	Adult
formatted_output_GTEx_brain_caudate_SNP_significant.bed.gz	chr1@@@207505961@@@207505962@@@rs4844600@@@1.23535e-06@@@+@@@A@@@G@@@CR1@@@ENSG00000203710@@@ENSG00000203710@@@-5.02105@@@-0.399734@@@0.0796117@@@0.0006773187559491344@@@0.845361@@@9815@@@normalizing_source=dbSNP;dbSNP_alt_full=C,G@@@target_gene_coord=chr1:207496146-207641765:+;target_gene_symbol=CR1@@@variant=chr1_207505962_A_G;ma_samples=54;maf=0.154639;type=SNP;ac=328;an=388;r2=NA;molecular_tr…	1	NGEQC00179	eQTL_Catalogue	formatted_output_GTEx_brain_caudate_SNP_significant.bed.gz	654228	492930	eQTL SNP significant associations	hg38	Caudate basal ganglia	Tissue	UBERON_0001873	Brain	Not applicable	Not reported	Not applicable	Not applicable	eQTL	bed3+17 qtl	31564616	2023-09-14	2023-04-01	2023-12-04	https://lisanwanglab.org/GADB/FILER2/Annotationtracks/eQTL_catalogue/significant/eQTL/bed3plus17_qtl/hg38/formatted_output_GTEx_brain_caudate_SNP_significant.bed.gz	1279198eb69a8fae093afbaf74f2bee7	wget https://lisanwanglab.org/GADB/FILER2/Annotationtracks/eQTL_catalogue/significant/eQTL/bed3plus17_qtl/hg38/formatted_output_GTEx_brain_caudate_SNP_significant.bed.gz -P FILER2/Annotationtracks/eQTL_catalogue/significant/eQTL/bed3plus17_qtl/hg38	wget https://lisanwanglab.org/GADB/FILER2/Annotationtracks/eQTL_catalogue/significant/eQTL/bed3plus17_qtl/hg38/formatted_output_GTEx_brain_caudate_SNP_significant.bed.gz.tbi -P FILER2/Annotationtracks/eQTL_catalogue/significant/eQTL/bed3plus17_qtl/hg38	https://www.ebi.ac.uk/eqtl/Data_access/	https://ftp.ebi.ac.uk/pub/databases/spot/eQTL/sumstats/QTS000015/QTD000156/QTD000156.all.tsv.gz	wget https://lisanwanglab.org/GADB/FILER2/Annotationtracks/Downloads/eQTL_Catalogue/QTD000156.all.tsv.gz -P FILER2/Annotationtracks/Downloads/eQTL_Catalogue/QTD000156.all.tsv.gz	a305e340d06f26ac441a82c0f91dca7e	QTL	eQTL SNP significant associations	Original Cell Type Name=brain caudate;doi=https://doi.org/10.1038/s41588-021-00924-w;original_cell_type_name=brain caudate;pubmed_id=32913098;study_id=QTS000015;dataset_id=QTD000156;study_label=GTEx;sample_group=brain_caudate;tissue_id=UBERON_0001873;tissue_label=brain (caudate);condition_label=naive;sample_size=194;quant_method=ge;ftp_path=ftp://ftp.ebi.ac.uk/pub/databases/spot/eQTL/sumstats/QTS…	Nervous	Adult
formatted_output_GTEx_brain_frontal_cortex_SNP_significant.bed.gz	chr1@@@207505961@@@207505962@@@rs4844600@@@3.60238e-05@@@+@@@A@@@G@@@CR1@@@ENSG00000203710@@@ENSG00000203710@@@-4.25122@@@-0.406994@@@0.0957357@@@0.012384363213346069@@@0.831429@@@9815@@@normalizing_source=dbSNP;dbSNP_alt_full=C,G@@@target_gene_coord=chr1:207496146-207641765:+;target_gene_symbol=CR1@@@variant=chr1_207505962_A_G;ma_samples=53;maf=0.168571;type=SNP;ac=291;an=350;r2=NA;molecular_tra…	1	NGEQC00203	eQTL_Catalogue	formatted_output_GTEx_brain_frontal_cortex_SNP_significant.bed.gz	575926	437223	eQTL SNP significant associations	hg38	Frontal cortex BA9	Tissue	UBERON_0009834	Brain	Not applicable	Not reported	Not applicable	Not applicable	eQTL	bed3+17 qtl	26905470	2023-09-14	2023-04-01	2023-12-04	https://lisanwanglab.org/GADB/FILER2/Annotationtracks/eQTL_catalogue/significant/eQTL/bed3plus17_qtl/hg38/formatted_output_GTEx_brain_frontal_cortex_SNP_significant.bed.gz	524a1a307e399e9f6170a799cf6ef5a2	wget https://lisanwanglab.org/GADB/FILER2/Annotationtracks/eQTL_catalogue/significant/eQTL/bed3plus17_qtl/hg38/formatted_output_GTEx_brain_frontal_cortex_SNP_significant.bed.gz -P FILER2/Annotationtracks/eQTL_catalogue/significant/eQTL/bed3plus17_qtl/hg38	wget https://lisanwanglab.org/GADB/FILER2/Annotationtracks/eQTL_catalogue/significant/eQTL/bed3plus17_qtl/hg38/formatted_output_GTEx_brain_frontal_cortex_SNP_significant.bed.gz.tbi -P FILER2/Annotationtracks/eQTL_catalogue/significant/eQTL/bed3plus17_qtl/hg38	https://www.ebi.ac.uk/eqtl/Data_access/	https://ftp.ebi.ac.uk/pub/databases/spot/eQTL/sumstats/QTS000015/QTD000176/QTD000176.all.tsv.gz	wget https://lisanwanglab.org/GADB/FILER2/Annotationtracks/Downloads/eQTL_Catalogue/QTD000176.all.tsv.gz -P FILER2/Annotationtracks/Downloads/eQTL_Catalogue/QTD000176.all.tsv.gz	b7b8087beb5b0d734222177629d64b00	QTL	eQTL SNP significant associations	Original Cell Type Name=brain frontal cortex;doi=https://doi.org/10.1038/s41588-021-00924-w;original_cell_type_name=brain frontal cortex;pubmed_id=32913098;study_id=QTS000015;dataset_id=QTD000176;study_label=GTEx;sample_group=brain_frontal_cortex;tissue_id=UBERON_0009834;tissue_label=brain (DLPFC);condition_label=naive;sample_size=175;quant_method=ge;ftp_path=ftp://ftp.ebi.ac.uk/pub/databases/spo…	Nervous	Adult
formatted_output_GTEx_brain_putamen_SNP_significant.bed.gz	chr1@@@207505961@@@207505962@@@rs4844600@@@1.0158e-06@@@+@@@A@@@G@@@CR1@@@ENSG00000203710@@@ENSG00000203710@@@-5.09191@@@-0.513239@@@0.100795@@@0.0006556718275801521@@@0.844118@@@9815@@@normalizing_source=dbSNP;dbSNP_alt_full=C,G@@@target_gene_coord=chr1:207496146-207641765:+;target_gene_symbol=CR1@@@variant=chr1_207505962_A_G;ma_samples=49;maf=0.155882;type=SNP;ac=287;an=340;r2=NA;molecular_trai…	1	NGEQC00227	eQTL_Catalogue	formatted_output_GTEx_brain_putamen_SNP_significant.bed.gz	531147	411088	eQTL SNP significant associations	hg38	Putamen basal ganglia	Tissue	UBERON_0001874	Brain	Not applicable	Not reported	Not applicable	Not applicable	eQTL	bed3+17 qtl	24949863	2023-09-14	2023-04-01	2023-12-04	https://lisanwanglab.org/GADB/FILER2/Annotationtracks/eQTL_catalogue/significant/eQTL/bed3plus17_qtl/hg38/formatted_output_GTEx_brain_putamen_SNP_significant.bed.gz	bace53605244ab9cae2e6071071b30ea	wget https://lisanwanglab.org/GADB/FILER2/Annotationtracks/eQTL_catalogue/significant/eQTL/bed3plus17_qtl/hg38/formatted_output_GTEx_brain_putamen_SNP_significant.bed.gz -P FILER2/Annotationtracks/eQTL_catalogue/significant/eQTL/bed3plus17_qtl/hg38	wget https://lisanwanglab.org/GADB/FILER2/Annotationtracks/eQTL_catalogue/significant/eQTL/bed3plus17_qtl/hg38/formatted_output_GTEx_brain_putamen_SNP_significant.bed.gz.tbi -P FILER2/Annotationtracks/eQTL_catalogue/significant/eQTL/bed3plus17_qtl/hg38	https://www.ebi.ac.uk/eqtl/Data_access/	https://ftp.ebi.ac.uk/pub/databases/spot/eQTL/sumstats/QTS000015/QTD000196/QTD000196.all.tsv.gz	wget https://lisanwanglab.org/GADB/FILER2/Annotationtracks/Downloads/eQTL_Catalogue/QTD000196.all.tsv.gz -P FILER2/Annotationtracks/Downloads/eQTL_Catalogue/QTD000196.all.tsv.gz	fa0ab6894b5bc28b0ba04f5230aec039	QTL	eQTL SNP significant associations	Original Cell Type Name=brain putamen;doi=https://doi.org/10.1038/s41588-021-00924-w;original_cell_type_name=brain putamen;pubmed_id=32913098;study_id=QTS000015;dataset_id=QTD000196;study_label=GTEx;sample_group=brain_putamen;tissue_id=UBERON_0001874;tissue_label=brain (putamen);condition_label=naive;sample_size=170;quant_method=ge;ftp_path=ftp://ftp.ebi.ac.uk/pub/databases/spot/eQTL/sumstats/QTS…	Nervous	Adult
formatted_output_GTEx_brain_substantia_nigra_SNP_significant.bed.gz	chr1@@@207518703@@@207518704@@@rs6656401@@@6.88319e-05@@@+@@@A@@@G@@@CR1@@@ENSG00000203710@@@ENSG00000203710@@@-4.15615@@@-0.479587@@@0.115392@@@0.03800918399317292@@@0.824561@@@22557@@@normalizing_source=dbSNP;dbSNP_alt_full=G,T@@@target_gene_coord=chr1:207496146-207641765:+;target_gene_symbol=CR1@@@variant=chr1_207518704_A_G;ma_samples=37;maf=0.175439;type=SNP;ac=188;an=228;r2=NA;molecular_trai…	1	NGEQC00239	eQTL_Catalogue	formatted_output_GTEx_brain_substantia_nigra_SNP_significant.bed.gz	245959	199534	eQTL SNP significant associations	hg38	Substantia nigra	Tissue	UBERON_0002038	Brain	Not applicable	Not reported	Not applicable	Not applicable	eQTL	bed3+17 qtl	10969559	2023-09-14	2023-04-01	2023-12-04	https://lisanwanglab.org/GADB/FILER2/Annotationtracks/eQTL_catalogue/significant/eQTL/bed3plus17_qtl/hg38/formatted_output_GTEx_brain_substantia_nigra_SNP_significant.bed.gz	c327f2b22228cb692392b8ef4597f9d0	wget https://lisanwanglab.org/GADB/FILER2/Annotationtracks/eQTL_catalogue/significant/eQTL/bed3plus17_qtl/hg38/formatted_output_GTEx_brain_substantia_nigra_SNP_significant.bed.gz -P FILER2/Annotationtracks/eQTL_catalogue/significant/eQTL/bed3plus17_qtl/hg38	wget https://lisanwanglab.org/GADB/FILER2/Annotationtracks/eQTL_catalogue/significant/eQTL/bed3plus17_qtl/hg38/formatted_output_GTEx_brain_substantia_nigra_SNP_significant.bed.gz.tbi -P FILER2/Annotationtracks/eQTL_catalogue/significant/eQTL/bed3plus17_qtl/hg38	https://www.ebi.ac.uk/eqtl/Data_access/	https://ftp.ebi.ac.uk/pub/databases/spot/eQTL/sumstats/QTS000015/QTD000206/QTD000206.all.tsv.gz	wget https://lisanwanglab.org/GADB/FILER2/Annotationtracks/Downloads/eQTL_Catalogue/QTD000206.all.tsv.gz -P FILER2/Annotationtracks/Downloads/eQTL_Catalogue/QTD000206.all.tsv.gz	702e9cea4476142b1298e91eb1a0ec34	QTL	eQTL SNP significant associations	Original Cell Type Name=brain substantia nigra;doi=https://doi.org/10.1038/s41588-021-00924-w;original_cell_type_name=brain substantia nigra;pubmed_id=32913098;study_id=QTS000015;dataset_id=QTD000206;study_label=GTEx;sample_group=brain_substantia_nigra;tissue_id=UBERON_0002038;tissue_label=brain (substantia nigra);condition_label=naive;sample_size=114;quant_method=ge;ftp_path=ftp://ftp.ebi.ac.uk/…	Nervous	Adult
formatted_output_GTEx_brain_anterior_cingulate_cortex_SNP_significant.bed.gz	chr10@@@80255968@@@80255969@@@rs3862532@@@7.4902e-06@@@-@@@A@@@C@@@ANXA11@@@ENSG00000122359@@@ENSG00000122359@@@4.66438@@@0.3868@@@0.0829264@@@0.004031774139132269@@@0.693878@@@50397@@@normalizing_source=dbSNP;dbSNP_alt_full=C,T@@@target_gene_coord=chr10:80150888-80205572:-;target_gene_symbol=ANXA11@@@variant=chr10_80255969_A_C;ma_samples=75;maf=0.306122;type=SNP;ac=204;an=294;r2=NA;molecular_tra…	1	NGEQC00173	eQTL_Catalogue	formatted_output_GTEx_brain_anterior_cingulate_cortex_SNP_significant.bed.gz	433811	336086	eQTL SNP significant associations	hg38	Anterior cingulate cortex BA24	Tissue	UBERON_0009835	Brain	Not applicable	Not reported	Not applicable	Not applicable	eQTL	bed3+17 qtl	19939485	2023-09-14	2023-04-01	2023-12-04	https://lisanwanglab.org/GADB/FILER2/Annotationtracks/eQTL_catalogue/significant/eQTL/bed3plus17_qtl/hg38/formatted_output_GTEx_brain_anterior_cingulate_cortex_SNP_significant.bed.gz	e1b7f5f9c9b0272f465a553845a0f7b2	wget https://lisanwanglab.org/GADB/FILER2/Annotationtracks/eQTL_catalogue/significant/eQTL/bed3plus17_qtl/hg38/formatted_output_GTEx_brain_anterior_cingulate_cortex_SNP_significant.bed.gz -P FILER2/Annotationtracks/eQTL_catalogue/significant/eQTL/bed3plus17_qtl/hg38	wget https://lisanwanglab.org/GADB/FILER2/Annotationtracks/eQTL_catalogue/significant/eQTL/bed3plus17_qtl/hg38/formatted_output_GTEx_brain_anterior_cingulate_cortex_SNP_significant.bed.gz.tbi -P FILER2/Annotationtracks/eQTL_catalogue/significant/eQTL/bed3plus17_qtl/hg38	https://www.ebi.ac.uk/eqtl/Data_access/	https://ftp.ebi.ac.uk/pub/databases/spot/eQTL/sumstats/QTS000015/QTD000151/QTD000151.all.tsv.gz	wget https://lisanwanglab.org/GADB/FILER2/Annotationtracks/Downloads/eQTL_Catalogue/QTD000151.all.tsv.gz -P FILER2/Annotationtracks/Downloads/eQTL_Catalogue/QTD000151.all.tsv.gz	efd6af5f8461b81d0d1d988f9b4d6a6c	QTL	eQTL SNP significant associations	Original Cell Type Name=brain anterior cingulate cortex;doi=https://doi.org/10.1038/s41588-021-00924-w;original_cell_type_name=brain anterior cingulate cortex;pubmed_id=32913098;study_id=QTS000015;dataset_id=QTD000151;study_label=GTEx;sample_group=brain_anterior_cingulate_cortex;tissue_id=UBERON_0009835;tissue_label=brain (anterior cingulate cortex);condition_label=naive;sample_size=147;quant_met…	Nervous	Adult
formatted_output_Braineac2_putamen_SNP_significant.bed.gz	chr10@@@80300213@@@80300214@@@rs10736339@@@2.85779e-05@@@+@@@G@@@C@@@DYDC2@@@ENSG00000133665@@@ENSG00000133665@@@-4.41791@@@-0.47349@@@0.107175@@@0.030666806340366327@@@0.691176@@@-44531@@@normalizing_source=dbSNP@@@target_gene_coord=chr10:80344744-80368073:+;target_gene_symbol=DYDC2@@@variant=chr10_80300214_G_C;ma_samples=52;maf=0.308824;type=SNP;ac=141;an=204;r2=0.98296;molecular_trait_object_i…	1	NGEQC00053	eQTL_Catalogue	formatted_output_Braineac2_putamen_SNP_significant.bed.gz	181873	131169	eQTL SNP significant associations	hg38	Substantia nigra	Tissue	UBERON_0001874	Brain	Not applicable	Not reported	Not applicable	Not applicable	eQTL	bed3+17 qtl	9315652	2023-09-14	2023-04-01	2023-12-04	https://lisanwanglab.org/GADB/FILER2/Annotationtracks/eQTL_catalogue/significant/eQTL/bed3plus17_qtl/hg38/formatted_output_Braineac2_putamen_SNP_significant.bed.gz	b885f2a596301b5b1465a53c7a893520	wget https://lisanwanglab.org/GADB/FILER2/Annotationtracks/eQTL_catalogue/significant/eQTL/bed3plus17_qtl/hg38/formatted_output_Braineac2_putamen_SNP_significant.bed.gz -P FILER2/Annotationtracks/eQTL_catalogue/significant/eQTL/bed3plus17_qtl/hg38	wget https://lisanwanglab.org/GADB/FILER2/Annotationtracks/eQTL_catalogue/significant/eQTL/bed3plus17_qtl/hg38/formatted_output_Braineac2_putamen_SNP_significant.bed.gz.tbi -P FILER2/Annotationtracks/eQTL_catalogue/significant/eQTL/bed3plus17_qtl/hg38	https://www.ebi.ac.uk/eqtl/Data_access/	https://ftp.ebi.ac.uk/pub/databases/spot/eQTL/sumstats/QTS000004/QTD000041/QTD000041.all.tsv.gz	wget https://lisanwanglab.org/GADB/FILER2/Annotationtracks/Downloads/eQTL_Catalogue/QTD000041.all.tsv.gz -P FILER2/Annotationtracks/Downloads/eQTL_Catalogue/QTD000041.all.tsv.gz	8ce1f790a5cf653a64b8df5877131306	QTL	eQTL SNP significant associations	Original Cell Type Name=putamen;doi=https://doi.org/10.1038/s41588-021-00924-w;original_cell_type_name=putamen;pubmed_id=32098967;study_id=QTS000004;dataset_id=QTD000041;study_label=Braineac2;sample_group=putamen;tissue_id=UBERON_0001874;tissue_label=brain (putamen);condition_label=naive;sample_size=102;quant_method=ge;ftp_path=ftp://ftp.ebi.ac.uk/pub/databases/spot/eQTL/sumstats/QTS000004/QTD000…	Nervous	Adult
formatted_output_GTEx_brain_hypothalamus_SNP_significant.bed.gz	chr10@@@80300213@@@80300214@@@rs10736339@@@0.000116754@@@-@@@G@@@C@@@ANXA11@@@ENSG00000122359@@@ENSG00000122359@@@3.95358@@@0.27591@@@0.0697873@@@0.043001070032182856@@@0.688235@@@94642@@@normalizing_source=dbSNP@@@target_gene_coord=chr10:80150888-80205572:-;target_gene_symbol=ANXA11@@@variant=chr10_80300214_G_C;ma_samples=88;maf=0.311765;type=SNP;ac=234;an=340;r2=NA;molecular_trait_object_id=ENS…	1	NGEQC00215	eQTL_Catalogue	formatted_output_GTEx_brain_hypothalamus_SNP_significant.bed.gz	415276	314445	eQTL SNP significant associations	hg38	Hypothalamus	Tissue	UBERON_0001898	Brain	Not applicable	Not reported	Not applicable	Not applicable	eQTL	bed3+17 qtl	19140891	2023-09-14	2023-04-01	2023-12-04	https://lisanwanglab.org/GADB/FILER2/Annotationtracks/eQTL_catalogue/significant/eQTL/bed3plus17_qtl/hg38/formatted_output_GTEx_brain_hypothalamus_SNP_significant.bed.gz	47aecb55e66ec847c67359eb171131e7	wget https://lisanwanglab.org/GADB/FILER2/Annotationtracks/eQTL_catalogue/significant/eQTL/bed3plus17_qtl/hg38/formatted_output_GTEx_brain_hypothalamus_SNP_significant.bed.gz -P FILER2/Annotationtracks/eQTL_catalogue/significant/eQTL/bed3plus17_qtl/hg38	wget https://lisanwanglab.org/GADB/FILER2/Annotationtracks/eQTL_catalogue/significant/eQTL/bed3plus17_qtl/hg38/formatted_output_GTEx_brain_hypothalamus_SNP_significant.bed.gz.tbi -P FILER2/Annotationtracks/eQTL_catalogue/significant/eQTL/bed3plus17_qtl/hg38	https://www.ebi.ac.uk/eqtl/Data_access/	https://ftp.ebi.ac.uk/pub/databases/spot/eQTL/sumstats/QTS000015/QTD000186/QTD000186.all.tsv.gz	wget https://lisanwanglab.org/GADB/FILER2/Annotationtracks/Downloads/eQTL_Catalogue/QTD000186.all.tsv.gz -P FILER2/Annotationtracks/Downloads/eQTL_Catalogue/QTD000186.all.tsv.gz	18d7b202e1d4ede093cc2be4a7513fea	QTL	eQTL SNP significant associations	Original Cell Type Name=brain hypothalamus;doi=https://doi.org/10.1038/s41588-021-00924-w;original_cell_type_name=brain hypothalamus;pubmed_id=32913098;study_id=QTS000015;dataset_id=QTD000186;study_label=GTEx;sample_group=brain_hypothalamus;tissue_id=UBERON_0001898;tissue_label=brain (hypothalamus);condition_label=naive;sample_size=170;quant_method=ge;ftp_path=ftp://ftp.ebi.ac.uk/pub/databases/sp…	Nervous	Adult
formatted_output_Braineac2_substantia_nigra_SNP_significant.bed.gz	chr10@@@80377913@@@80377914@@@rs1538815@@@1.81234e-05@@@-@@@A@@@G@@@ANXA11@@@ENSG00000122359@@@ENSG00000122359@@@4.74002@@@0.623431@@@0.131525@@@0.0482093086398784@@@0.661538@@@172342@@@normalizing_source=dbSNP;dbSNP_alt_full=C,G,T@@@target_gene_coord=chr10:80150888-80205572:-;target_gene_symbol=ANXA11@@@variant=chr10_80377914_A_G;ma_samples=36;maf=0.338462;type=SNP;ac=86;an=130;r2=0.99992;molecu…	1	NGEQC00059	eQTL_Catalogue	formatted_output_Braineac2_substantia_nigra_SNP_significant.bed.gz	57603	38988	eQTL SNP significant associations	hg38	Putamen	Tissue	UBERON_0002038	Brain	Not applicable	Not reported	Not applicable	Not applicable	eQTL	bed3+17 qtl	2758197	2023-09-14	2023-04-01	2023-12-04	https://lisanwanglab.org/GADB/FILER2/Annotationtracks/eQTL_catalogue/significant/eQTL/bed3plus17_qtl/hg38/formatted_output_Braineac2_substantia_nigra_SNP_significant.bed.gz	4615278cbec91474d0243c6f50fdae37	wget https://lisanwanglab.org/GADB/FILER2/Annotationtracks/eQTL_catalogue/significant/eQTL/bed3plus17_qtl/hg38/formatted_output_Braineac2_substantia_nigra_SNP_significant.bed.gz -P FILER2/Annotationtracks/eQTL_catalogue/significant/eQTL/bed3plus17_qtl/hg38	wget https://lisanwanglab.org/GADB/FILER2/Annotationtracks/eQTL_catalogue/significant/eQTL/bed3plus17_qtl/hg38/formatted_output_Braineac2_substantia_nigra_SNP_significant.bed.gz.tbi -P FILER2/Annotationtracks/eQTL_catalogue/significant/eQTL/bed3plus17_qtl/hg38	https://www.ebi.ac.uk/eqtl/Data_access/	https://ftp.ebi.ac.uk/pub/databases/spot/eQTL/sumstats/QTS000004/QTD000046/QTD000046.all.tsv.gz	wget https://lisanwanglab.org/GADB/FILER2/Annotationtracks/Downloads/eQTL_Catalogue/QTD000046.all.tsv.gz -P FILER2/Annotationtracks/Downloads/eQTL_Catalogue/QTD000046.all.tsv.gz	b63069fa59b29425daba40b4976c0e28	QTL	eQTL SNP significant associations	Original Cell Type Name=substantia nigra;doi=https://doi.org/10.1038/s41588-021-00924-w;original_cell_type_name=substantia nigra;pubmed_id=32098967;study_id=QTS000004;dataset_id=QTD000046;study_label=Braineac2;sample_group=substantia_nigra;tissue_id=UBERON_0002038;tissue_label=brain (substantia nigra);condition_label=naive;sample_size=65;quant_method=ge;ftp_path=ftp://ftp.ebi.ac.uk/pub/databases/…	Nervous	Adult
formatted_output_Cerebellum_EUR_significant.bed.gz	chr1@@@161125043@@@161125044@@@rs10908823@@@1.152314366856611E-5@@@+@@@C@@@T@@@KLHDC9@@@ENSG00000162755@@@ENSG00000162755.14@@@-4.38642@@@-0.28231363939089954@@@0.06436083170122778@@@0.0010466882242987949@@@0.382114@@@26683@@@normalizing_source=dbSNP@@@target_gene_coord=chr1:161098360-161100346:+;target_gene_symbol=KLHDC9@@@GeneChr=1;GenePos=161098361;GeneStrand=+;GeneSymbol=KLHDC9;SNP=1:16112504…	1	NGMTB00006	MetaBrain	formatted_output_Cerebellum_EUR_significant.bed.gz	2361539	1383069	eQTL significant associations	hg38	Cerebellum	Tissue	Not applicable	Brain	Not applicable	Not reported	Not applicable	Not applicable	eQTL	bed3+17 qtl	235139649	2023-03-09	2023-01-13	2024-01-09	https://tf.lisanwanglab.org/GADB/FILER2/Annotationtracks/MetaBrain/significant/eQTL/bed3plus17_qtl/hg38/formatted_output_Cerebellum_EUR_significant.bed.gz	2d30bc93840e8724ee90c5866345c3ba	wget https://tf.lisanwanglab.org/GADB/FILER2/Annotationtracks/MetaBrain/significant/eQTL/bed3plus17_qtl/hg38/formatted_output_Cerebellum_EUR_significant.bed.gz -P FILER2/Annotationtracks/MetaBrain/significant/eQTL/bed3plus17_qtl/hg38	wget https://tf.lisanwanglab.org/GADB/FILER2/Annotationtracks/MetaBrain/significant/eQTL/bed3plus17_qtl/hg38/formatted_output_Cerebellum_EUR_significant.bed.gz.tbi -P FILER2/Annotationtracks/MetaBrain/significant/eQTL/bed3plus17_qtl/hg38	https://www.metabrain.nl/	Private	wget https://tf.lisanwanglab.org/GADB/FILER2/Annotationtracks/Downloads/MetaBrain/2021-07-23-cerebellum-EUR-60PCs.txt.gz -P FILER2/Annotationtracks/Downloads/MetaBrain/2021-07-23-cerebellum-EUR-60PCs.txt.gz	268b105c48524ebdc469048e9584d505	QTL	eQTL eQTL significant associations	Original Cell Type Name=Cerebellum EUR;doi=https://doi.org/10.1038/s41588-023-01300-6;original_cell_type_name=Cerebellum EUR;pubmed_id=36823318	Nervous	Adult
formatted_output_Cortex_EUR_significant.bed.gz	chr1@@@161125043@@@161125044@@@rs10908823@@@0.0011706790127156402@@@-@@@C@@@T@@@ADAMTS4@@@ENSG00000158859@@@ENSG00000158859.10@@@3.24591@@@0.091632@@@0.02823@@@0.023346038046689995@@@0.369687@@@-74010@@@normalizing_source=dbSNP@@@target_gene_coord=chr1:161184301-161199054:-;target_gene_symbol=ADAMTS4@@@GeneChr=1;GenePos=161199054;GeneStrand=-;GeneSymbol=ADAMTS4;SNP=1:161125044:rs10908823:C_T;SNPA…	1	NGMTB00015	MetaBrain	formatted_output_Cortex_EUR_significant.bed.gz	7017141	3097216	eQTL significant associations	hg38	Cortex	Tissue	Not applicable	Brain	Not applicable	Not reported	Not applicable	Not applicable	eQTL	bed3+17 qtl	1423268932	2023-03-09	2023-01-13	2024-01-09	https://tf.lisanwanglab.org/GADB/FILER2/Annotationtracks/MetaBrain/significant/eQTL/bed3plus17_qtl/hg38/formatted_output_Cortex_EUR_significant.bed.gz	a376da81f185aa59d7461e52d0d9cc14	wget https://tf.lisanwanglab.org/GADB/FILER2/Annotationtracks/MetaBrain/significant/eQTL/bed3plus17_qtl/hg38/formatted_output_Cortex_EUR_significant.bed.gz -P FILER2/Annotationtracks/MetaBrain/significant/eQTL/bed3plus17_qtl/hg38	wget https://tf.lisanwanglab.org/GADB/FILER2/Annotationtracks/MetaBrain/significant/eQTL/bed3plus17_qtl/hg38/formatted_output_Cortex_EUR_significant.bed.gz.tbi -P FILER2/Annotationtracks/MetaBrain/significant/eQTL/bed3plus17_qtl/hg38	https://www.metabrain.nl/	Private	wget https://tf.lisanwanglab.org/GADB/FILER2/Annotationtracks/Downloads/MetaBrain/2021-07-23-cortex-EUR-80PCs.txt.gz -P FILER2/Annotationtracks/Downloads/MetaBrain/2021-07-23-cortex-EUR-80PCs.txt.gz	09366fdeaa92df410ab97b4ce047413a	QTL	eQTL eQTL significant associations	Original Cell Type Name=Cortex EUR;doi=https://doi.org/10.1038/s41588-023-01300-6;original_cell_type_name=Cortex EUR;pubmed_id=36823318	Nervous	Adult
formatted_output_Hippocampus_EUR_significant.bed.gz	chr1@@@161185601@@@161185602@@@rs4575098@@@8.475717009043858E-5@@@+@@@G@@@A@@@NDUFS2@@@ENSG00000158864@@@ENSG00000158864.12@@@-3.93055@@@-0.525735@@@0.133756@@@0.048162114947946644@@@0.1875@@@-11502@@@normalizing_source=dbSNP@@@target_gene_coord=chr1:161197103-161214723:+;target_gene_symbol=NDUFS2@@@GeneChr=1;GenePos=161197104;GeneStrand=+;GeneSymbol=NDUFS2;SNP=1:161185602:rs4575098:G_A;SNPAllele…	1	NGMTB00018	MetaBrain	formatted_output_Hippocampus_EUR_significant.bed.gz	148459	125287	eQTL significant associations	hg38	Hippocampus	Tissue	Not applicable	Brain	Not applicable	Not reported	Not applicable	Not applicable	eQTL	bed3+17 qtl	10563017	2023-03-09	2023-01-13	2024-01-09	https://tf.lisanwanglab.org/GADB/FILER2/Annotationtracks/MetaBrain/significant/eQTL/bed3plus17_qtl/hg38/formatted_output_Hippocampus_EUR_significant.bed.gz	921a07b9d1225b0c5e5bac59d2a3e5bf	wget https://tf.lisanwanglab.org/GADB/FILER2/Annotationtracks/MetaBrain/significant/eQTL/bed3plus17_qtl/hg38/formatted_output_Hippocampus_EUR_significant.bed.gz -P FILER2/Annotationtracks/MetaBrain/significant/eQTL/bed3plus17_qtl/hg38	wget https://tf.lisanwanglab.org/GADB/FILER2/Annotationtracks/MetaBrain/significant/eQTL/bed3plus17_qtl/hg38/formatted_output_Hippocampus_EUR_significant.bed.gz.tbi -P FILER2/Annotationtracks/MetaBrain/significant/eQTL/bed3plus17_qtl/hg38	https://www.metabrain.nl/	Private	wget https://tf.lisanwanglab.org/GADB/FILER2/Annotationtracks/Downloads/MetaBrain/2021-07-23-hippocampus-EUR-30PCs.txt.gz -P FILER2/Annotationtracks/Downloads/MetaBrain/2021-07-23-hippocampus-EUR-30PCs.txt.gz	de242857d09b1fa6bc71e9603f87fe46	QTL	eQTL eQTL significant associations	Original Cell Type Name=Hippocampus EUR;doi=https://doi.org/10.1038/s41588-023-01300-6;original_cell_type_name=Hippocampus EUR;pubmed_id=36823318	Nervous	Adult
formatted_output_Basalganglia_EUR_significant.bed.gz	chr1@@@161189356@@@161189357@@@rs4233366@@@2.0304911005719247E-5@@@+@@@C@@@T@@@NDUFS2@@@ENSG00000158864@@@ENSG00000158864.12@@@4.26149@@@0.441546@@@0.103613@@@0.011135594680486501@@@0.292271@@@-7747@@@normalizing_source=dbSNP;EFFECT_STATS_SIGN_CHANGED@@@target_gene_coord=chr1:161197103-161214723:+;target_gene_symbol=NDUFS2@@@GeneChr=1;GenePos=161197104;GeneStrand=+;GeneSymbol=NDUFS2;SNP=1:1611893…	1	NGMTB00003	MetaBrain	formatted_output_Basalganglia_EUR_significant.bed.gz	230852	190730	eQTL significant associations	hg38	Basal ganglia	Tissue	Not applicable	Brain	Not applicable	Not reported	Not applicable	Not applicable	eQTL	bed3+17 qtl	17147560	2023-03-09	2023-01-13	2024-01-09	https://tf.lisanwanglab.org/GADB/FILER2/Annotationtracks/MetaBrain/significant/eQTL/bed3plus17_qtl/hg38/formatted_output_Basalganglia_EUR_significant.bed.gz	8f86ba93c74209341a917b1d9f737f41	wget https://tf.lisanwanglab.org/GADB/FILER2/Annotationtracks/MetaBrain/significant/eQTL/bed3plus17_qtl/hg38/formatted_output_Basalganglia_EUR_significant.bed.gz -P FILER2/Annotationtracks/MetaBrain/significant/eQTL/bed3plus17_qtl/hg38	wget https://tf.lisanwanglab.org/GADB/FILER2/Annotationtracks/MetaBrain/significant/eQTL/bed3plus17_qtl/hg38/formatted_output_Basalganglia_EUR_significant.bed.gz.tbi -P FILER2/Annotationtracks/MetaBrain/significant/eQTL/bed3plus17_qtl/hg38	https://www.metabrain.nl/	Private	wget https://tf.lisanwanglab.org/GADB/FILER2/Annotationtracks/Downloads/MetaBrain/2021-07-23-basalganglia-EUR-30PCs.txt.gz -P FILER2/Annotationtracks/Downloads/MetaBrain/2021-07-23-basalganglia-EUR-30PCs.txt.gz	3743186fc0535cf964df35be01c1a73b	QTL	eQTL eQTL significant associations	Original Cell Type Name=Basal Ganglia EUR;doi=https://doi.org/10.1038/s41588-023-01300-6;original_cell_type_name=Basal Ganglia EUR;pubmed_id=36823318;flag=unexpected in remapper	Nervous	Adult
formatted_output_STG_eQTL_significant.bed.gz	chr10@@@11675397@@@11675398@@@rs11257238@@@5.91972943605385e-06@@@-@@@T@@@C@@@USP6NL@@@ENSG00000148429@@@ENSG00000148429.14@@@5.28011@@@0.502009868621826@@@0.0950755625963211@@@0.011618075958097038@@@NR@@@63732@@@normalizing_source=dbSNP;NEW_RSID_MAPPED;new_rsid=rs11257238;provided_rsid=NR@@@target_gene_coord=chr10:11460509-11611666:-;target_gene_symbol=USP6NL@@@variant_id=rs11257238;tss_distance…	1	NGMGA00009	MiGA	formatted_output_STG_eQTL_significant.bed.gz	56957	30568	eQTL significant associations	hg38	Superior temporal gyrus	Primary tissue	Not applicable	Brain	Not applicable	Not reported	Not applicable	Not applicable	eQTL	bed3+17 qtl	2206422	2022-01-27	2020-10-22	2023-12-14	https://lisanwanglab.org/GADB/FILER2/Annotationtracks/MiGA/significant/eQTL/bed3plus17_qtl/hg38/formatted_output_STG_eQTL_significant.bed.gz	ee8f46fb2bd2353d7cb4a126bd9089e8	wget https://lisanwanglab.org/GADB/FILER2/Annotationtracks/MiGA/significant/eQTL/bed3plus17_qtl/hg38/formatted_output_STG_eQTL_significant.bed.gz -P FILER2/Annotationtracks/MiGA/significant/eQTL/bed3plus17_qtl/hg38	wget https://lisanwanglab.org/GADB/FILER2/Annotationtracks/MiGA/significant/eQTL/bed3plus17_qtl/hg38/formatted_output_STG_eQTL_significant.bed.gz.tbi -P FILER2/Annotationtracks/MiGA/significant/eQTL/bed3plus17_qtl/hg38	https://zenodo.org/record/4118605#.Y4-aEHbMJOR	https://zenodo.org/record/4118605/files/STG_eur_expression_peer10.cis_qtl_nominal.txt.gz?download=1	wget https://lisanwanglab.org/GADB/FILER2/Annotationtracks/Downloads/MiGA/STG_eur_expression_peer10_rsidSorted_dbSNPjoined_removeHeaders.txt.gz -P FILER2/Annotationtracks/Downloads/MiGA/STG_eur_expression_peer10_rsidSorted_dbSNPjoined_removeHeaders.txt.gz	7debcb119188ddba07277188ef467f67	QTL	eQTL significant associations	Original Cell Type Name=superior temporal gyrus;doi=https://doi.org/10.1038/s41588-021-00976-y;original_cell_type_name=superior temporal gyrus;pubmed_id=34992268	Nervous	Adult
formatted_output_THA_eQTL_significant.bed.gz	chr10@@@11675397@@@11675398@@@rs11257238@@@2.27764567160726e-05@@@-@@@T@@@C@@@USP6NL@@@ENSG00000148429@@@ENSG00000148429.14@@@4.88382@@@0.471809446811676@@@0.0966066718101501@@@0.03669252230695967@@@NR@@@63732@@@normalizing_source=dbSNP;NEW_RSID_MAPPED;new_rsid=rs11257238;provided_rsid=NR@@@target_gene_coord=chr10:11460509-11611666:-;target_gene_symbol=USP6NL@@@variant_id=rs11257238;tss_distance=…	1	NGMGA00021	MiGA	formatted_output_THA_eQTL_significant.bed.gz	50694	28173	eQTL significant associations	hg38	Thalamus	Primary tissue	Not applicable	Brain	Not applicable	Not reported	Not applicable	Not applicable	eQTL	bed3+17 qtl	1984823	2022-01-27	2020-10-22	2023-12-14	https://lisanwanglab.org/GADB/FILER2/Annotationtracks/MiGA/significant/eQTL/bed3plus17_qtl/hg38/formatted_output_THA_eQTL_significant.bed.gz	d91e922aba6395d9d284e9bb228162ed	wget https://lisanwanglab.org/GADB/FILER2/Annotationtracks/MiGA/significant/eQTL/bed3plus17_qtl/hg38/formatted_output_THA_eQTL_significant.bed.gz -P FILER2/Annotationtracks/MiGA/significant/eQTL/bed3plus17_qtl/hg38	wget https://lisanwanglab.org/GADB/FILER2/Annotationtracks/MiGA/significant/eQTL/bed3plus17_qtl/hg38/formatted_output_THA_eQTL_significant.bed.gz.tbi -P FILER2/Annotationtracks/MiGA/significant/eQTL/bed3plus17_qtl/hg38	https://zenodo.org/record/4118605#.Y4-aEHbMJOR	https://zenodo.org/record/4118605/files/THA_eur_expression_peer10.cis_qtl_nominal.txt.gz?download=1	wget https://lisanwanglab.org/GADB/FILER2/Annotationtracks/Downloads/MiGA/THA_eur_expression_peer10_rsidSorted_dbSNPjoined_removeHeaders.txt.gz -P FILER2/Annotationtracks/Downloads/MiGA/THA_eur_expression_peer10_rsidSorted_dbSNPjoined_removeHeaders.txt.gz	2597757c55ee38d03eb704afb76b1164	QTL	eQTL significant associations	Original Cell Type Name=thalamus;doi=https://doi.org/10.1038/s41588-021-00976-y;original_cell_type_name=thalamus;pubmed_id=34992268	Nervous	Adult
formatted_output_MFG_eQTL_significant.bed.gz	chr11@@@85959901@@@85959902@@@rs673751@@@1.93510234400918e-05@@@-@@@A@@@C@@@PICALM@@@ENSG00000073921@@@ENSG00000073921.18@@@-4.77548@@@-0.458461850881577@@@0.0960032194852829@@@0.029329373983219074@@@NR@@@-109980@@@normalizing_source=dbSNP;NEW_RSID_MAPPED;new_rsid=rs673751;provided_rsid=NR;dbSNP_alt_full=C,T@@@target_gene_coord=chr11:85957174-86069882:-;target_gene_symbol=PICALM@@@variant_id=rs67…	1	NGMGA00003	MiGA	formatted_output_MFG_eQTL_significant.bed.gz	58585	35649	eQTL significant associations	hg38	Medial frontal gyrus	Primary tissue	Not applicable	Brain	Not applicable	Not reported	Not applicable	Not applicable	eQTL	bed3+17 qtl	2436815	2022-01-27	2020-10-22	2023-12-14	https://lisanwanglab.org/GADB/FILER2/Annotationtracks/MiGA/significant/eQTL/bed3plus17_qtl/hg38/formatted_output_MFG_eQTL_significant.bed.gz	887ed40c9747c3f784b737a06dc512fd	wget https://lisanwanglab.org/GADB/FILER2/Annotationtracks/MiGA/significant/eQTL/bed3plus17_qtl/hg38/formatted_output_MFG_eQTL_significant.bed.gz -P FILER2/Annotationtracks/MiGA/significant/eQTL/bed3plus17_qtl/hg38	wget https://lisanwanglab.org/GADB/FILER2/Annotationtracks/MiGA/significant/eQTL/bed3plus17_qtl/hg38/formatted_output_MFG_eQTL_significant.bed.gz.tbi -P FILER2/Annotationtracks/MiGA/significant/eQTL/bed3plus17_qtl/hg38	https://zenodo.org/record/4118605#.Y4-aEHbMJOR	https://zenodo.org/record/4118605/files/MFG_eur_expression_peer10.cis_qtl_nominal.txt.gz?download=1	wget https://lisanwanglab.org/GADB/FILER2/Annotationtracks/Downloads/MiGA/MFG_eur_expression_peer10_rsidSorted_dbSNPjoined_removeHeaders.txt.gz -P FILER2/Annotationtracks/Downloads/MiGA/MFG_eur_expression_peer10_rsidSorted_dbSNPjoined_removeHeaders.txt.gz	6edfdffdcf8889c4c6eca2e323bcb030	QTL	eQTL significant associations	Original Cell Type Name=medial frontal gyrus;doi=https://doi.org/10.1038/s41588-021-00976-y;original_cell_type_name=medial frontal gyrus;pubmed_id=34992268	Nervous	Adult
formatted_output_SVZ_eQTL_significant.bed.gz	chr17@@@5079384@@@5079385@@@rs3892463@@@2.18756241229937e-05@@@+@@@T@@@C@@@ZNF232-AS1@@@ENSG00000234327@@@ENSG00000234327.7@@@-4.96694@@@-0.826695382595062@@@0.166439712047577@@@0.04510345632242039@@@NR@@@-17838@@@normalizing_source=dbSNP;NEW_RSID_MAPPED;new_rsid=rs3892463;provided_rsid=NR;dbSNP_alt_full=A,C@@@target_gene_coord=chr17:5097222-5115004:+;target_gene_symbol=ZNF232-AS1@@@variant_id=rs…	1	NGMGA00015	MiGA	formatted_output_SVZ_eQTL_significant.bed.gz	38016	18873	eQTL significant associations	hg38	Subventricular zone	Primary tissue	Not applicable	Brain	Not applicable	Not reported	Not applicable	Not applicable	eQTL	bed3+17 qtl	1402382	2022-01-27	2020-10-22	2023-12-14	https://lisanwanglab.org/GADB/FILER2/Annotationtracks/MiGA/significant/eQTL/bed3plus17_qtl/hg38/formatted_output_SVZ_eQTL_significant.bed.gz	b5dc6f78673346061aca18fd02b41fb9	wget https://lisanwanglab.org/GADB/FILER2/Annotationtracks/MiGA/significant/eQTL/bed3plus17_qtl/hg38/formatted_output_SVZ_eQTL_significant.bed.gz -P FILER2/Annotationtracks/MiGA/significant/eQTL/bed3plus17_qtl/hg38	wget https://lisanwanglab.org/GADB/FILER2/Annotationtracks/MiGA/significant/eQTL/bed3plus17_qtl/hg38/formatted_output_SVZ_eQTL_significant.bed.gz.tbi -P FILER2/Annotationtracks/MiGA/significant/eQTL/bed3plus17_qtl/hg38	https://zenodo.org/record/4118605#.Y4-aEHbMJOR	https://zenodo.org/record/4118605/files/SVZ_eur_expression_peer5.cis_qtl_nominal.txt.gz?download=1	wget https://lisanwanglab.org/GADB/FILER2/Annotationtracks/Downloads/MiGA/SVZ_eur_expression_peer5_rsidSorted_dbSNPjoined_removeHeaders.txt.gz -P FILER2/Annotationtracks/Downloads/MiGA/SVZ_eur_expression_peer5_rsidSorted_dbSNPjoined_removeHeaders.txt.gz	28d1b9355393600b5b903736e6327453	QTL	eQTL significant associations	Original Cell Type Name=subventricular zone;doi=https://doi.org/10.1038/s41588-021-00976-y;original_cell_type_name=subventricular zone;pubmed_id=34992268;flag=unexpected in remapper	Nervous	Adult
formatted_output_Microglia_lifted.bed.gz	chr1@@@161105000@@@161110000@@@6806B@@@sourceGene=ENSG00000270149_UTR3intron(s);targetGene=PFDN2_intron(s)@@@chr1@@@161015210@@@161110000@@@Nott_2019_PLAC___PU.1+_Microglia___6806___ENSG00000270149___PFDN2@@@37@@@0.037@@@PU.1+_Microglia@@@0,60,120@@@chr1@@@161015210@@@161020210@@@6806A@@@.@@@chr1@@@161105000@@@161110000@@@6806B@@@.@@@/project/wang4/FILER2/Annotationtracks/hg38_lifted/Nott_2019_PL…	1	NGBEPIL00001	Nott_2019_PLAC	formatted_output_Microglia_lifted.bed.gz	206848	375218557	Chromatin Interactions	hg38	PU.1+ Microglia	Tissue	Not applicable	Brain	Not applicable	Not reported	Not applicable	H3K4me3	PLAC-seq	bed4+19 interact	5590763	2020-10-02	2020-02-04	2024-01-04	https://tf.lisanwanglab.org/GADB/FILER2/Annotationtracks/hg38_lifted/Nott_2019_PLAC/PLAC-seq/bed4plus19_interact/hg38/formatted_output_Microglia_lifted.bed.gz	1b306a80c87efd26873c88903167f2a1	wget https://tf.lisanwanglab.org/GADB/FILER2/Annotationtracks/hg38_lifted/Nott_2019_PLAC/PLAC-seq/bed4plus19_interact/hg38/formatted_output_Microglia_lifted.bed.gz -P FILER2/Annotationtracks/hg38_lifted/Nott_2019_PLAC/PLAC-seq/bed4plus19_interact/hg38	wget https://tf.lisanwanglab.org/GADB/FILER2/Annotationtracks/hg38_lifted/Nott_2019_PLAC/PLAC-seq/bed4plus19_interact/hg38/formatted_output_Microglia_lifted.bed.gz.tbi -P FILER2/Annotationtracks/hg38_lifted/Nott_2019_PLAC/PLAC-seq/bed4plus19_interact/hg38	http://homer.ucsd.edu/iholtman/Nuclei_project/interaction/MAPS/	Not applicable	wget https://tf.lisanwanglab.org/GADB/FILER2/Annotationtracks/Downloads/Nott_2019_PLAC/Microglia.5k.2.peaks_interactions_ucsc_genome_browser.inter.bed.lifted.bed -P FILER2/Annotationtracks/Downloads/Nott_2019_PLAC/Microglia.5k.2.peaks_interactions_ucsc_genome_browser.inter.bed.lifted.bed	1644aa6e30619631d51f3e32e3a04c45	Chromatin Interactions	PLAC-seq protein Chromatin Interactions	Original Cell Type Name=microglia;doi=https://doi.org/10.1126/science.aay0793;original_cell_type_name=microglia;ages=7 yo, 5 mo, 17 yo;pubmed_id=31727856;value_description=value=score/1000;flag=unexpected in remapper	Nervous	Child
formatted_output_NeuN_lifted.bed.gz	chr1@@@161130000@@@161135000@@@4795A@@@sourceGene=DEDD_promoter|DEDD_UTR5exon(s)|DEDD_UTR5intron(s);targetGene=UFC1_promoter|UFC1_intron(s)|UFC1_exon(s)|UFC1_UTR5exon(s)@@@chr1@@@161130000@@@161155210@@@Nott_2019_PLAC___Neuron___4795___DEDD___UFC1@@@63@@@0.063@@@Neuron@@@0,60,120@@@chr1@@@161130000@@@161135000@@@4795B@@@.@@@chr1@@@161150210@@@161155210@@@4795A@@@.@@@/project/wang4/FILER2/Annotati…	1	NGBEPIL00002	Nott_2019_PLAC	formatted_output_NeuN_lifted.bed.gz	183718	378467649	Chromatin Interactions	hg38	Neuron	Tissue	Not applicable	Brain	Not applicable	Not reported	Not applicable	H3K4me3	PLAC-seq	bed4+19 interact	4538202	2020-10-02	2020-02-04	2024-01-04	https://tf.lisanwanglab.org/GADB/FILER2/Annotationtracks/hg38_lifted/Nott_2019_PLAC/PLAC-seq/bed4plus19_interact/hg38/formatted_output_NeuN_lifted.bed.gz	6e1444ef36862dd9366c814c90602432	wget https://tf.lisanwanglab.org/GADB/FILER2/Annotationtracks/hg38_lifted/Nott_2019_PLAC/PLAC-seq/bed4plus19_interact/hg38/formatted_output_NeuN_lifted.bed.gz -P FILER2/Annotationtracks/hg38_lifted/Nott_2019_PLAC/PLAC-seq/bed4plus19_interact/hg38	wget https://tf.lisanwanglab.org/GADB/FILER2/Annotationtracks/hg38_lifted/Nott_2019_PLAC/PLAC-seq/bed4plus19_interact/hg38/formatted_output_NeuN_lifted.bed.gz.tbi -P FILER2/Annotationtracks/hg38_lifted/Nott_2019_PLAC/PLAC-seq/bed4plus19_interact/hg38	http://homer.ucsd.edu/iholtman/Nuclei_project/interaction/MAPS/	Not applicable	wget https://tf.lisanwanglab.org/GADB/FILER2/Annotationtracks/Downloads/Nott_2019_PLAC/NeuN.5k.2.peaks_interactions_ucsc_genome_browser.inter.bed.lifted.bed -P FILER2/Annotationtracks/Downloads/Nott_2019_PLAC/NeuN.5k.2.peaks_interactions_ucsc_genome_browser.inter.bed.lifted.bed	44c933050983d29d3835459ceb4de1b7	Chromatin Interactions	PLAC-seq protein Chromatin Interactions	Original Cell Type Name=neurons;doi=https://doi.org/10.1126/science.aay0793;original_cell_type_name=neurons;ages=8 yo, 4 yo, 14 yo, 6 yo;pubmed_id=31727856;value_description=value=score/1000	Nervous	Child
